# Supplementary material for: Improved protocols to accelerate the assembly of DNA barcode reference libraries for freshwater zooplankton
Source: Ecol Evol. 2018 Feb 15;8(5):3002–18. doi: 10.1002/ece3.3742 (PMC5838060; doi:10.1002/ece3.3742)
Supplement: Supplementary file 5 [file ECE3-8-3002-s005.csv]

Sample	Region	Device	Preservation	Taxa	BINS	Positive	Negative	Success	N	Alcohol	Primers
COCA310715T	TR	T	ICE	Rotifera	1	1	0	100	1	PURE	Zplank
CHIP181114L3	TR	T	ICE	Rotifera	1	1	0	100	1	PURE	Zplank
EELLTL290516PER	TE	L	ROOM	Rotifera	1	1	0	100	1	PURE	Zplank
EEL290516CPE	TE	L	ICE	Rotifera	1	7	0	100	7	PURE	Zplank
GLTL120516PER	TE	L	ROOM	Rotifera	1	1	0	100	1	PURE	Zplank
GLTL120516PEC	TE	L	ICE	Rotifera	5	9	0	100	9	PURE	Zplank
GLTL120516PEC	TE	L	ICE	Rotifera	4	6	0	100	6	PURE	Zplank
PGUELP291015R	TE	T	ROOM	Rotifera	1	1	0	100	1	DENA	Zplank
L#15BAC-001190715TL1	TR	L	ICE	Arachnida	8	27	2	93	29	PURE	Zplank
L#15BAC-002020415TL2	TR	L	ICE	Arachnida	6	29	12	71	41	PURE	Zplank
L#15BAC-00318042015TL	TR	L	ICE	Arachnida	12	42	0	100	42	PURE	Zplank
L#15BAC-00418032015TL3	TR	L	ICE	Arachnida	15	42	6	88	48	PURE	Zplank
L#15BAC-00528062015TL2	TR	L	ICE	Arachnida	11	41	4	91	45	PURE	Zplank
L#15BAC-00623062015TL1	TR	L	ICE	Arachnida	4	14	3	82	17	PURE	Zplank
L#15BAC-00728062015TL1	TR	L	ICE	Arachnida	3	12	0	100	12	PURE	Zplank
L#15BAC-00819062015TL2	TR	L	ICE	Arachnida	13	38	16	70	54	PURE	Zplank
COCA010516TLAMB	TR	L	ROOM	Arachnida	3	3	0	100	3	PURE	Zplank
COCA010516TLFRIO	TR	L	ICE	Arachnida	2	3	0	100	3	PURE	Zplank
COCA170816TL1	TR	L	ICE	Arachnida	1	5	1	83	6	PURE	Zplank
COCA170816TL1ROOM	TR	L	ROOM	Arachnida	1	5	0	100	5	PURE	Zplank
COCA170816TL2	TR	L	ICE	Arachnida	5	7	0	100	7	PURE	Zplank
COCA170816TL2COLD	TR	L	ROOM	Arachnida	2	2	0	100	2	PURE	Zplank
COCA240416TL1	TR	L	ICE	Arachnida	3	5	0	100	5	PURE	Zplank
CRAW030616CPE	TE	L	ICE	Arachnida	6	7	2	78	9	PURE	Zplank
CRAW030616RDE	TE	L	ROOM	Arachnida	4	4	0	100	4	DENA	Zplank
CRAW030616RPE	TE	L	ROOM	Arachnida	3	3	2	60	5	PURE	Zplank
CRAW150616CDE	TE	L	ICE	Arachnida	5	5	0	100	5	DENA	Zplank
EEL290516CDE	TE	L	ICE	Arachnida	1	1	0	100	1	DENA	Zplank
EEL290516CPE	TE	L	ICE	Arachnida	9	16	0	100	16	PURE	Zplank
EELLTL290516PER	TE	L	ROOM	Arachnida	4	6	0	100	6	PURE	Zplank
EELTL290516DEC	TE	L	ICE	Arachnida	3	4	4	50	8	DENA	Zplank
EELTL290516DER	TE	L	ROOM	Arachnida	3	3	2	60	5	DENA	Zplank
FORKBP110616CDE	TE	T	ICE	Arachnida	3	3	0	100	3	DENA	Zplank
FORKSP110616CPE	TE	T	ICE	Arachnida	1	1	0	100	1	PURE	Zplank
GLMTL060516DEC	TE	L	ICE	Arachnida	2	4	0	100	4	PURE	Zplank
GLMTL060516PEC	TE	L	ICE	Arachnida	2	2	0	100	2	DENA	Zplank
GLTL120516DEC	TE	L	ICE	Arachnida	1	4	1	80	5	DENA	Zplank
GLTL120516DER	TE	L	ROOM	Arachnida	1	3	2	60	5	DENA	Zplank
GLTL120516PEC	TE	L	ICE	Arachnida	1	5	0	100	5	PURE	Zplank
GLTL120516PER	TE	L	ROOM	Arachnida	1	2	2	50	4	PURE	Zplank
ATL181114L	TR	T	ICE	Crustacea	8	15	1	94	16	PURE	Zplank
CACAX181114L	TR	T	ICE	Crustacea	7	9	1	90	10	PURE	Zplank
CALD200816CH2	TR	T	ICE	Crustacea	7	22	1	96	23	PURE	Zplank
CHIP181114L3	TR	T	ICE	Crustacea	19	31	6	84	37	PURE	Zplank
COCA010516TLAMB	TR	L	ROOM	Crustacea	9	23	2	92	25	PURE	Zplank
COCA010516TLFRIO	TR	L	ICE	Crustacea	9	22	3	88	25	PURE	Zplank
COCA021215TL	TR	L	ICE	Crustacea	13	18	0	100	18	PURE	Zplank
COCA170816TL1	TR	L	ICE	Crustacea	6	21	1	95	22	PURE	Zplank
COCA170816TL1ROOM	TR	L	ROOM	Crustacea	6	12	3	80	15	PURE	Zplank
COCA170816TL2	TR	L	ICE	Crustacea	11	24	2	92	26	PURE	Zplank
COCA170816TL2COLD	TR	L	ICE	Crustacea	5	17	7	71	24	PURE	Zplank
COCA170816TL2ROOM	TR	L	ROOM	Crustacea	6	15	2	88	17	PURE	Zplank
COCA180415	TR	L	ICE	Crustacea	2	12	0	100	12	PURE	Zplank
COCA190615LP	TR	L	ICE	Crustacea	12	28	7	80	35	PURE	Zplank
COCA190715L12	TR	L	ICE	Crustacea	5	12	0	100	12	PURE	Zplank
COCA190715L5	TR	L	ICE	Crustacea	4	15	2	88	17	PURE	Zplank
COCA190715LT	TR	T	ICE	Crustacea	1	5	0	100	5	PURE	Zplank
COCA240416TL1	TR	L	ICE	Crustacea	7	16	2	89	18	PURE	Zplank
COCA280615	TR	L	ICE	Crustacea	3	6	0	100	6	PURE	Zplank
COCA310715T	TR	T	ICE	Crustacea	5	17	1	94	18	PURE	Zplank
COCAPAS180415	TR	L	ICE	Crustacea	10	26	6	81	32	PURE	Zplank
CRAW030616CPE	TE	L	ICE	Crustacea	6	12	3	80	15	PURE	Zplank
CRAW030616RDE	TE	L	ROOM	Crustacea	11	24	5	83	29	DENA	Zplank
CRAW030616RPE	TE	L	ROOM	Crustacea	10	29	2	94	31	PURE	Zplank
CRAW150616CDE	TE	L	ICE	Crustacea	13	28	3	90	31	DENA	Zplank
EEL290516CDE	TE	L	ICE	Crustacea	3	4	3	57	7	DENA	Zplank
EEL290516CPE	TE	L	ICE	Crustacea	24	54	16	77	70	PURE	Zplank
EELLTL290516PER	TE	L	ROOM	Crustacea	12	22	3	88	25	PURE	Zplank
EELTL290516DEC	TE	L	ICE	Crustacea	24	70	16	81	86	DENA	Zplank
EELTL290516DER	TE	L	ROOM	Crustacea	25	62	12	84	74	DENA	Zplank
FORKBP110616CDE	TE	T	ICE	Crustacea	6	12	7	63	19	DENA	Zplank
FORKBP110616CPE	TE	T	ICE	Crustacea	2	3	4	43	7	PURE	Zplank
FORKSP110616CDE	TE	T	ICE	Crustacea	4	6	3	67	9	DENA	Zplank
FORKSP110616CPE	TE	T	ICE	Crustacea	4	5	8	38	13	PURE	Zplank
GLMTL060516DEC	TE	L	ICE	Crustacea	13	30	2	94	32	DENA	Zplank
GLMTL060516PEC	TE	L	ICE	Crustacea	6	8	0	100	8	PURE	Zplank
GLTL120516DEC	TE	L	ICE	Crustacea	14	27	4	87	31	DENA	Zplank
GLTL120516DER	TE	L	ROOM	Crustacea	8	35	4	90	39	DENA	Zplank
GLTL120516PEC	TE	L	ICE	Crustacea	9	22	8	73	30	PURE	Zplank
GLTL120516PER	TE	L	ROOM	Crustacea	12	30	12	71	42	PURE	Zplank
GUELPH291015C	TE	T	ICE	Crustacea	13	26	6	81	32	DENA	Zplank
GUELPH291015R	TE	T	ROOM	Crustacea	10	13	32	29	45	DENA	Zplank
GUELPHLS70616PCE	TE	T	ICE	Crustacea	18	27	2	93	29	PURE	Zplank
GUELSW070616RPE	TE	T	ROOM	Crustacea	15	25	5	83	30	PURE	Zplank
NORM280615	TE	L	ICE	Crustacea	6	15	4	79	19	PURE	Zplank
PGUELP291015C	TE	T	ICE	Crustacea	26	50	7	88	57	DENA	Zplank
PGUELP291015R	TE	T	ROOM	Crustacea	5	7	34	17	41	DENA	Zplank
XUL310715T	TR	T	ICE	Crustacea	4	5	1	83	6	PURE	Zplank
XUL310715TS	TR	T	ICE	Crustacea	2	7	0	100	7	PURE	Zplank
CACAX181114L	TR	T	ICE	Insecta	3	3	0	100	3	PURE	Zplank
CHIP181114L3	TR	T	ICE	Insecta	3	3	1	75	4	PURE	Zplank
COCA010516TLAMB	TR	L	ROOM	Insecta	1	4	0	100	4	PURE	Zplank
COCA010516TLFRIO	TR	L	ICE	Insecta	1	4	0	100	4	PURE	Zplank
COCA021215TL	TR	L	ICE	Insecta	2	2	0	100	2	PURE	Zplank
COCA170816TL1	TR	L	ICE	Insecta	1	7	1	88	8	PURE	Zplank
COCA170816TL1ROOM	TR	L	ICE	Insecta	1	3	1	75	4	PURE	Zplank
COCA170816TL2	TR	L	ICE	Insecta	4	5	1	83	6	PURE	Zplank
COCA170816TL2COLD	TR	L	ICE	Insecta	3	7	2	78	9	PURE	Zplank
COCA170816TL2ROOM	TR	L	ROOM	Insecta	2	4	0	100	4	PURE	Zplank
COCA180415	TR	L	ICE	Insecta	4	6	0	100	6	PURE	Zplank
COCA190715L12	TR	L	ICE	Insecta	1	1	0	100	1	PURE	Zplank
COCA190715LT	TR	L	ICE	Insecta	2	3	0	100	3	PURE	Zplank
COCA240416TL1	TR	L	ICE	Insecta	1	5	0	100	5	PURE	Zplank
CRAW030616CPE	TE	L	ICE	Insecta	5	6	0	100	6	PURE	Zplank
CRAW030616RDE	TE	L	ROOM	Insecta	4	6	0	100	6	DENA	Zplank
CRAW030616RPE	TE	L	ROOM	Insecta	2	5	0	100	5	PURE	Zplank
CRAW150616CDE	TE	L	ICE	Insecta	4	4	0	100	4	DENA	Zplank
EEL290516CDE	TE	L	ICE	Insecta	6	7	3	70	10	DENA	Zplank
EEL290516CPE	TE	L	ICE	Insecta	13	21	11	66	32	PURE	Zplank
EELLTL290516PER	TE	L	ROOM	Insecta	1	1	2	33	3	PURE	Zplank
EELTL290516DEC	TE	L	ICE	Insecta	12	14	3	82	17	DENA	Zplank
EELTL290516DER	TE	L	ROOM	Insecta	9	10	2	83	12	DENA	Zplank
FORKBP110616CDE	TE	T	ICE	Insecta	3	3	0	100	3	DENA	Zplank
FORKBP110616CPE	TE	T	ICE	Insecta	3	3	2	60	5	PURE	Zplank
FORKSP110616CDE	TE	T	ICE	Insecta	4	4	0	100	4	DENA	Zplank
FORKSP110616CPE	TE	T	ICE	Insecta	3	3	0	100	3	PURE	Zplank
GLMTL060516PEC	TE	T	ICE	Insecta	1	1	0	100	1	PURE	Zplank
GLTL120516DEC	TE	L	ICE	Insecta	2	3	0	100	3	DENA	Zplank
GLTL120516DER	TE	L	ICE	Insecta	1	4	0	100	4	DENA	Zplank
GLTL120516PEC	TE	L	ICE	Insecta	2	2	1	67	3	PURE	Zplank
GUELPH291015C	TE	T	ICE	Insecta	3	3	0	100	3	DENA	Zplank
GUELPH291015R	TE	T	ROOM	Insecta	1	1	2	33	3	DENA	Zplank
GUELPHLS70616PCE	TE	T	ICE	Insecta	6	6	0	100	6	PURE	Zplank
GUELSW070616RPE	TE	T	ROOM	Insecta	6	6	0	100	6	PURE	Zplank
PGUELP291015R	TE	T	ROOM	Insecta	3	3	2	60	5	DENA	Zplank
PGUELP291015C	TE	T	ICE	Insecta	1	2	1	67	3	DENA	Zplank
XUL310715T	TR	T	ICE	Insecta	2	2	0	100	2	PURE	Zplank
BACQ93_95	TR	RM	ICE	Actinopterygii	3	3	0	100	3	PURE	Fish
BACQ92	TR	EF	ICE	Actinopterygii	0	0	1	0	1	PURE	Fish
BACQ58_91	TR	L	ICE	Actinopterygii	4	34	0	100	34	PURE	Fish
BACQ09_37_48_57	TR	L	ICE	Actinopterygii	7	36	3	92	39	PURE	Fish
BACQ01_06	TR	L	ICE	Actinopterygii	3	6	0	100	6	PURE	Fish
BACQ07_08	TR	L	ICE	Actinopterygii	1	1	1	50	2	PURE	Fish
BACQ38_47	TR	L	ICE	Actinopterygii	2	10	0	100	10	PURE	Fish
COCA010516TLAMB	TR	L	ROOM	Actinopterygii	1	3	1	75	4	PURE	Zplank
COCA010516TLFRIO	TR	L	ICE	Actinopterygii	3	4	0	100	4	PURE	Zplank
COCA23042016TOW	TR	T	ICE	Actinopterygii	2	6	1	86	7	PURE	Zplank
COCA240416TL1	TR	L	ICE	Actinopterygii	2	3	0	100	3	PURE	Zplank
CRAW030616RDE	TE	L	ROOM	Actinopterygii	1	2	0	100	2	DENA	Zplank
CRAW030616RPE	TE	L	ROOM	Actinopterygii	1	1	0	100	1	PURE	Zplank
EEL290516CPE	TE	L	ICE	Actinopterygii	0	0	3	0	3	PURE	Zplank
EELLTL290516PER	TE	L	ICE	Actinopterygii	1	1	0	100	1	PURE	Zplank
EELTL290516DEC	TE	L	ICE	Actinopterygii	1	8	0	100	8	DENA	Zplank
EELTL290516DER	TE	L	ROOM	Actinopterygii	1	4	0	100	4	DENA	Zplank
FIP208_214	TR	L	ICE	Actinopterygii	3	7	0	100	7	PURE	Fish
FIP215_222	TR	L	ICE	Actinopterygii	2	6	2	75	8	PURE	Fish
FIP197	TR	L	ICE	Actinopterygii	1	1	0	100	1	PURE	Fish
FIP203_207	TR	L	ICE	Actinopterygii	1	4	1	80	5	PURE	Fish
FIP_198_202	TR	RM	ICE	Actinopterygii	2	5	0	100	5	PURE	Fish
GLTL120516PER	TE	L	ICE	Actinopterygii	1	1	0	100	1	PURE	Zplank
MVM1_4	TR	L	ICE	Actinopterygii	0	0	1	0	1	PURE	Fish
MVMSNC	TR	L	ICE	Actinopterygii	6	31	2	94	33	PURE	Fish
COCA190715LT	TR	L	ICE	Mollusca	1	5	0	100	5	PURE	Zplank
CHIP181114L3	TR	T	ICE	Mollusca	2	2	0	100	2	PURE	Zplank
CACAX181114L	TR	T	ICE	Mollusca	1	1	0	100	1	PURE	Zplank
COCA170816TL2ROOM	TR	t	ICE	Mollusca	1	1	0	100	1	PURE	Zplank
