# Supplementary material for: Improved protocols to accelerate the assembly of DNA barcode reference libraries for freshwater zooplankton
Source: Ecol Evol. 2018 Feb 15;8(5):3002–18. doi: 10.1002/ece3.3742 (PMC5838060; doi:10.1002/ece3.3742)
Supplement: Supplementary file 6 [file ECE3-8-3002-s006.xlsx]

## Sheet: Lab Sheet
Project:	Search (2136 records)			User:	Manuel Elias-Gutierrez
Created:	2017-03-22
Project Code	Process ID	Sample ID	Field ID	BIN	Catalog Num	COI-5P Seq. Length	COI-5P Trace Count	COI-5P Accession	Image Count	Barcode Compliant	Contamination	Stop Codon	Flagged Record	Collection Date	Identification	Life Stage	Extra Info	Voucher Type	Institution	Notes
BACZP	BACZP001-15	BACAZ-001	COCA190615LP	BOLD:AAB5047	ECO-CH-Z	658[0n]	2		1					19-Jul-2015	Ceriodaphnia cf. rigaudi2	Adult			El Colegio de la Frontera Sur, Unidad Chetumal
BACZP	BACZP002-15	BACAZ-002	COCA190615LP	BOLD:AAB4353	ECO-CH-Z	658[0n]	2		1					19-Jul-2015	Thermocyclops inversus	Adult			El Colegio de la Frontera Sur, Unidad Chetumal
BACZP	BACZP003-15	BACAZ-003	COCA190615LP	BOLD:ACX9173	ECO-CH-Z	658[1n]	2		1					19-Jul-2015	Pseudodiaptomus marshi	Adult			El Colegio de la Frontera Sur, Unidad Chetumal
BACZP	BACZP004-15	BACAZ-004	COCA190615LP	BOLD:AAB4353	ECO-CH-Z	658[0n]	2		1					19-Jul-2015	Thermocyclops inversus	Adult			El Colegio de la Frontera Sur, Unidad Chetumal
BACZP	BACZP005-15	BACAZ-005	COCA190615LP	BOLD:ACE4750	ECO-CH-Z	635[1n]	2		1					19-Jul-2015	Arctodiaptomus cf. dorsalis	Adult			El Colegio de la Frontera Sur, Unidad Chetumal
BACZP	BACZP006-15	BACAZ-006	COCA190615LP	BOLD:ACE4750	ECO-CH-Z	658[0n]	2		1					19-Jul-2015	Arctodiaptomus cf. dorsalis	Adult			El Colegio de la Frontera Sur, Unidad Chetumal
BACZP	BACZP007-15	BACAZ-007	COCA190615LP	BOLD:ACE4750	ECO-CH-Z	631[0n]	2		2					19-Jul-2015	Arctodiaptomus cf. dorsalis	Adult			El Colegio de la Frontera Sur, Unidad Chetumal
BACZP	BACZP008-15	BACAZ-008	COCA190615LP	BOLD:AAB5047	ECO-CH-Z	658[0n]	2		1					19-Jul-2015	Ceriodaphnia cf. rigaudi2	Adult			El Colegio de la Frontera Sur, Unidad Chetumal
BACZP	BACZP009-15	BACAZ-009	COCA190615LP	BOLD:AAB4353	ECO-CH-Z	625[0n]	2		1					19-Jul-2015	Thermocyclops inversus	Adult			El Colegio de la Frontera Sur, Unidad Chetumal
BACZP	BACZP010-15	BACAZ-010	COCA190615LP	BOLD:AAB4353	ECO-CH-Z	658[0n]	2		1					19-Jul-2015	Thermocyclops inversus	Adult			El Colegio de la Frontera Sur, Unidad Chetumal
BACZP	BACZP011-15	BACAZ-011	COCA190615LP		ECO-CH-Z	262[0n]	2		1					19-Jul-2015	Pseudodiaptomus marshi		Nauplii		El Colegio de la Frontera Sur, Unidad Chetumal
BACZP	BACZP012-15	BACAZ-012	COCA190615LP	BOLD:ACX9173		658[0n]	2		1					19-Jul-2015	Pseudodiaptomus marshi	Adult			El Colegio de la Frontera Sur, Unidad Chetumal
BACZP	BACZP013-15	BACAZ-013	COCA190615LP	BOLD:AAB5047	ECO-CH-Z	658[0n]	2		1					19-Jul-2015	Ceriodaphnia cf. rigaudi2	Adult			El Colegio de la Frontera Sur, Unidad Chetumal
BACZP	BACZP014-15	BACAZ-014	COCA190615LP	BOLD:ACX9579	ECO-CH-Z	658[0n]	2		1					19-Jul-2015	Ergasilidae	Adult			El Colegio de la Frontera Sur, Unidad Chetumal
BACZP	BACZP015-15	BACAZ-015	COCA190615LP	BOLD:ACX5926		658[0n]	2		1					19-Jul-2015	Alona	Adult			El Colegio de la Frontera Sur, Unidad Chetumal
BACZP	BACZP016-15	BACAZ-016	COCA190615LP	BOLD:ACX6091	ECO-CH-Z	658[0n]	2		1					19-Jul-2015	Mysidae				El Colegio de la Frontera Sur, Unidad Chetumal
BACZP	BACZP017-15	BACAZ-017	COCA190615LP			220[2n]	2		1					19-Jul-2015	Palaemonidae				El Colegio de la Frontera Sur, Unidad Chetumal
BACZP	BACZP018-15	BACAZ-018	COCA190615LP			218[0n]	2		1					19-Jul-2015	Palaemonidae				El Colegio de la Frontera Sur, Unidad Chetumal
BACZP	BACZP019-15	BACAZ-019	COCA190615LP			275[2n]	2		1					19-Jul-2015	Palaemonidae				El Colegio de la Frontera Sur, Unidad Chetumal
BACZP	BACZP020-15	BACAZ-020	COCA190615LP			218[0n]	2		1					19-Jul-2015	Palaemonidae				El Colegio de la Frontera Sur, Unidad Chetumal
BACZP	BACZP021-15	BACAZ-021	COCA190615LP	BOLD:ACX9173		658[0n]	2		1					19-Jul-2015	Pseudodiaptomus marshi	Adult			El Colegio de la Frontera Sur, Unidad Chetumal
BACZP	BACZP022-15	BACAZ-022	COCA190615LP				2		1					19-Jul-2015	Diplostraca	Adult			El Colegio de la Frontera Sur, Unidad Chetumal
BACZP	BACZP023-15	BACAZ-023	COCA190615LP	BOLD:ACY1494	000	625[0n]	2		1					19-Jul-2015	Cypria	Adult			El Colegio de la Frontera Sur, Unidad Chetumal
BACZP	BACZP024-15	BACAZ-024	COCA190615LP	BOLD:ACY1494	000	635[0n]	2		1					19-Jul-2015	Cypria	Adult			El Colegio de la Frontera Sur, Unidad Chetumal
BACZP	BACZP025-15	BACAZ-025	COCA190615LP				2		1					19-Jul-2015	Arthropoda				El Colegio de la Frontera Sur, Unidad Chetumal
BACZP	BACZP026-15	BACAZ-026	COCA190615LP	BOLD:ACX5321		640[0n]	2		1					19-Jul-2015	Isopoda				El Colegio de la Frontera Sur, Unidad Chetumal
BACZP	BACZP027-15	BACAZ-027	COCA190615LP	BOLD:ACX5321		658[0n]	2		1					19-Jul-2015	Isopoda				El Colegio de la Frontera Sur, Unidad Chetumal
BACZP	BACZP028-15	BACAZ-028	COCA190615LP	BOLD:ACX5321		658[0n]	2		1					19-Jul-2015	Isopoda				El Colegio de la Frontera Sur, Unidad Chetumal
BACZP	BACZP029-15	BACAZ-029	COCA190615LP	BOLD:ACX6091	ECO-CH-Z	658[0n]	2		1					19-Jul-2015	Mysidae				El Colegio de la Frontera Sur, Unidad Chetumal
BACZP	BACZP030-15	BACAZ-030	COCA190615LP			219[0n]	2		1					19-Jul-2015	Palaemonidae				El Colegio de la Frontera Sur, Unidad Chetumal
BACZP	BACZP031-15	BACAZ-031	COCA190615LP	BOLD:ACX4604		658[0n]	2		2					19-Jul-2015	Sesarma				El Colegio de la Frontera Sur, Unidad Chetumal
BACZP	BACZP032-15	BACAZ-032	COCA190615LP	BOLD:ACY1494	ECO-CH-Z	632[0n]	2		1					19-Jul-2015	Cypria				El Colegio de la Frontera Sur, Unidad Chetumal
BACZP	BACZP033-15	BACAZ-033	COCA190615LP	BOLD:ACX4604		658[0n]	2		1					19-Jul-2015	Sesarma				El Colegio de la Frontera Sur, Unidad Chetumal
BACZP	BACZP034-15	BACAZ-034	COCA190615LP	BOLD:ACX4312	ECO-CH-Z	658[3n]	2		2					19-Jul-2015	Argulidae				El Colegio de la Frontera Sur, Unidad Chetumal
BACZP	BACZP035-15	BACAZ-035	COCA190615LP	BOLD:ACX5005		658[0n]	2		1					19-Jul-2015	Amphipoda				El Colegio de la Frontera Sur, Unidad Chetumal
BACZP	BACZP036-15	BACAZ-036	COCA190615LP	BOLD:ACX6091	ECO-CH-Z	658[0n]	2		1					18-Apr-2015	Mysidae				El Colegio de la Frontera Sur, Unidad Chetumal
BACZP	BACZP037-15	BACAZ-037	COCA180415	BOLD:ACX6091	ECO-CH-Z	641[0n]	2		1					18-Apr-2015	Mysidae				El Colegio de la Frontera Sur, Unidad Chetumal
BACZP	BACZP038-15	BACAZ-038	COCA180415	BOLD:ACX6091	ECO-CH-Z	646[0n]	2		1					18-Apr-2015	Mysidae				El Colegio de la Frontera Sur, Unidad Chetumal
BACZP	BACZP039-15	BACAZ-039	COCA180415	BOLD:ACX6091	ECO-CH-Z	658[0n]	2		1					18-Apr-2015	Mysidae				El Colegio de la Frontera Sur, Unidad Chetumal
BACZP	BACZP040-15	BACAZ-040	COCA180415	BOLD:ACX6091	ECO-CH-Z	638[0n]	2		1					18-Apr-2015	Mysidae				El Colegio de la Frontera Sur, Unidad Chetumal
BACZP	BACZP041-15	BACAZ-041	COCA180415	BOLD:ACX6091	ECO-CH-Z	658[0n]	2		1					18-Apr-2015	Mysidae				El Colegio de la Frontera Sur, Unidad Chetumal
BACZP	BACZP042-15	BACAZ-042	COCA180415	BOLD:ACX6091	ECO-CH-Z	655[1n]	2		1					18-Apr-2015	Mysidae				El Colegio de la Frontera Sur, Unidad Chetumal
BACZP	BACZP043-15	BACAZ-043	COCA180415	BOLD:ACX6091	ECO-CH-Z	658[0n]	2		2					18-Apr-2015	Mysidae	Adult			El Colegio de la Frontera Sur, Unidad Chetumal	Egg carrying female
BACZP	BACZP044-15	BACAZ-044	COCA180415	BOLD:ACX6091	ECO-CH-Z	632[0n]	2		1					18-Apr-2015	Mysidae	Adult			El Colegio de la Frontera Sur, Unidad Chetumal
BACZP	BACZP045-15	BACAZ-045	COCAPAS180415	BOLD:ABA1200	ECO-CH-Z	658[0n]	2		1					18-Apr-2015	Eucyclops prionophorus	Adult			El Colegio de la Frontera Sur, Unidad Chetumal
BACZP	BACZP046-15	BACAZ-046	COCAPAS180415	BOLD:ACX4754		658[0n]	2		1					18-Apr-2015	Amphipoda				El Colegio de la Frontera Sur, Unidad Chetumal
BACZP	BACZP047-15	BACAZ-047	COCAPAS180415	BOLD:ACF5948	ECO-CH-Z	658[0n]	2		1					18-Apr-2015	Macrocyclops albidus	Adult			El Colegio de la Frontera Sur, Unidad Chetumal
BACZP	BACZP048-15	BACAZ-048	COCAPAS180415	BOLD:ACY0105	ECO-CH-Z	643[1n]	2		1					18-Apr-2015	Eucyclops cf. cuatrocienegas	Adult			El Colegio de la Frontera Sur, Unidad Chetumal
BACZP	BACZP049-15	BACAZ-049	COCAPAS180415			74[1n]	2		1					18-Apr-2015	Cyclopoida	Adult			El Colegio de la Frontera Sur, Unidad Chetumal
BACZP	BACZP050-15	BACAZ-050	COCAPAS180415			271[2n]	2		1					18-Apr-2015	Amphipoda				El Colegio de la Frontera Sur, Unidad Chetumal
BACZP	BACZP051-15	BACAZ-051	COCAPAS180415	BOLD:ACY0105	ECO-CH-Z	658[0n]	2		1					18-Apr-2015	Eucyclops cf. cuatrocienegas	Adult			El Colegio de la Frontera Sur, Unidad Chetumal
BACZP	BACZP052-15	BACAZ-052	COCAPAS180415	BOLD:ABA6537	ECO-CH-Z	658[0n]	2		1					18-Apr-2015	Eucyclops cuatrocienegas	Adult			El Colegio de la Frontera Sur, Unidad Chetumal
BACZP	BACZP053-15	BACAZ-053	COCAPAS180415	BOLD:ABA7361	ECO-CH-Z	658[0n]	2		1					18-Apr-2015	Cypridopsis vidua				El Colegio de la Frontera Sur, Unidad Chetumal
BACZP	BACZP054-15	BACAZ-054	COCAPAS180415	BOLD:ABA6537	ECO-CH-Z	658[0n]	2		1					18-Apr-2015	Eucyclops cuatrocienegas	Adult			El Colegio de la Frontera Sur, Unidad Chetumal
BACZP	BACZP055-15	BACAZ-055	COCA190715L5	BOLD:ACX9579	ECO-CH-Z	658[0n]	2		1					19-Jul-2015	Ergasilidae	Adult			El Colegio de la Frontera Sur, Unidad Chetumal
BACZP	BACZP056-15	BACAZ-056	COCA310715T	BOLD:ACE4750	ECO-CH-Z	655[0n]	2		1					19-Jul-2015	Arctodiaptomus cf. dorsalis	Adult			El Colegio de la Frontera Sur, Unidad Chetumal
BACZP	BACZP057-15	BACAZ-057	COCA310715T	BOLD:ACX9173		658[0n]	2		1					19-Jul-2015	Pseudodiaptomus marshi	Adult			El Colegio de la Frontera Sur, Unidad Chetumal
BACZP	BACZP058-15	BACAZ-058	COCA310715T	BOLD:ACE4750	ECO-CH-Z	629[0n]	2		1					19-Jul-2015	Arctodiaptomus cf. dorsalis	Adult			El Colegio de la Frontera Sur, Unidad Chetumal
BACZP	BACZP059-15	BACAZ-059	COCA310715T	BOLD:ACY1494	000	611[0n]	2		1					19-Jul-2015	Cypria				El Colegio de la Frontera Sur, Unidad Chetumal
BACZP	BACZP060-15	BACAZ-060	COCA310715T	BOLD:ACX9173		658[0n]	2		1					19-Jul-2015	Pseudodiaptomus marshi	Adult			El Colegio de la Frontera Sur, Unidad Chetumal
BACZP	BACZP061-15	BACAZ-061	COCA310715T	BOLD:ACE4750	ECO-CH-Z	648[0n]	2		1					19-Jul-2015	Arctodiaptomus cf. dorsalis	Adult			El Colegio de la Frontera Sur, Unidad Chetumal	Female wiith many eggs
BACZP	BACZP062-15	BACAZ-062	COCA310715T	BOLD:ACZ2023	ECO-CH-Z	595[0n]	2		2					19-Jul-2015	Arctodiaptomus cf. dorsalis	Adult			El Colegio de la Frontera Sur, Unidad Chetumal
BACZP	BACZP063-15	BACAZ-063	COCA310715T	BOLD:ACE4750	ECO-CH-Z	603[0n]	2		1					19-Jul-2015	Arctodiaptomus cf. dorsalis	Adult			El Colegio de la Frontera Sur, Unidad Chetumal
BACZP	BACZP064-15	BACAZ-064	COCA310715T	BOLD:ACE4750	ECO-CH-Z	655[0n]	2		1					19-Jul-2015	Arctodiaptomus cf. dorsalis	Adult			El Colegio de la Frontera Sur, Unidad Chetumal
BACZP	BACZP065-15	BACAZ-065	COCA310715T	BOLD:ACE4750	ECO-CH-Z	582[0n]	2		1					19-Jul-2015	Arctodiaptomus cf. dorsalis	Adult			El Colegio de la Frontera Sur, Unidad Chetumal
BACZP	BACZP066-15	BACAZ-066	COCA310715T	BOLD:ACE4750	ECO-CH-Z	648[0n]	2		1					19-Jul-2015	Arctodiaptomus cf. dorsalis	Adult			El Colegio de la Frontera Sur, Unidad Chetumal
BACZP	BACZP067-15	BACAZ-067	COCA310715T	BOLD:ACE4750	ECO-CH-Z	636[0n]	2		1					19-Jul-2015	Arctodiaptomus cf. dorsalis	Adult			El Colegio de la Frontera Sur, Unidad Chetumal
BACZP	BACZP068-15	BACAZ-068	COCA310715T			0[n]	2		1					19-Jul-2015	Cyclopoida	Adult			El Colegio de la Frontera Sur, Unidad Chetumal
BACZP	BACZP069-15	BACAZ-069	COCA310715T	BOLD:ACE4750	ECO-CH-Z	648[0n]	2		1					19-Jul-2015	Arctodiaptomus cf. dorsalis	Adult			El Colegio de la Frontera Sur, Unidad Chetumal
BACZP	BACZP070-15	BACAZ-070	COCA310715T	BOLD:ACX4604		658[0n]	2		2					19-Jul-2015	Sesarma				El Colegio de la Frontera Sur, Unidad Chetumal
BACZP	BACZP071-15	BACAZ-071	COCA310715T	BOLD:ACX4604		658[0n]	2		1					19-Jul-2015	Sesarma				El Colegio de la Frontera Sur, Unidad Chetumal
BACZP	BACZP072-15	BACAZ-072	COCA310715T	BOLD:ACY1494	ECO-CH-Z	632[0n]	2		1					19-Jul-2015	Cypria				El Colegio de la Frontera Sur, Unidad Chetumal
BACZP	BACZP073-15	BACAZ-073	COCA310715T	BOLD:AAP1018	ECO-CH-Z	661[0n]	2		1					19-Jul-2015	Keratella americana	Adult			El Colegio de la Frontera Sur, Unidad Chetumal
BACZP	BACZP074-15	BACAZ-074	COCA310715T	BOLD:ACE4750	ECO-CH-Z	658[0n]	2		1					19-Jul-2015	Arctodiaptomus cf. dorsalis	Adult			El Colegio de la Frontera Sur, Unidad Chetumal
BACZP	BACZP075-15	BACAZ-075	NORM280615	BOLD:AAB4353	ECO-CH-Z	658[0n]	2		1					28-Jun-2015	Thermocyclops inversus	Adult			El Colegio de la Frontera Sur, Unidad Chetumal
BACZP	BACZP076-15	BACAZ-076	NORM280615		000	620[0n]	2		1				COI-5P	28-Jun-2015	Cypridopsis				El Colegio de la Frontera Sur, Unidad Chetumal
BACZP	BACZP077-15	BACAZ-077	NORM280615			0[n]	2		1					28-Jun-2015	Cyclopoida	Adult			El Colegio de la Frontera Sur, Unidad Chetumal
BACZP	BACZP078-15	BACAZ-078	XUL310715T	BOLD:ACX9173		636[1n]	2		1					01-Jul-2015	Pseudodiaptomus marshi	Adult			El Colegio de la Frontera Sur, Unidad Chetumal
BACZP	BACZP079-15	BACAZ-079	XUL310715T	BOLD:ACX9173		658[0n]	2		1					01-Jul-2015	Pseudodiaptomus marshi	Adult			El Colegio de la Frontera Sur, Unidad Chetumal
BACZP	BACZP080-15	BACAZ-080	XUL310715T	BOLD:ACX6108	ECO-CH-Z	656[0n]	2		1					01-Jul-2015	Cladopelma forcipes	Adult			El Colegio de la Frontera Sur, Unidad Chetumal
BACZP	BACZP081-15	BACAZ-081	XUL310715T	BOLD:ACX5005		658[0n]	2		1					01-Jul-2015	Amphipoda				El Colegio de la Frontera Sur, Unidad Chetumal
BACZP	BACZP082-15	BACAZ-082	XUL310715T			85[0n]	2		1					01-Jul-2015	Decapoda				El Colegio de la Frontera Sur, Unidad Chetumal
BACZP	BACZP083-15	BACAZ-083	XUL310715T	BOLD:ACX4275		658[0n]	2		1					01-Jul-2015	Palaemonidae				El Colegio de la Frontera Sur, Unidad Chetumal
BACZP	BACZP084-15	BACAZ-084	COCA180415	BOLD:ACX6108	ECO-CH-Z	658[0n]	2		1					18-Apr-2015	Cladopelma forcipes				El Colegio de la Frontera Sur, Unidad Chetumal
BACZP	BACZP085-15	BACAZ-085	COCA180415	BOLD:ACX6108	ECO-CH-Z	658[0n]	2		1					18-Apr-2015	Cladopelma forcipes		With pupal exuviae		El Colegio de la Frontera Sur, Unidad Chetumal
BACZP	BACZP086-15	BACAZ-086	COCA180415	BOLD:ACX6108	ECO-CH-Z	656[0n]	2		1					18-Apr-2015	Cladopelma forcipes		With pupal exuviae		El Colegio de la Frontera Sur, Unidad Chetumal
BACZP	BACZP087-15	BACAZ-087	COCA180415	BOLD:ACR5627	ECO-CH-Z	656[0n]	2		1					18-Apr-2015	Polypedilum				El Colegio de la Frontera Sur, Unidad Chetumal
BACZP	BACZP088-15	BACAZ-088	COCA180415	BOLD:ACX6299	ECO-CH-Z	656[0n]	2		1					18-Apr-2015	Coelotanypus		Pupa with larval exuviae		El Colegio de la Frontera Sur, Unidad Chetumal
BACZP	BACZP089-15	BACAZ-089	COCA180415	BOLD:ACX4768	ECO-CH-Z	658[0n]	2		1					18-Apr-2015	Coelotanypus		With pupal exuviae		El Colegio de la Frontera Sur, Unidad Chetumal
BACZP	BACZP090-15	BACAZ-090	COCA180415	BOLD:ACX6091	ECO-CH-Z	658[0n]	2		1					18-Apr-2015	Mysidae				El Colegio de la Frontera Sur, Unidad Chetumal
BACZP	BACZP091-15	BACAZ-091	COCA180415	BOLD:ACX6091	ECO-CH-Z	658[0n]	2		1					18-Apr-2015	Mysidae				El Colegio de la Frontera Sur, Unidad Chetumal
BACZP	BACZP092-15	BACAZ-092	COCA180415	BOLD:ACX6091	ECO-CH-Z	658[0n]	2		1					18-Apr-2015	Mysidae				El Colegio de la Frontera Sur, Unidad Chetumal
BACZP	BACZP093-15	BACAZ-093	XUL310715T	BOLD:ACE4750	ECO-CH-Z	658[0n]	2		1					01-Jul-2015	Arctodiaptomus cf. dorsalis	Adult			El Colegio de la Frontera Sur, Unidad Chetumal
BACZP	BACZP094-15	BACAZ-094	COCA180415	BOLD:ACE4750	ECO-CH-Z	655[0n]	2		1					18-Apr-2015	Arctodiaptomus cf. dorsalis				El Colegio de la Frontera Sur, Unidad Chetumal
BACZP	BACZP095-15	BACAZ-095	XUL310715TS			0[n]			1					01-Jul-2015	Cyclopoida	Adult			El Colegio de la Frontera Sur, Unidad Chetumal
BACZP	BACZP096-15	BACAZ-096	COCA190715L5				2		1					19-Jul-2015	Ceriodaphnia	Adult			El Colegio de la Frontera Sur, Unidad Chetumal
BACZP	BACZP097-15	BACAZ-097	COCA190715L5	BOLD:AAB5047	ECO-CH-Z	658[0n]	2		1					19-Jul-2015	Ceriodaphnia cf. rigaudi2	Adult			El Colegio de la Frontera Sur, Unidad Chetumal
BACZP	BACZP098-15	BACAZ-098	COCA190715L5	BOLD:AAB5047	ECO-CH-Z	658[0n]	2		1					19-Jul-2015	Ceriodaphnia cf. rigaudi2	Adult			El Colegio de la Frontera Sur, Unidad Chetumal
BACZP	BACZP099-15	BACAZ-099	COCA190715L5	BOLD:AAB5047	ECO-CH-Z	658[0n]	2		1					19-Jul-2015	Ceriodaphnia cf. rigaudi2	Adult			El Colegio de la Frontera Sur, Unidad Chetumal
BACZP	BACZP100-15	BACAZ-100	COCA190715L5	BOLD:ACX9579	ECO-CH-Z	658[0n]	2		1					19-Jul-2015	Ergasilidae	Adult			El Colegio de la Frontera Sur, Unidad Chetumal
BACZP	BACZP101-15	BACAZ-101	COCA190715L5	BOLD:ACX9579	ECO-CH-Z	658[0n]	2		1					19-Jul-2015	Ergasilidae	Adult			El Colegio de la Frontera Sur, Unidad Chetumal
BACZP	BACZP102-15	BACAZ-102	COCA190715L5	BOLD:ACX9579	ECO-CH-Z	658[0n]	2		1					19-Jul-2015	Ergasilidae	Adult			El Colegio de la Frontera Sur, Unidad Chetumal
BACZP	BACZP103-15	BACAZ-103	COCA190715L5	BOLD:ACX9579	ECO-CH-Z	658[0n]	2		1					19-Jul-2015	Ergasilidae	Adult			El Colegio de la Frontera Sur, Unidad Chetumal
BACZP	BACZP104-15	BACAZ-104	COCA190715L5	BOLD:ACX9579	ECO-CH-Z	658[0n]	2		1					19-Jul-2015	Ergasilidae	Adult			El Colegio de la Frontera Sur, Unidad Chetumal
BACZP	BACZP105-15	BACAZ-105	COCA190715L5	BOLD:ACE4750	ECO-CH-Z	648[0n]	2		1					19-Jul-2015	Arctodiaptomus cf. dorsalis	Adult	With eggs		El Colegio de la Frontera Sur, Unidad Chetumal
BACZP	BACZP106-15	BACAZ-106	COCA190715L5	BOLD:ACE4750	ECO-CH-Z	658[0n]	2		1					19-Jul-2015	Arctodiaptomus cf. dorsalis	Adult	With eggs		El Colegio de la Frontera Sur, Unidad Chetumal
BACZP	BACZP107-15	BACAZ-107	COCA190715L5				2		1					19-Jul-2015	Calanoida	Adult			El Colegio de la Frontera Sur, Unidad Chetumal
BACZP	BACZP108-15	BACAZ-108	COCA190715L5	BOLD:AAB4353	ECO-CH-Z	658[0n]	2		1					19-Jul-2015	Thermocyclops inversus	Adult			El Colegio de la Frontera Sur, Unidad Chetumal
BACZP	BACZP109-15	BACAZ-109	COCA190715L5	BOLD:AAB4353	ECO-CH-Z	658[0n]	2		1					19-Jul-2015	Thermocyclops inversus	Adult			El Colegio de la Frontera Sur, Unidad Chetumal
BACZP	BACZP110-15	BACAZ-110	COCA190715L5	BOLD:AAB4353	ECO-CH-Z	658[0n]	2		1					19-Jul-2015	Thermocyclops inversus	Adult			El Colegio de la Frontera Sur, Unidad Chetumal
BACZP	BACZP111-15	BACAZ-111	COCA190715L5	BOLD:AAB4353	ECO-CH-Z	658[0n]	2		1					19-Jul-2015	Thermocyclops inversus	Adult			El Colegio de la Frontera Sur, Unidad Chetumal
BACZP	BACZP112-15	BACAZ-112	COCA190715LT	BOLD:ABW8014		658[0n]	2		1					19-Jul-2015	Mytilopsis	Larvae			El Colegio de la Frontera Sur, Unidad Chetumal
BACZP	BACZP113-15	BACAZ-113	COCA190715LT	BOLD:ABW8014		658[0n]	2		1					19-Jul-2015	Mytilopsis	Larvae			El Colegio de la Frontera Sur, Unidad Chetumal
BACZP	BACZP114-15	BACAZ-114	COCA190715LT	BOLD:ABW8014		658[0n]	2		1					19-Jul-2015	Mytilopsis	Larvae			El Colegio de la Frontera Sur, Unidad Chetumal
BACZP	BACZP115-15	BACAZ-115	COCA190715LT	BOLD:ABW8014		632[0n]	2		1					19-Jul-2015	Mytilopsis	Larvae			El Colegio de la Frontera Sur, Unidad Chetumal
BACZP	BACZP116-15	BACAZ-116	COCA190715LT	BOLD:ABW8014		658[0n]	2		1					19-Jul-2015	Mytilopsis	Larvae			El Colegio de la Frontera Sur, Unidad Chetumal
BACZP	BACZP117-15	BACAZ-117	COCA190715LT	BOLD:ACX9393	ECOS-CH-Z	653[0n]	2		1					19-Jul-2015	Chironomidae	Adult			El Colegio de la Frontera Sur, Unidad Chetumal
BACZP	BACZP118-15	BACAZ-118	COCA190715LT	BOLD:AAP5124	ECO-CH-Z	658[0n]	2		1					19-Jul-2015	Chironomidae	Adult			El Colegio de la Frontera Sur, Unidad Chetumal
BACZP	BACZP119-15	BACAZ-119	COCA190715LT	BOLD:ACX9393	ECOS-CH-Z	658[0n]	2		1					19-Jul-2015	Chironomidae	Adult			El Colegio de la Frontera Sur, Unidad Chetumal
BACZP	BACZP120-15	BACAZ-120	COCA190715LT	BOLD:ACX9173		658[0n]	2		1					19-Jul-2015	Pseudodiaptomus marshi	Adult	With eggs		El Colegio de la Frontera Sur, Unidad Chetumal
BACZP	BACZP121-15	BACAZ-121	COCA190715LT	BOLD:ACX9173		658[0n]	2		1					19-Jul-2015	Pseudodiaptomus marshi	Adult	With eggs		El Colegio de la Frontera Sur, Unidad Chetumal
BACZP	BACZP122-15	BACAZ-122	COCA190715LT	BOLD:ACX9173		658[0n]	2		1					19-Jul-2015	Pseudodiaptomus marshi	Adult	With eggs		El Colegio de la Frontera Sur, Unidad Chetumal
BACZP	BACZP123-15	BACAZ-123	COCA190715LT	BOLD:ACX9173		658[0n]	2		1					19-Jul-2015	Pseudodiaptomus marshi	Adult	With eggs		El Colegio de la Frontera Sur, Unidad Chetumal
BACZP	BACZP124-15	BACAZ-124	COCA190715LT	BOLD:ACX9173		658[0n]	2		1					19-Jul-2015	Pseudodiaptomus marshi	Adult			El Colegio de la Frontera Sur, Unidad Chetumal
BACZP	BACZP125-15	BACAZ-125	XUL310715T	BOLD:ACX8915		658[0n]	2		1					16-Jun-2015	Chironomidae	Adult			El Colegio de la Frontera Sur, Unidad Chetumal
BACZP	BACZP126-15	BACAZ-126	COCA190715L12	BOLD:ACY1494	000	658[0n]	2		1					19-Jul-2015	Cypria	Adult			El Colegio de la Frontera Sur, Unidad Chetumal
BACZP	BACZP127-15	BACAZ-127	COCA190715L12	BOLD:ACY1494	000	658[0n]	2		1					19-Jul-2015	Cypria	Adult			El Colegio de la Frontera Sur, Unidad Chetumal
BACZP	BACZP128-15	BACAZ-128	COCA190715L12	BOLD:ACY1494	000	658[0n]	2		1					19-Jul-2015	Cypria	Adult			El Colegio de la Frontera Sur, Unidad Chetumal
BACZP	BACZP129-15	BACAZ-129	COCA190715L12	BOLD:ACY1494	000	658[0n]	2		1					19-Jul-2015	Cypria	Adult			El Colegio de la Frontera Sur, Unidad Chetumal
BACZP	BACZP130-15	BACAZ-130	COCA190715L12	BOLD:ACY1494	ECO-CH-Z	658[0n]	2		1					19-Jul-2015	Cypria	Adult			El Colegio de la Frontera Sur, Unidad Chetumal
BACZP	BACZP131-15	BACAZ-131	COCA190715L12	BOLD:AAV5113	ECO-CH-Z	653[0n]	2		2					19-Jul-2015	Ceratopogonidae	Larvae			El Colegio de la Frontera Sur, Unidad Chetumal
BACZP	BACZP132-15	BACAZ-132	COCA190715L12	BOLD:ACY0558		658[0n]	2		1					19-Jul-2015	Alona	Adult			El Colegio de la Frontera Sur, Unidad Chetumal
BACZP	BACZP133-15	BACAZ-133	COCA190715L12	BOLD:ACY0558		658[0n]	2		1					19-Jul-2015	Alona	Adult			El Colegio de la Frontera Sur, Unidad Chetumal
BACZP	BACZP134-15	BACAZ-134	COCA190715L12	BOLD:AAB4353	ECO-CH-Z	658[0n]	2		1					19-Jul-2015	Thermocyclops inversus	Adult			El Colegio de la Frontera Sur, Unidad Chetumal
BACZP	BACZP135-15	BACAZ-135	COCA190715L12	BOLD:AAB4353	ECO-CH-Z	658[0n]	2		1					19-Jul-2015	Thermocyclops inversus	Adult			El Colegio de la Frontera Sur, Unidad Chetumal
BACZP	BACZP136-15	BACAZ-136	COCA190715L12	BOLD:ACX8227		658[0n]	2		1					19-Jul-2015	Cyclopoida	Adult			El Colegio de la Frontera Sur, Unidad Chetumal
BACZP	BACZP137-15	BACAZ-137	COCA190715L12	BOLD:AAB4353	ECO-CH-Z	658[0n]	2		1					19-Jul-2015	Thermocyclops inversus	Adult			El Colegio de la Frontera Sur, Unidad Chetumal
BACZP	BACZP138-15	BACAZ-138	COCA190715L12	BOLD:ACY0105		658[0n]	2		1					19-Jul-2015	Eucyclops cf. cuatrocienegas	Adult			El Colegio de la Frontera Sur, Unidad Chetumal
BACZP	BACZP139-15	BACAZ-139	COCAPAS180415	BOLD:ABA6537	ECO-CH-Z	630[1n]	2		1					18-Apr-2015	Eucyclops cuatrocienegas	Adult			El Colegio de la Frontera Sur, Unidad Chetumal
BACZP	BACZP140-15	BACAZ-140	COCAPAS180415	BOLD:ACY0105		658[0n]	2		1					18-Apr-2015	Eucyclops cf. cuatrocienegas	Adult			El Colegio de la Frontera Sur, Unidad Chetumal
BACZP	BACZP141-15	BACAZ-141	COCAPAS180415	BOLD:ACX4754		658[0n]	2		1					18-Apr-2015	Amphipoda	Adult			El Colegio de la Frontera Sur, Unidad Chetumal
BACZP	BACZP142-15	BACAZ-142	COCAPAS180415	BOLD:ACX9173		658[0n]	2		1					18-Apr-2015	Pseudodiaptomus marshi	Adult			El Colegio de la Frontera Sur, Unidad Chetumal
BACZP	BACZP143-15	BACAZ-143	COCAPAS180415	BOLD:ABA1200	ECO-CH-Z	583[5n]	2		1					18-Apr-2015	Eucyclops prionophorus	Adult			El Colegio de la Frontera Sur, Unidad Chetumal
BACZP	BACZP144-15	BACAZ-144	COCAPAS180415	BOLD:ABA1200	ECO-CH-Z	644[0n]	2		1					18-Apr-2015	Eucyclops prionophorus	Adult			El Colegio de la Frontera Sur, Unidad Chetumal
BACZP	BACZP145-15	BACAZ-145	COCAPAS180415	BOLD:ACY0105		658[0n]	2		1					18-Apr-2015	Eucyclops cf. cuatrocienegas	Adult			El Colegio de la Frontera Sur, Unidad Chetumal
BACZP	BACZP146-15	BACAZ-146	COCAPAS180415	BOLD:ACY1494	000	658[0n]	2		1					18-Apr-2015	Cypria	Adult			El Colegio de la Frontera Sur, Unidad Chetumal
BACZP	BACZP147-15	BACAZ-147	COCAPAS180415	BOLD:ACF5948	ECO-CH-Z	658[0n]	2		1					18-Apr-2015	Macrocyclops albidus	Adult			El Colegio de la Frontera Sur, Unidad Chetumal
BACZP	BACZP148-15	BACAZ-148	COCAPAS180415	BOLD:ACX4754		658[0n]	2		1					18-Apr-2015	Amphipoda	Adult			El Colegio de la Frontera Sur, Unidad Chetumal
BACZP	BACZP149-15	BACAZ-149	COCAPAS180415				2		1					18-Apr-2015	Cyclopoida	Adult			El Colegio de la Frontera Sur, Unidad Chetumal
BACZP	BACZP150-15	BACAZ-150	COCAPAS180415	BOLD:ABA6537	ECO-CH-Z	658[0n]	2		1					18-Apr-2015	Eucyclops cuatrocienegas	Adult			El Colegio de la Frontera Sur, Unidad Chetumal
BACZP	BACZP151-15	BACAZ-151	COCAPAS180415				2		1					18-Apr-2015	Harpacticoida	Adult			El Colegio de la Frontera Sur, Unidad Chetumal
BACZP	BACZP152-15	BACAZ-152	COCAPAS180415	BOLD:ABA6537	ECO-CH-Z	658[2n]	2		1					18-Apr-2015	Eucyclops cuatrocienegas	Adult			El Colegio de la Frontera Sur, Unidad Chetumal
BACZP	BACZP153-15	BACAZ-153	COCAPAS180415				2		1					18-Apr-2015	Cyclopoida	Adult			El Colegio de la Frontera Sur, Unidad Chetumal
BACZP	BACZP154-15	BACAZ-154	COCAPAS180415	BOLD:ACY0105		658[0n]	2		1					18-Apr-2015	Eucyclops cf. cuatrocienegas	Adult			El Colegio de la Frontera Sur, Unidad Chetumal
BACZP	BACZP155-15	BACAZ-155	COCAPAS180415	BOLD:ACX9579	ECO-CH-Z	608[0n]	2		1					18-Apr-2015	Ergasilidae	Adult			El Colegio de la Frontera Sur, Unidad Chetumal
BACZP	BACZP156-15	BACAZ-156	COCAPAS180415	BOLD:ACX9579	ECO-CH-Z	658[0n]	2		1					18-Apr-2015	Ergasilidae	Adult			El Colegio de la Frontera Sur, Unidad Chetumal
BACZP	BACZP157-15	BACAZ-157	COCAPAS180415	BOLD:ACY1494	000	658[0n]	2		1					18-Apr-2015	Cypria	Adult			El Colegio de la Frontera Sur, Unidad Chetumal
BACZP	BACZP158-15	BACAZ-158	COCAPAS180415				2		1					18-Apr-2015	Cyclopoida	Adult			El Colegio de la Frontera Sur, Unidad Chetumal
BACZP	BACZP159-15	BACAZ-159	COCAPAS180415	BOLD:ACE4750	ECO-CH-Z	658[0n]	2		1					18-Apr-2015	Arctodiaptomus cf. dorsalis	Adult			El Colegio de la Frontera Sur, Unidad Chetumal
BACZP	BACZP160-15	BACAZ-160	COCAPAS180415	BOLD:ACX9173		658[0n]	2		1					18-Apr-2015	Pseudodiaptomus marshi	Adult			El Colegio de la Frontera Sur, Unidad Chetumal
BACZP	BACZP161-15	BACAZ-161	XUL310715TS	BOLD:AAB4353	ECO-CH-Z	658[0n]	2		1					19-Jul-2015	Thermocyclops inversus	Adult			El Colegio de la Frontera Sur, Unidad Chetumal
BACZP	BACZP162-15	BACAZ-162	XUL310715TS	BOLD:AAB4353	ECO-CH-Z	658[0n]	2		1					19-Jul-2015	Thermocyclops inversus	Adult			El Colegio de la Frontera Sur, Unidad Chetumal
BACZP	BACZP163-15	BACAZ-163	XUL310715TS	BOLD:ACX9579	ECO-CH-Z	651[0n]	2		1					19-Jul-2015	Ergasilidae	Adult			El Colegio de la Frontera Sur, Unidad Chetumal
BACZP	BACZP164-15	BACAZ-164	XUL310715TS	BOLD:AAB4353	ECO-CH-Z	658[0n]	2		1					19-Jul-2015	Thermocyclops inversus	Adult			El Colegio de la Frontera Sur, Unidad Chetumal
BACZP	BACZP165-15	BACAZ-165	XUL310715TS	BOLD:ACX9579	ECO-CH-Z	658[0n]	2		1					19-Jul-2015	Ergasilidae	Adult			El Colegio de la Frontera Sur, Unidad Chetumal
BACZP	BACZP166-15	BACAZ-166	XUL310715TS	BOLD:AAB4353	ECO-CH-Z	658[0n]	2		1					19-Jul-2015	Thermocyclops inversus	Adult			El Colegio de la Frontera Sur, Unidad Chetumal
BACZP	BACZP167-15	BACAZ-167	XUL310715TS	BOLD:ACX9579	ECO-CH-Z	658[0n]	2		1					28-Jun-2015	Ergasilidae	Adult			El Colegio de la Frontera Sur, Unidad Chetumal
BACZP	BACZP168-15	BACAZ-168	COCA280615	BOLD:ACX9579	ECO-CH-Z	658[0n]	2		1					28-Jun-2015	Ergasilidae	Adult			El Colegio de la Frontera Sur, Unidad Chetumal
BACZP	BACZP169-15	BACAZ-169	COCA280615	BOLD:ACX9579	ECO-CH-Z	658[0n]	2		1					28-Jun-2015	Ergasilidae	Adult			El Colegio de la Frontera Sur, Unidad Chetumal
BACZP	BACZP170-15	BACAZ-170	COCA280615	BOLD:ACY0558		658[0n]	2		1					28-Jun-2015	Alona	Adult			El Colegio de la Frontera Sur, Unidad Chetumal
BACZP	BACZP171-15	BACAZ-171	COCA280615	BOLD:ACX9579	ECO-CH-Z	658[0n]	2		1					28-Jun-2015	Ergasilidae	Adult			El Colegio de la Frontera Sur, Unidad Chetumal
BACZP	BACZP172-15	BACAZ-172	COCA280615	BOLD:ACX9579	ECO-CH-Z	658[0n]	2		1					28-Jun-2015	Ergasilidae	Adult			El Colegio de la Frontera Sur, Unidad Chetumal
BACZP	BACZP173-15	BACAZ-173	COCA280615	BOLD:AAB1004	ECO-CH-Z	658[0n]	2		1					28-Jun-2015	Alona glabra	Adult			El Colegio de la Frontera Sur, Unidad Chetumal
BACZP	BACZP174-15	BACAZ-174	NORM280615	BOLD:ACX8944		650[0n]	2		1					28-Jun-2015	Podocopida	Adult			El Colegio de la Frontera Sur, Unidad Chetumal
BACZP	BACZP175-15	BACAZ-175	NORM280615	BOLD:ACY1494	000	658[0n]	2		1					28-Jun-2015	Cypria	Adult			El Colegio de la Frontera Sur, Unidad Chetumal
BACZP	BACZP176-15	BACAZ-176	NORM280615	BOLD:ACY1494	000	658[0n]	2		1					28-Jun-2015	Cypria	Adult			El Colegio de la Frontera Sur, Unidad Chetumal
BACZP	BACZP177-15	BACAZ-177	NORM280615	BOLD:ACY1494	000	658[0n]	2		1					28-Jun-2015	Cypria	Adult			El Colegio de la Frontera Sur, Unidad Chetumal
BACZP	BACZP178-15	BACAZ-178	NORM280615				2		1					28-Jun-2015	Foraminifera				El Colegio de la Frontera Sur, Unidad Chetumal
BACZP	BACZP179-15	BACAZ-179	NORM280615				2		1					28-Jun-2015	Cyclopoida	Adult			El Colegio de la Frontera Sur, Unidad Chetumal
BACZP	BACZP180-15	BACAZ-180	NORM280615	BOLD:AAB5047	ECO-CH-Z	658[0n]	2		1					28-Jun-2015	Ceriodaphnia cf. rigaudi2	Adult			El Colegio de la Frontera Sur, Unidad Chetumal
BACZP	BACZP181-15	BACAZ-181	NORM280615	BOLD:ACE4750	ECO-CH-Z	658[0n]	2		1					28-Jun-2015	Arctodiaptomus cf. dorsalis		Eggs		El Colegio de la Frontera Sur, Unidad Chetumal
BACZP	BACZP182-15	BACAZ-182	NORM280615	BOLD:ACY1494	000	658[0n]	2		1					28-Jun-2015	Cypria	Adult			El Colegio de la Frontera Sur, Unidad Chetumal
BACZP	BACZP183-15	BACAZ-183	NORM280615	BOLD:ACY1494	000	658[0n]	2		1					28-Jun-2015	Cypria	Adult			El Colegio de la Frontera Sur, Unidad Chetumal
BACZP	BACZP184-15	BACAZ-184	NORM280615	BOLD:ACY0558	ECO-CH-Z	653[0n]	2		1					28-Jun-2015	Alona	Adult			El Colegio de la Frontera Sur, Unidad Chetumal
BACZP	BACZP185-15	BACAZ-185	NORM280615		ECO-CH-Z		2		1					28-Jun-2015	Cypridopsis vidua	Adult			El Colegio de la Frontera Sur, Unidad Chetumal
BACZP	BACZP186-15	BACAZ-186	NORM280615	BOLD:AAB4353	ECO-CH-Z	658[0n]	2		1					28-Jun-2015	Thermocyclops inversus	Adult			El Colegio de la Frontera Sur, Unidad Chetumal
BACZP	BACZP187-15	BACAZ-187	NORM280615	BOLD:AAB4353	ECO-CH-Z	658[0n]	2		1					28-Jun-2015	Thermocyclops inversus	Adult			El Colegio de la Frontera Sur, Unidad Chetumal
BACZP	BACZP188-15	BACAZ-188	NORM280615	BOLD:AAB4353	ECO-CH-Z	658[0n]	2		1					28-Jun-2015	Thermocyclops inversus	Adult			El Colegio de la Frontera Sur, Unidad Chetumal
BACZP	BACZP189-15	BACAZ-189	NORM280615	BOLD:ACY1494	000	658[0n]	2		1					28-Jun-2015	Cypria	Adult			El Colegio de la Frontera Sur, Unidad Chetumal
BACZP	BACZP190-15	BACAZ-190	NORM280615	BOLD:ACY1494	ECO-CH-Z	658[0n]	2		1					28-Jun-2015	Cypria	Adult			El Colegio de la Frontera Sur, Unidad Chetumal
BACFI	BACQ001-15	BACQ-01	BACQ-01	BOLD:ACV0831	ECOCH	648[0n]	2		1					18-Apr-2015	Gobiosoma	I	Larvae		El Colegio de la Frontera Sur, Unidad Chetumal
BACFI	BACQ002-15	BACQ-02	BACQ-02	BOLD:AAA7195	ECOCH	652[0n]	2		1					18-Apr-2015	Bathygobius soporator	I	Larvae		El Colegio de la Frontera Sur, Unidad Chetumal
BACFI	BACQ003-15	BACQ-03	BACQ-03	BOLD:AAA7195	ECOCH	652[0n]	2		1					18-Apr-2015	Bathygobius soporator	I	Larvae		El Colegio de la Frontera Sur, Unidad Chetumal
BACFI	BACQ004-15	BACQ-04	BACQ-04	BOLD:AAA7195	ECOCH	629[0n]	2		1					18-Apr-2015	Bathygobius soporator	I	Larvae		El Colegio de la Frontera Sur, Unidad Chetumal
BACFI	BACQ005-15	BACQ-05	BACQ-05	BOLD:AAA7195	ECOCH	652[0n]	2		1					18-Apr-2015	Bathygobius soporator	I	Larvae		El Colegio de la Frontera Sur, Unidad Chetumal
BACFI	BACQ006-15	BACQ-06	BACQ-06	BOLD:AAA8182	ECOCH	629[0n]	2		3					18-Apr-2015	Cyprinodon	I	Larvae		El Colegio de la Frontera Sur, Unidad Chetumal
BACFI	BACQ007-15	BACQ-07	BACQ-07	BOLD:AAA8182	ECOCH	643[0n]	2		2					18-Apr-2015	Cyprinodon	I	Larvae		El Colegio de la Frontera Sur, Unidad Chetumal
BACFI	BACQ008-15	BACQ-08	BACQ-08		ECOCH	0[n]	2		2					18-Apr-2015	Perciformes	I	Larvae		El Colegio de la Frontera Sur, Unidad Chetumal
BACFI	BACQ009-15	BACQ-09	BACQ-09	BOLD:ACV0719	ECOCH	629[0n]	2		1					02-Apr-2015	Engraulidae	I	Larvae		El Colegio de la Frontera Sur, Unidad Chetumal
BACFI	BACQ010-15	BACQ-10	BACQ-10	BOLD:ACV0719	ECOCH	629[0n]	2		1					02-Apr-2015	Engraulidae	I	Larvae		El Colegio de la Frontera Sur, Unidad Chetumal
BACFI	BACQ101-15	BACQ-102	FIP-197	BOLD:AAE1085	ECOCH	658[0n]			1					15-Aug-2015	Engraulidae	I	Larvae		El Colegio de la Frontera Sur, Unidad Chetumal
BACFI	BACQ102-15	BACQ-103	FIP-198	BOLD:AAI4788	ECOCH	658[0n]			1					15-Aug-2015	Atherinidae	I	Larvae		El Colegio de la Frontera Sur, Unidad Chetumal
BACFI	BACQ103-15	BACQ-104	FIP-199	BOLD:AAI4788	ECOCH	658[0n]			1					15-Aug-2015	Atherinidae	I	Larvae		El Colegio de la Frontera Sur, Unidad Chetumal
BACFI	BACQ104-15	BACQ-105	FIP-200	BOLD:AAE7730	ECOCH	658[0n]			1					15-Aug-2015	Ctenogobius fasciatus	I	Larvae		El Colegio de la Frontera Sur, Unidad Chetumal
BACFI	BACQ105-15	BACQ-106	FIP-201	BOLD:AAE7730	ECOCH	658[0n]			1					15-Aug-2015	Ctenogobius fasciatus	I	Larvae		El Colegio de la Frontera Sur, Unidad Chetumal
BACFI	BACQ106-15	BACQ-107	FIP-202	BOLD:AAE7730	ECOCH	658[0n]			1					15-Aug-2015	Ctenogobius fasciatus	I	Larvae		El Colegio de la Frontera Sur, Unidad Chetumal
BACFI	BACQ107-15	BACQ-108	FIP-203		ECOCH				1					16-Aug-2015	Atherinidae	I	Larvae		El Colegio de la Frontera Sur, Unidad Chetumal
BACFI	BACQ108-15	BACQ-109	FIP-204	BOLD:AAI4788	ECOCH	658[0n]			1					16-Aug-2015	Atherinidae	I	Larvae		El Colegio de la Frontera Sur, Unidad Chetumal
BACFI	BACQ011-15	BACQ-11	BACQ-11	BOLD:ACV0719	ECOCH	652[0n]	2		1					02-Apr-2015	Engraulidae	I	Larvae		El Colegio de la Frontera Sur, Unidad Chetumal
BACFI	BACQ109-15	BACQ-110	FIP-205	BOLD:AAI4788	ECOCH	658[0n]			1					16-Aug-2015	Atherinidae	I	Larvae		El Colegio de la Frontera Sur, Unidad Chetumal
BACFI	BACQ110-15	BACQ-111	FIP-206	BOLD:AAI4788	ECOCH	658[0n]			1					16-Aug-2015	Atherinidae	I	Larvae		El Colegio de la Frontera Sur, Unidad Chetumal
BACFI	BACQ111-15	BACQ-112	FIP-207	BOLD:AAI4788	ECOCH	658[0n]			1					16-Aug-2015	Atherinidae	I	Larvae		El Colegio de la Frontera Sur, Unidad Chetumal
BACFI	BACQ112-15	BACQ-113	FIP-208	BOLD:AAB6671	ECOCH	658[0n]			1					17-Aug-2015	Lophogobius cyprinoides	I	Larvae		El Colegio de la Frontera Sur, Unidad Chetumal
BACFI	BACQ113-15	BACQ-114	FIP-209	BOLD:AAB6671	ECOCH	655[0n]			1					17-Aug-2015	Lophogobius cyprinoides	I	Larvae		El Colegio de la Frontera Sur, Unidad Chetumal
BACFI	BACQ114-15	BACQ-115	FIP-210	BOLD:AAB6671	ECOCH	658[0n]			1					17-Aug-2015	Lophogobius cyprinoides	I	Larvae		El Colegio de la Frontera Sur, Unidad Chetumal
BACFI	BACQ115-15	BACQ-116	FIP-211	BOLD:AAB6671	ECOCH	658[0n]			1					17-Aug-2015	Lophogobius cyprinoides	I	Larvae		El Colegio de la Frontera Sur, Unidad Chetumal
BACFI	BACQ116-15	BACQ-117	FIP-212	BOLD:AAB6671	ECOCH	658[0n]			1					17-Aug-2015	Lophogobius cyprinoides	I	Larvae		El Colegio de la Frontera Sur, Unidad Chetumal
BACFI	BACQ117-15	BACQ-118	FIP-213	BOLD:AAD0222	ECOCH	658[0n]			1					17-Aug-2015	Chriodorus atherinoides	I	Larvae		El Colegio de la Frontera Sur, Unidad Chetumal
BACFI	BACQ118-15	BACQ-119	FIP-214	BOLD:ACV0719	ECOCH	658[0n]			1					17-Aug-2015	Engraulidae	I	Larvae		El Colegio de la Frontera Sur, Unidad Chetumal
BACFI	BACQ012-15	BACQ-12	BACQ-12	BOLD:ACV0719	ECOCH	652[0n]	2		1					02-Apr-2015	Engraulidae	I	Larvae		El Colegio de la Frontera Sur, Unidad Chetumal
BACFI	BACQ119-15	BACQ-120	FIP-215		ECOCH	690[0n]			1					18-Aug-2015	Gobiosoma	I	Larvae		El Colegio de la Frontera Sur, Unidad Chetumal
BACFI	BACQ120-15	BACQ-121	FIP-216	BOLD:ACV0831	ECOCH	658[0n]			1					18-Aug-2015	Gobiosoma	I	Larvae		El Colegio de la Frontera Sur, Unidad Chetumal
BACFI	BACQ121-15	BACQ-122	FIP-217		ECOCH	690[0n]			1					18-Aug-2015	Gobiosoma	I	Larvae		El Colegio de la Frontera Sur, Unidad Chetumal
BACFI	BACQ122-15	BACQ-123	FIP-218	BOLD:ACV0719	ECOCH	658[0n]			1					18-Aug-2015	Engraulidae	I	Larvae		El Colegio de la Frontera Sur, Unidad Chetumal
BACFI	BACQ123-15	BACQ-124	FIP-219	BOLD:ACV0719	ECOCH	658[0n]			1					18-Aug-2015	Engraulidae	I	Larvae		El Colegio de la Frontera Sur, Unidad Chetumal
BACFI	BACQ124-15	BACQ-125	FIP-220	BOLD:ACV0719	ECOCH	658[0n]			1					18-Aug-2015	Engraulidae	I	Larvae		El Colegio de la Frontera Sur, Unidad Chetumal
BACFI	BACQ125-15	BACQ-126	FIP-221	BOLD:ACV0719	ECOCH	658[0n]			1					18-Aug-2015	Engraulidae	I	Larvae		El Colegio de la Frontera Sur, Unidad Chetumal
BACFI	BACQ126-15	BACQ-127	FIP-222	BOLD:ACV0719	ECOCH	658[0n]			1					18-Aug-2015	Engraulidae	I	Larvae		El Colegio de la Frontera Sur, Unidad Chetumal
BACFI	BACQ013-15	BACQ-13	BACQ-13	BOLD:ACV0719	ECOCH	631[0n]	2		2					02-Apr-2015	Engraulidae	I	Larvae		El Colegio de la Frontera Sur, Unidad Chetumal
BACFI	BACQ014-15	BACQ-14	BACQ-14	BOLD:ACV0719	ECOCH	629[0n]	2		1					02-Apr-2015	Engraulidae	I	Larvae		El Colegio de la Frontera Sur, Unidad Chetumal
BACFI	BACQ015-15	BACQ-15	BACQ-15	BOLD:ACV0719	ECOCH	629[0n]	2		1					02-Apr-2015	Engraulidae	I	Larvae		El Colegio de la Frontera Sur, Unidad Chetumal
BACFI	BACQ016-15	BACQ-16	BACQ-16	BOLD:AAA7195	ECOCH	631[0n]	2		1					02-Apr-2015	Bathygobius soporator	I	Larvae		El Colegio de la Frontera Sur, Unidad Chetumal
BACFI	BACQ017-15	BACQ-17	BACQ-17	BOLD:ACV0831	ECOCH	652[0n]	2		1					02-Apr-2015	Gobiosoma	I	Larvae		El Colegio de la Frontera Sur, Unidad Chetumal
BACFI	BACQ018-15	BACQ-18	BACQ-18	BOLD:AAB6671	ECOCH	652[0n]	2		1					02-Apr-2015	Lophogobius cyprinoides	I	Larvae		El Colegio de la Frontera Sur, Unidad Chetumal
BACFI	BACQ019-15	BACQ-19	BACQ-19	BOLD:ACV0831	ECOCH	638[0n]	2		1					02-Apr-2015	Gobiosoma	I	Larvae		El Colegio de la Frontera Sur, Unidad Chetumal
BACFI	BACQ020-15	BACQ-20	BACQ-20	BOLD:AAB6671	ECOCH	652[0n]	2		1					02-Apr-2015	Lophogobius cyprinoides	I	Larvae		El Colegio de la Frontera Sur, Unidad Chetumal
BACFI	BACQ021-15	BACQ-21	BACQ-21	BOLD:AAB6671	ECOCH	652[0n]	2		1					02-Apr-2015	Lophogobius cyprinoides	I	Larvae		El Colegio de la Frontera Sur, Unidad Chetumal
BACFI	BACQ022-15	BACQ-22	BACQ-22	BOLD:AAB6671	ECOCH	652[0n]	2		2					02-Apr-2015	Lophogobius cyprinoides	I	Larvae		El Colegio de la Frontera Sur, Unidad Chetumal
BACFI	BACQ023-15	BACQ-23	BACQ-23	BOLD:ACV0831	ECOCH	641[0n]	2		1					02-Apr-2015	Gobiosoma	I	Larvae		El Colegio de la Frontera Sur, Unidad Chetumal
BACFI	BACQ024-15	BACQ-24	BACQ-24	BOLD:ACV0831	ECOCH	633[0n]	2		1					02-Apr-2015	Gobiosoma	I	Larvae		El Colegio de la Frontera Sur, Unidad Chetumal
BACFI	BACQ025-15	BACQ-25	BACQ-25	BOLD:ACV0831	ECOCH	652[0n]	2		1					02-Apr-2015	Gobiosoma	I	Larvae		El Colegio de la Frontera Sur, Unidad Chetumal
BACFI	BACQ026-15	BACQ-26	BACQ-26		ECOCH	171[1n]	2		1					02-Apr-2015	Perciformes	I	Larvae		El Colegio de la Frontera Sur, Unidad Chetumal
BACFI	BACQ027-15	BACQ-27	BACQ-27	BOLD:AAB6671	ECOCH	652[0n]	2		1					02-Apr-2015	Lophogobius cyprinoides	I	Larvae		El Colegio de la Frontera Sur, Unidad Chetumal
BACFI	BACQ028-15	BACQ-28	BACQ-28	BOLD:AAR3806	ECOCH	652[0n]	2		1					02-Apr-2015	Anchoa lyolepis	I	Larvae		El Colegio de la Frontera Sur, Unidad Chetumal
BACFI	BACQ029-15	BACQ-29	BACQ-29	BOLD:AAC3463	ECOCH	652[0n]	2		1					02-Apr-2015	Dorosoma petenense	I	Larvae		El Colegio de la Frontera Sur, Unidad Chetumal
BACFI	BACQ030-15	BACQ-30	BACQ-30		ECOCH	0[n]	2		1					02-Apr-2015	Perciformes	I	Larvae		El Colegio de la Frontera Sur, Unidad Chetumal
BACFI	BACQ031-15	BACQ-31	BACQ-31		ECOCH	0[n]	2		1					02-Apr-2015	Perciformes	I	Larvae		El Colegio de la Frontera Sur, Unidad Chetumal
BACFI	BACQ032-15	BACQ-32	BACQ-32	BOLD:ACV0831	ECOCH	644[0n]	2		1					02-Apr-2015	Gobiosoma	I	Larvae		El Colegio de la Frontera Sur, Unidad Chetumal
BACFI	BACQ033-15	BACQ-33	BACQ-33	BOLD:ACV0831	ECOCH	652[0n]	2		1					02-Apr-2015	Gobiosoma	I	Larvae		El Colegio de la Frontera Sur, Unidad Chetumal
BACFI	BACQ034-15	BACQ-34	BACQ-34	BOLD:ACV0831	ECOCH	652[0n]	2		1					02-Apr-2015	Gobiosoma	I	Larvae		El Colegio de la Frontera Sur, Unidad Chetumal
BACFI	BACQ035-15	BACQ-35	BACQ-35	BOLD:AAE7730	ECOCH	652[1n]	2		1					02-Apr-2015	Ctenogobius fasciatus	I	Larvae		El Colegio de la Frontera Sur, Unidad Chetumal
BACFI	BACQ036-15	BACQ-36	BACQ-36	BOLD:AAE7730	ECOCH	647[0n]	2		1					02-Apr-2015	Ctenogobius fasciatus	I	Larvae		El Colegio de la Frontera Sur, Unidad Chetumal
BACFI	BACQ037-15	BACQ-37	BACQ-37	BOLD:AAE7730	ECOCH	652[0n]	2		2					02-Apr-2015	Ctenogobius fasciatus	I	Larvae		El Colegio de la Frontera Sur, Unidad Chetumal
BACFI	BACQ038-15	BACQ-38	BACQ-38	BOLD:AAB6671	ECOCH	652[0n]	2		1					28-Jun-2015	Lophogobius cyprinoides	I	Larvae		El Colegio de la Frontera Sur, Unidad Chetumal
BACFI	BACQ039-15	BACQ-39	BACQ-39	BOLD:AAB6671	ECOCH	652[0n]	2		1					28-Jun-2015	Lophogobius cyprinoides	I	Larvae		El Colegio de la Frontera Sur, Unidad Chetumal
BACFI	BACQ040-15	BACQ-40	BACQ-40	BOLD:AAB6671	ECOCH	642[0n]	2		1					28-Jun-2015	Lophogobius cyprinoides	I	Larvae		El Colegio de la Frontera Sur, Unidad Chetumal
BACFI	BACQ041-15	BACQ-41	BACQ-41	BOLD:AAB6671	ECOCH	652[0n]	2		1					28-Jun-2015	Lophogobius cyprinoides	I	Larvae		El Colegio de la Frontera Sur, Unidad Chetumal
BACFI	BACQ042-15	BACQ-42	BACQ-42	BOLD:AAB6671	ECOCH	640[0n]	2		1					28-Jun-2015	Lophogobius cyprinoides	I	Larvae		El Colegio de la Frontera Sur, Unidad Chetumal
BACFI	BACQ043-15	BACQ-43	BACQ-43	BOLD:AAB6671	ECOCH	652[0n]	2		1					28-Jun-2015	Lophogobius cyprinoides	I	Larvae		El Colegio de la Frontera Sur, Unidad Chetumal
BACFI	BACQ044-15	BACQ-44	BACQ-44	BOLD:AAB6671	ECOCH	652[0n]	2		1					28-Jun-2015	Lophogobius cyprinoides	I	Larvae		El Colegio de la Frontera Sur, Unidad Chetumal
BACFI	BACQ045-15	BACQ-45	BACQ-45	BOLD:AAB6671	ECOCH	652[0n]	2		1					28-Jun-2015	Lophogobius cyprinoides	I	Larvae		El Colegio de la Frontera Sur, Unidad Chetumal
BACFI	BACQ046-15	BACQ-46	BACQ-46	BOLD:ACV0719	ECOCH	638[0n]	2		1					28-Jun-2015	Engraulidae	I	Larvae		El Colegio de la Frontera Sur, Unidad Chetumal
BACFI	BACQ047-15	BACQ-47	BACQ-47	BOLD:ACV0719	ECOCH	641[0n]	2		1					28-Jun-2015	Engraulidae	I	Larvae		El Colegio de la Frontera Sur, Unidad Chetumal
BACFI	BACQ048-15	BACQ-48	BACQ-48	BOLD:ACV0831	ECOCH	638[0n]	2		1					28-Jun-2015	Gobiosoma	I	Larvae		El Colegio de la Frontera Sur, Unidad Chetumal
BACFI	BACQ049-15	BACQ-49	BACQ-49	BOLD:ACV0831	ECOCH	638[0n]	2		1					28-Jun-2015	Gobiosoma	I	Larvae		El Colegio de la Frontera Sur, Unidad Chetumal
BACFI	BACQ050-15	BACQ-50	BACQ-50	BOLD:ACV0831	ECOCH	642[0n]	2		1					28-Jun-2015	Gobiosoma	I	Larvae		El Colegio de la Frontera Sur, Unidad Chetumal
BACFI	BACQ051-15	BACQ-51	BACQ-51	BOLD:AAB6671	ECOCH	652[0n]	2		1					28-Jun-2015	Lophogobius cyprinoides	I	Larvae		El Colegio de la Frontera Sur, Unidad Chetumal
BACFI	BACQ052-15	BACQ-52	BACQ-52	BOLD:AAB6671	ECOCH	652[0n]	2		1					28-Jun-2015	Lophogobius cyprinoides	I	Larvae		El Colegio de la Frontera Sur, Unidad Chetumal
BACFI	BACQ053-15	BACQ-53	BACQ-53	BOLD:AAB6671	ECOCH	652[0n]	2		1					28-Jun-2015	Lophogobius cyprinoides	I	Larvae		El Colegio de la Frontera Sur, Unidad Chetumal
BACFI	BACQ054-15	BACQ-54	BACQ-54	BOLD:ACV0831	ECOCH	647[0n]	2		1					28-Jun-2015	Gobiosoma	I	Larvae		El Colegio de la Frontera Sur, Unidad Chetumal
BACFI	BACQ055-15	BACQ-55	BACQ-55	BOLD:ACV0719	ECOCH	629[0n]	2		1					28-Jun-2015	Engraulidae	I	Larvae		El Colegio de la Frontera Sur, Unidad Chetumal
BACFI	BACQ056-15	BACQ-56	BACQ-56	BOLD:ACV0719	ECOCH	629[0n]	2		1					28-Jun-2015	Engraulidae	I	Larvae		El Colegio de la Frontera Sur, Unidad Chetumal
BACFI	BACQ057-15	BACQ-57	BACQ-57	BOLD:ACV0831	ECOCH	641[0n]	2		1					28-Jun-2015	Gobiosoma	I	Larvae		El Colegio de la Frontera Sur, Unidad Chetumal
BACFI	BACQ058-15	BACQ-58	BACQ-58	BOLD:ACV0831	ECOCH	637[1n]	2		1					19-Jul-2015	Gobiosoma	I	Larvae		El Colegio de la Frontera Sur, Unidad Chetumal
BACFI	BACQ059-15	BACQ-59	BACQ-59	BOLD:AAA8182	ECOCH	629[0n]	2		1					19-Jul-2015	Cyprinodon	I	Larvae		El Colegio de la Frontera Sur, Unidad Chetumal
BACFI	BACQ060-15	BACQ-60	BACQ-60	BOLD:ACV0831	ECOCH	648[0n]	2		1					19-Jul-2015	Gobiosoma	I	Larvae		El Colegio de la Frontera Sur, Unidad Chetumal
BACFI	BACQ061-15	BACQ-61	BACQ-61	BOLD:ACV0831	ECOCH	652[0n]	2		1					19-Jul-2015	Gobiosoma	I	Larvae		El Colegio de la Frontera Sur, Unidad Chetumal
BACFI	BACQ062-15	BACQ-62	BACQ-62	BOLD:ACV0831	ECOCH	647[0n]	2		1					19-Jul-2015	Gobiosoma	I	Larvae		El Colegio de la Frontera Sur, Unidad Chetumal
BACFI	BACQ063-15	BACQ-63	BACQ-63	BOLD:ACV0831	ECOCH	638[0n]	2		1					19-Jul-2015	Gobiosoma	I	Larvae		El Colegio de la Frontera Sur, Unidad Chetumal
BACFI	BACQ064-15	BACQ-64	BACQ-64	BOLD:AAE7730	ECOCH	652[0n]	2		1					19-Jul-2015	Ctenogobius fasciatus	I	Larvae		El Colegio de la Frontera Sur, Unidad Chetumal
BACFI	BACQ065-15	BACQ-65	BACQ-65	BOLD:AAE7730	ECOCH	652[0n]	2		1					19-Jul-2015	Ctenogobius fasciatus	I	Larvae		El Colegio de la Frontera Sur, Unidad Chetumal
BACFI	BACQ066-15	BACQ-66	BACQ-66	BOLD:AAA8182	ECOCH	652[0n]	2		1					19-Jul-2015	Cyprinodon	I	Larvae		El Colegio de la Frontera Sur, Unidad Chetumal
BACFI	BACQ067-15	BACQ-67	BACQ-67	BOLD:AAA8182	ECOCH	652[0n]	2		1					19-Jul-2015	Cyprinodon	I	Larvae		El Colegio de la Frontera Sur, Unidad Chetumal
BACFI	BACQ068-15	BACQ-68	BACQ-68	BOLD:ACV0831	ECOCH	639[0n]	2		1					19-Jul-2015	Gobiosoma	I	Larvae		El Colegio de la Frontera Sur, Unidad Chetumal
BACFI	BACQ069-15	BACQ-69	BACQ-69	BOLD:AAE7730	ECOCH	652[0n]	2		1					19-Jul-2015	Ctenogobius fasciatus	I	Larvae		El Colegio de la Frontera Sur, Unidad Chetumal
BACFI	BACQ070-15	BACQ-70	BACQ-70	BOLD:AAB6671	ECOCH	652[0n]	2		1					19-Jul-2015	Lophogobius cyprinoides	I	Larvae		El Colegio de la Frontera Sur, Unidad Chetumal
BACFI	BACQ071-15	BACQ-71	BACQ-71	BOLD:AAB6671	ECOCH	629[0n]	2		1					19-Jul-2015	Lophogobius cyprinoides	I	Larvae		El Colegio de la Frontera Sur, Unidad Chetumal
BACFI	BACQ072-15	BACQ-72	BACQ-72	BOLD:AAB6671	ECOCH	652[0n]	2		1					19-Jul-2015	Lophogobius cyprinoides	I	Larvae		El Colegio de la Frontera Sur, Unidad Chetumal
BACFI	BACQ073-15	BACQ-73	BACQ-73	BOLD:AAB6671	ECOCH	610[0n]	2		1					19-Jul-2015	Lophogobius cyprinoides	I	Larvae		El Colegio de la Frontera Sur, Unidad Chetumal
BACFI	BACQ074-15	BACQ-74	BACQ-74	BOLD:AAB6671	ECOCH	652[0n]	2		1					19-Jul-2015	Lophogobius cyprinoides	I	Larvae		El Colegio de la Frontera Sur, Unidad Chetumal
BACFI	BACQ075-15	BACQ-75	BACQ-75	BOLD:AAE7730	ECOCH	652[0n]	2		1					19-Jul-2015	Ctenogobius fasciatus	I	Larvae		El Colegio de la Frontera Sur, Unidad Chetumal
BACFI	BACQ076-15	BACQ-76	BACQ-76	BOLD:AAE7730	ECOCH	652[0n]	2		1					19-Jul-2015	Ctenogobius fasciatus	I	Larvae		El Colegio de la Frontera Sur, Unidad Chetumal
BACFI	BACQ077-15	BACQ-77	BACQ-77	BOLD:AAE7730	ECOCH	652[0n]	2		1					19-Jul-2015	Ctenogobius fasciatus	I	Larvae		El Colegio de la Frontera Sur, Unidad Chetumal
BACFI	BACQ078-15	BACQ-78	BACQ-78	BOLD:AAE7730	ECOCH	652[0n]	2		1					19-Jul-2015	Ctenogobius fasciatus	I	Larvae		El Colegio de la Frontera Sur, Unidad Chetumal
BACFI	BACQ079-15	BACQ-79	BACQ-79	BOLD:AAE7730	ECOCH	652[0n]	2		1					19-Jul-2015	Ctenogobius fasciatus	I	Larvae		El Colegio de la Frontera Sur, Unidad Chetumal
BACFI	BACQ080-15	BACQ-80	BACQ-80	BOLD:AAE7730	ECOCH	652[0n]	2		1					19-Jul-2015	Ctenogobius fasciatus	I	Larvae		El Colegio de la Frontera Sur, Unidad Chetumal
BACFI	BACQ081-15	BACQ-81	BACQ-81	BOLD:AAE7730	ECOCH	652[0n]	2		1					19-Jul-2015	Ctenogobius fasciatus	I	Larvae		El Colegio de la Frontera Sur, Unidad Chetumal
BACFI	BACQ082-15	BACQ-82	BACQ-82	BOLD:AAE7730	ECOCH	652[0n]	2		1					19-Jul-2015	Ctenogobius fasciatus	I	Larvae		El Colegio de la Frontera Sur, Unidad Chetumal
BACFI	BACQ083-15	BACQ-83	BACQ-83	BOLD:AAB6671	ECOCH	652[0n]	2		1					19-Jul-2015	Lophogobius cyprinoides	I	Larvae		El Colegio de la Frontera Sur, Unidad Chetumal
BACFI	BACQ084-15	BACQ-84	BACQ-84	BOLD:AAE7730	ECOCH	652[0n]	2		1					19-Jul-2015	Ctenogobius fasciatus	I	Larvae		El Colegio de la Frontera Sur, Unidad Chetumal
BACFI	BACQ085-15	BACQ-85	BACQ-85	BOLD:AAB6671	ECOCH	629[0n]	2		1					19-Jul-2015	Lophogobius cyprinoides	I	Larvae		El Colegio de la Frontera Sur, Unidad Chetumal
BACFI	BACQ086-15	BACQ-86	BACQ-86	BOLD:AAB6671	ECOCH	652[0n]	2		1					19-Jul-2015	Lophogobius cyprinoides	I	Larvae		El Colegio de la Frontera Sur, Unidad Chetumal
BACFI	BACQ087-15	BACQ-87	BACQ-87	BOLD:AAB6671	ECOCH	652[0n]	2		1					19-Jul-2015	Lophogobius cyprinoides	I	Larvae		El Colegio de la Frontera Sur, Unidad Chetumal
BACFI	BACQ088-15	BACQ-88	BACQ-88	BOLD:AAB6671	ECOCH	642[0n]	2		1					19-Jul-2015	Lophogobius cyprinoides	I	Larvae		El Colegio de la Frontera Sur, Unidad Chetumal
BACFI	BACQ089-15	BACQ-89	BACQ-89	BOLD:AAB6671	ECOCH	642[0n]	2		1					19-Jul-2015	Lophogobius cyprinoides	I	Larvae		El Colegio de la Frontera Sur, Unidad Chetumal
BACFI	BACQ090-15	BACQ-90	BACQ-90	BOLD:AAB6671	ECOCH	652[0n]	2		1					19-Jul-2015	Lophogobius cyprinoides	I	Larvae		El Colegio de la Frontera Sur, Unidad Chetumal
BACFI	BACQ091-15	BACQ-91	BACQ-91	BOLD:AAE7730	ECOCH	652[0n]	2		1					19-Jul-2015	Ctenogobius fasciatus	I	Larvae		El Colegio de la Frontera Sur, Unidad Chetumal
BACFI	BACQ092-15	BACQ-92	BACQ-92		ECOCH	377[5n]	2		1					20-Jul-2015	Ophisternon aenigmaticum	I	Juvenile		El Colegio de la Frontera Sur, Unidad Chetumal
BACFI	BACQ093-15	BACQ-93	BACQ-93	BOLD:AAC4691	ECOCH	652[0n]	2		1					19-Jul-2015	Strongylura notata	I	Juvenile		El Colegio de la Frontera Sur, Unidad Chetumal
BACFI	BACQ094-15	BACQ-94	BACQ-94	BOLD:AAB4701	ECOCH	652[0n]	2		1					19-Jul-2015	Eugerres plumieri	A	Adult		El Colegio de la Frontera Sur, Unidad Chetumal
BACFI	BACQ095-15	BACQ-95	BACQ-95	BOLD:ACF4952	ECOCH	652[0n]	2							20-Jul-2015	Rhamdia quelen	A	Adult		El Colegio de la Frontera Sur, Unidad Chetumal
BACWM	BACWM001-15	BIOUG25721-A01	L#15BAC-003	BOLD:ACX7887	BIOUG25721-A01	658[0n]	2		2					18-Apr-2015	Hygrobatidae			Vouchered:Registered Collection	El Colegio de la Frontera Sur
BACWM	BACWM002-15	BIOUG25721-A02	L#15BAC-003	BOLD:ACX8463	BIOUG25721-A02	656[0n]	2		2					18-Apr-2015	Arrenurus			Vouchered:Registered Collection	El Colegio de la Frontera Sur
BACWM	BACWM003-15	BIOUG25721-A03	L#15BAC-003	BOLD:ACX8463	BIOUG25721-A03	658[0n]	2		2					18-Apr-2015	Arrenurus			Vouchered:Registered Collection	El Colegio de la Frontera Sur
BACWM	BACWM004-15	BIOUG25721-A04	L#15BAC-003	BOLD:ACX8464	BIOUG25721-A04	658[0n]	2		1					18-Apr-2015	Arrenurus			Vouchered:Registered Collection	El Colegio de la Frontera Sur
BACWM	BACWM005-15	BIOUG25721-A05	L#15BAC-003	BOLD:ACX8463	BIOUG25721-A05	658[0n]	2		2					18-Apr-2015	Arrenurus			Vouchered:Registered Collection	El Colegio de la Frontera Sur
BACWM	BACWM006-15	BIOUG25721-A06	L#15BAC-003	BOLD:ACX8464	BIOUG25721-A06	656[0n]	2		2					18-Apr-2015	Arrenurus			Vouchered:Registered Collection	El Colegio de la Frontera Sur
BACWM	BACWM007-15	BIOUG25721-A07	L#15BAC-003	BOLD:ACX8463	BIOUG25721-A07	658[0n]	2		2					18-Apr-2015	Arrenurus			Vouchered:Registered Collection	El Colegio de la Frontera Sur
BACWM	BACWM008-15	BIOUG25721-A08	L#15BAC-003	BOLD:ACL2418	BIOUG25721-A08	658[0n]	2		2					18-Apr-2015	Arrenurus			Vouchered:Registered Collection	El Colegio de la Frontera Sur
BACWM	BACWM009-15	BIOUG25721-A09	L#15BAC-003	BOLD:ACX8464	BIOUG25721-A09	658[0n]	2		2					18-Apr-2015	Arrenurus			Vouchered:Registered Collection	El Colegio de la Frontera Sur
BACWM	BACWM010-15	BIOUG25721-A10	L#15BAC-003	BOLD:ACX8296	BIOUG25721-A10	658[0n]	2		1					18-Apr-2015	Pionidae				El Colegio de la Frontera Sur
BACWM	BACWM011-15	BIOUG25721-A11	L#15BAC-003	BOLD:ACX8435	BIOUG25721-A11	656[0n]	2		2					18-Apr-2015	Krendowskiidae				El Colegio de la Frontera Sur
BACWM	BACWM012-15	BIOUG25721-A12	L#15BAC-003	BOLD:ACX8679	BIOUG25721-A12	633[0n]	2		2					18-Apr-2015	Mideopsidae				El Colegio de la Frontera Sur
BACWM	BACWM013-15	BIOUG25721-B01	L#15BAC-003	BOLD:ACX8462	BIOUG25721-B01	658[0n]	2		2					18-Apr-2015	Arrenurus			Vouchered:Registered Collection	El Colegio de la Frontera Sur
BACWM	BACWM014-15	BIOUG25721-B02	L#15BAC-003	BOLD:ACX8463	BIOUG25721-B02	656[0n]	2		2					18-Apr-2015	Arrenurus	Juvenile			El Colegio de la Frontera Sur
BACWM	BACWM015-15	BIOUG25721-B03	L#15BAC-003	BOLD:ACX8679	BIOUG25721-B03	658[0n]	2		2					18-Apr-2015	Mideopsis	Juvenile			El Colegio de la Frontera Sur
BACWM	BACWM016-15	BIOUG25721-B04	L#15BAC-003	BOLD:ACX8463	BIOUG25721-B04	658[0n]	2		2					18-Apr-2015	Arrenurus	Juvenile			El Colegio de la Frontera Sur
BACWM	BACWM017-15	BIOUG25721-B05	L#15BAC-003	BOLD:ACX7759	BIOUG25721-B05	658[0n]	2		2					18-Apr-2015	Limnesiidae				El Colegio de la Frontera Sur
BACWM	BACWM018-15	BIOUG25721-B06	L#15BAC-003	BOLD:ACX9008	BIOUG25721-B06	658[0n]	2		2					18-Apr-2015	Unionicola				El Colegio de la Frontera Sur
BACWM	BACWM019-15	BIOUG25721-B07	L#15BAC-003	BOLD:ACX9008	BIOUG25721-B07	658[0n]	2		1					18-Apr-2015	Unionicola				El Colegio de la Frontera Sur
BACWM	BACWM020-15	BIOUG25721-B08	L#15BAC-003	BOLD:ACX7759	BIOUG25721-B08	658[0n]	2		2					18-Apr-2015	Limnesiidae			Vouchered:Registered Collection	El Colegio de la Frontera Sur
BACWM	BACWM021-15	BIOUG25721-B09	L#15BAC-003	BOLD:ACX9008	BIOUG25721-B09	658[0n]	2		1					18-Apr-2015	Unionicola			Vouchered:Registered Collection	El Colegio de la Frontera Sur
BACWM	BACWM022-15	BIOUG25721-B10	L#15BAC-003	BOLD:ACX9008	BIOUG25721-B10	658[0n]	2		2					18-Apr-2015	Unionicola			Vouchered:Registered Collection	El Colegio de la Frontera Sur
BACWM	BACWM023-15	BIOUG25721-B11	L#15BAC-003	BOLD:ACX9008	BIOUG25721-B11	658[0n]	2		2					18-Apr-2015	Unionicola			Vouchered:Registered Collection	El Colegio de la Frontera Sur
BACWM	BACWM024-15	BIOUG25721-B12	L#15BAC-003	BOLD:ACX9008	BIOUG25721-B12	628[0n]	2		1					18-Apr-2015	Unionicola			Vouchered:Registered Collection	El Colegio de la Frontera Sur
BACWM	BACWM025-15	BIOUG25721-C01	L#15BAC-003	BOLD:ACX9008	BIOUG25721-C01	658[0n]	2		2					18-Apr-2015	Unionicola			Vouchered:Registered Collection	El Colegio de la Frontera Sur
BACWM	BACWM026-15	BIOUG25721-C02	L#15BAC-003	BOLD:ACX9008	BIOUG25721-C02	658[0n]	2		2					18-Apr-2015	Unionicola			Vouchered:Registered Collection	El Colegio de la Frontera Sur
BACWM	BACWM027-15	BIOUG25721-C03	L#15BAC-003	BOLD:ACX9008	BIOUG25721-C03	658[0n]	2		2					18-Apr-2015	Unionicola			Vouchered:Registered Collection	El Colegio de la Frontera Sur
BACWM	BACWM028-15	BIOUG25721-C04	L#15BAC-003	BOLD:ACX9008	BIOUG25721-C04	658[0n]	2		2					18-Apr-2015	Unionicola			Vouchered:Registered Collection	El Colegio de la Frontera Sur
BACWM	BACWM029-15	BIOUG25721-C05	L#15BAC-003	BOLD:ACX9008	BIOUG25721-C05	658[0n]	2		2					18-Apr-2015	Unionicola			Vouchered:Registered Collection	El Colegio de la Frontera Sur
BACWM	BACWM030-15	BIOUG25721-C06	L#15BAC-003	BOLD:ACX9008	BIOUG25721-C06	658[0n]	2		2					18-Apr-2015	Unionicola			Vouchered:Registered Collection	El Colegio de la Frontera Sur
BACWM	BACWM031-15	BIOUG25721-C07	L#15BAC-003	BOLD:ACX9008	BIOUG25721-C07	658[0n]	2		2					18-Apr-2015	Unionicola			Vouchered:Registered Collection	El Colegio de la Frontera Sur
BACWM	BACWM032-15	BIOUG25721-C08	L#15BAC-003	BOLD:ACX9008	BIOUG25721-C08	658[0n]	2		2					18-Apr-2015	Unionicola			Vouchered:Registered Collection	El Colegio de la Frontera Sur
BACWM	BACWM033-15	BIOUG25721-C09	L#15BAC-003	BOLD:ACX9008	BIOUG25721-C09	658[0n]	2		2					18-Apr-2015	Unionicola			Vouchered:Registered Collection	El Colegio de la Frontera Sur
BACWM	BACWM034-15	BIOUG25721-C10	L#15BAC-003	BOLD:ACX9008	BIOUG25721-C10	657[0n]	2		2					18-Apr-2015	Unionicola			Vouchered:Registered Collection	El Colegio de la Frontera Sur
BACWM	BACWM035-15	BIOUG25721-C11	L#15BAC-003	BOLD:ACX9008	BIOUG25721-C11	658[0n]	2		2					18-Apr-2015	Unionicola			Vouchered:Registered Collection	El Colegio de la Frontera Sur
BACWM	BACWM036-15	BIOUG25721-C12	L#15BAC-003	BOLD:ACX9008	BIOUG25721-C12	658[0n]	2		2					18-Apr-2015	Unionicola			Vouchered:Registered Collection	El Colegio de la Frontera Sur
BACWM	BACWM037-15	BIOUG25721-D01	L#15BAC-003	BOLD:ACX9008	BIOUG25721-D01	658[0n]	2		2					18-Apr-2015	Unionicola			Vouchered:Registered Collection	El Colegio de la Frontera Sur
BACWM	BACWM038-15	BIOUG25721-D02	L#15BAC-003	BOLD:ACX8035	BIOUG25721-D02	658[0n]	2		1					18-Apr-2015	Unionicola			Vouchered:Registered Collection	El Colegio de la Frontera Sur
BACWM	BACWM039-15	BIOUG25721-D03	L#15BAC-003	BOLD:ACX9008	BIOUG25721-D03	658[0n]	2		2					18-Apr-2015	Unionicola			Vouchered:Registered Collection	El Colegio de la Frontera Sur
BACWM	BACWM040-15	BIOUG25721-D04	L#15BAC-003	BOLD:ACX9008	BIOUG25721-D04	658[0n]	2		1					18-Apr-2015	Unionicola				El Colegio de la Frontera Sur
BACWM	BACWM041-15	BIOUG25721-D05	L#15BAC-001	BOLD:ACX8789	BIOUG25721-D05	658[0n]	2		2					19-Jul-2015	Arrenurus			Vouchered:Registered Collection	El Colegio de la Frontera Sur
BACWM	BACWM042-15	BIOUG25721-D06	L#15BAC-001	BOLD:ACX8464	BIOUG25721-D06	638[0n]	2		2					19-Jul-2015	Arrenurus			Vouchered:Registered Collection	El Colegio de la Frontera Sur
BACWM	BACWM043-15	BIOUG25721-D07	L#15BAC-001	BOLD:ACX8463	BIOUG25721-D07	658[0n]	2		2					19-Jul-2015	Arrenurus			Vouchered:Registered Collection	El Colegio de la Frontera Sur
BACWM	BACWM044-15	BIOUG25721-D08	L#15BAC-001	BOLD:ACX7786	BIOUG25721-D08	652[0n]	2		2					19-Jul-2015	Hygrobatidae			Vouchered:Registered Collection	El Colegio de la Frontera Sur
BACWM	BACWM045-15	BIOUG25721-D09	L#15BAC-001	BOLD:ACX8463	BIOUG25721-D09	626[0n]	2		2					19-Jul-2015	Arrenurus			Vouchered:Registered Collection	El Colegio de la Frontera Sur
BACWM	BACWM046-15	BIOUG25721-D10	L#15BAC-001	BOLD:ACX8463	BIOUG25721-D10	658[0n]	2		1					19-Jul-2015	Arrenurus			Vouchered:Registered Collection	El Colegio de la Frontera Sur
BACWM	BACWM047-15	BIOUG25721-D11	L#15BAC-001	BOLD:ACX8463	BIOUG25721-D11	658[0n]	2		2					19-Jul-2015	Arrenurus			Vouchered:Registered Collection	El Colegio de la Frontera Sur
BACWM	BACWM048-15	BIOUG25721-D12	L#15BAC-001	BOLD:ACX9008	BIOUG25721-D12	657[0n]	2		2					19-Jul-2015	Unionicola			Vouchered:Registered Collection	El Colegio de la Frontera Sur
BACWM	BACWM049-15	BIOUG25721-E01	L#15BAC-001	BOLD:ACX9008	BIOUG25721-E01	658[0n]	2		2					19-Jul-2015	Unionicola			Vouchered:Registered Collection	El Colegio de la Frontera Sur
BACWM	BACWM050-15	BIOUG25721-E02	L#15BAC-001	BOLD:ACX9009	BIOUG25721-E02	658[0n]	2		2					19-Jul-2015	Unionicola			Vouchered:Registered Collection	El Colegio de la Frontera Sur
BACWM	BACWM051-15	BIOUG25721-E03	L#15BAC-001	BOLD:ACX8464	BIOUG25721-E03	658[0n]	2		2					19-Jul-2015	Arrenurus		Juvenile		El Colegio de la Frontera Sur
BACWM	BACWM052-15	BIOUG25721-E04	L#15BAC-001	BOLD:ACX8464	BIOUG25721-E04	658[0n]	2		2					19-Jul-2015	Arrenurus	Juvenile			El Colegio de la Frontera Sur
BACWM	BACWM053-15	BIOUG25721-E05	L#15BAC-001	BOLD:ACX8464	BIOUG25721-E05	658[0n]	2		2					19-Jul-2015	Arrenurus		Juvenile		El Colegio de la Frontera Sur
BACWM	BACWM054-15	BIOUG25721-E06	L#15BAC-001	BOLD:ACX7759	BIOUG25721-E06	658[0n]	2		2					19-Jul-2015	Limnesiidae			Vouchered:Registered Collection	El Colegio de la Frontera Sur
BACWM	BACWM055-15	BIOUG25721-E07	L#15BAC-001	BOLD:ACX9008	BIOUG25721-E07	548[0n]	2		2					19-Jul-2015	Unionicola			Vouchered:Registered Collection	El Colegio de la Frontera Sur
BACWM	BACWM056-15	BIOUG25721-E08	L#15BAC-001	BOLD:ACX9008	BIOUG25721-E08	658[0n]	2		2					19-Jul-2015	Unionicola			Vouchered:Registered Collection	El Colegio de la Frontera Sur
BACWM	BACWM057-15	BIOUG25721-E09	L#15BAC-001	BOLD:ACX9008	BIOUG25721-E09	567[0n]	2		2					19-Jul-2015	Unionicola			Vouchered:Registered Collection	El Colegio de la Frontera Sur
BACWM	BACWM058-15	BIOUG25721-E10	L#15BAC-001	BOLD:ACX9008	BIOUG25721-E10	385[0n]	2		2					19-Jul-2015	Unionicola			Vouchered:Registered Collection	El Colegio de la Frontera Sur
BACWM	BACWM059-15	BIOUG25721-E11	L#15BAC-001	BOLD:ACX8463	BIOUG25721-E11	658[0n]	2		2					19-Jul-2015	Arrenurus	Juvenile			El Colegio de la Frontera Sur
BACWM	BACWM060-15	BIOUG25721-E12	L#15BAC-001		BIOUG25721-E12	0[n]	2		1					19-Jul-2015	Trombidiformes			Vouchered:Registered Collection	El Colegio de la Frontera Sur
BACWM	BACWM061-15	BIOUG25721-F01	L#15BAC-001	BOLD:ACX9009	BIOUG25721-F01	658[0n]	2		2					19-Jul-2015	Unionicola				El Colegio de la Frontera Sur
BACWM	BACWM062-15	BIOUG25721-F02	L#15BAC-001	BOLD:ACX7887	BIOUG25721-F02	521[0n]	2		2					19-Jul-2015	Hygrobatidae				El Colegio de la Frontera Sur
BACWM	BACWM063-15	BIOUG25721-F03	L#15BAC-001	BOLD:ACX9008	BIOUG25721-F03	658[0n]	2		2					19-Jul-2015	Unionicola			Vouchered:Registered Collection	El Colegio de la Frontera Sur
BACWM	BACWM064-15	BIOUG25721-F04	L#15BAC-001	BOLD:ACX9009	BIOUG25721-F04	650[0n]	2		2					19-Jul-2015	Unionicola			Vouchered:Registered Collection	El Colegio de la Frontera Sur
BACWM	BACWM065-15	BIOUG25721-F05	L#15BAC-001		BIOUG25721-F05	0[n]	2		1					19-Jul-2015	Trombidiformes			Vouchered:Registered Collection	El Colegio de la Frontera Sur
BACWM	BACWM066-15	BIOUG25721-F06	L#15BAC-001	BOLD:ACX7887	BIOUG25721-F06	658[0n]	2		1					19-Jul-2015	Hygrobatidae				El Colegio de la Frontera Sur
BACWM	BACWM067-15	BIOUG25721-F07	L#15BAC-001	BOLD:ACX7887	BIOUG25721-F07	628[0n]	2		2					19-Jul-2015	Hygrobatidae				El Colegio de la Frontera Sur
BACWM	BACWM068-15	BIOUG25721-F08	L#15BAC-001	BOLD:ACX9008	BIOUG25721-F08	658[0n]	2		2					19-Jul-2015	Unionicola			Vouchered:Registered Collection	El Colegio de la Frontera Sur
BACWM	BACWM069-15	BIOUG25721-F09	L#15BAC-001	BOLD:ACX9008	BIOUG25721-F09	658[0n]	2		1					19-Jul-2015	Unionicola				El Colegio de la Frontera Sur
BACWM	BACWM070-15	BIOUG25721-F10	L#15BAC-002	BOLD:ACX8034	BIOUG25721-F10	658[0n]	2		2					02-Apr-2015	Unionicola				El Colegio de la Frontera Sur
BACWM	BACWM071-15	BIOUG25721-F11	L#15BAC-002		BIOUG25721-F11	0[n]	2		2					02-Apr-2015	Arrenurus			Vouchered:Registered Collection	El Colegio de la Frontera Sur
BACWM	BACWM072-15	BIOUG25721-F12	L#15BAC-002	BOLD:ACX8788	BIOUG25721-F12	658[0n]	2		2					02-Apr-2015	Arrenurus			Vouchered:Registered Collection	El Colegio de la Frontera Sur
BACWM	BACWM073-15	BIOUG25721-G01	L#15BAC-002	BOLD:ACX8463	BIOUG25721-G01	658[0n]	2		2					02-Apr-2015	Arrenurus			Vouchered:Registered Collection	El Colegio de la Frontera Sur
BACWM	BACWM074-15	BIOUG25721-G02	L#15BAC-002	BOLD:ACX8463	BIOUG25721-G02	658[0n]	2		2					02-Apr-2015	Arrenurus			Vouchered:Registered Collection	El Colegio de la Frontera Sur
BACWM	BACWM075-15	BIOUG25721-G03	L#15BAC-002	BOLD:ACX8464	BIOUG25721-G03	656[0n]	2		1					02-Apr-2015	Arrenurus			Vouchered:Registered Collection	El Colegio de la Frontera Sur
BACWM	BACWM076-15	BIOUG25721-G04	L#15BAC-002	BOLD:ACX8464	BIOUG25721-G04	656[0n]	2		1					02-Apr-2015	Arrenurus			Vouchered:Registered Collection	El Colegio de la Frontera Sur
BACWM	BACWM077-15	BIOUG25721-G05	L#15BAC-002	BOLD:ACX8464	BIOUG25721-G05	656[0n]	2		2					02-Apr-2015	Arrenurus			Vouchered:Registered Collection	El Colegio de la Frontera Sur
BACWM	BACWM078-15	BIOUG25721-G06	L#15BAC-002	BOLD:ACX8463	BIOUG25721-G06	656[0n]	2		2					02-Apr-2015	Arrenurus			Vouchered:Registered Collection	El Colegio de la Frontera Sur
BACWM	BACWM079-15	BIOUG25721-G07	L#15BAC-002	BOLD:ACX8464	BIOUG25721-G07	658[0n]	2		2					02-Apr-2015	Arrenurus			Vouchered:Registered Collection	El Colegio de la Frontera Sur
BACWM	BACWM080-15	BIOUG25721-G08	L#15BAC-002	BOLD:ACX8464	BIOUG25721-G08	658[0n]	2		2					02-Apr-2015	Arrenurus			Vouchered:Registered Collection	El Colegio de la Frontera Sur
BACWM	BACWM081-15	BIOUG25721-G09	L#15BAC-002	BOLD:ACX8464	BIOUG25721-G09	658[0n]	2		2					02-Apr-2015	Arrenurus			Vouchered:Registered Collection	El Colegio de la Frontera Sur
BACWM	BACWM082-15	BIOUG25721-G10	L#15BAC-002	BOLD:ACX8463	BIOUG25721-G10	658[0n]	2		2					02-Apr-2015	Arrenurus			Vouchered:Registered Collection	El Colegio de la Frontera Sur
BACWM	BACWM083-15	BIOUG25721-G11	L#15BAC-002	BOLD:ACX8463	BIOUG25721-G11	658[0n]	2		2					02-Apr-2015	Arrenurus			Vouchered:Registered Collection	El Colegio de la Frontera Sur
BACWM	BACWM084-15	BIOUG25721-G12	L#15BAC-002	BOLD:ACX9009	BIOUG25721-G12	658[0n]	2		2					02-Apr-2015	Unionicola			Vouchered:Registered Collection	El Colegio de la Frontera Sur
BACWM	BACWM085-15	BIOUG25721-H01	L#15BAC-002	BOLD:ACX9008	BIOUG25721-H01	658[0n]	2		2					02-Apr-2015	Unionicola			Vouchered:Registered Collection	El Colegio de la Frontera Sur
BACWM	BACWM086-15	BIOUG25721-H02	L#15BAC-002	BOLD:ACX9009	BIOUG25721-H02	656[0n]	2		2					02-Apr-2015	Unionicola			Vouchered:Registered Collection	El Colegio de la Frontera Sur
BACWM	BACWM087-15	BIOUG25721-H03	L#15BAC-002	BOLD:ACX9009	BIOUG25721-H03	563[0n]	2		2					02-Apr-2015	Unionicola			Vouchered:Registered Collection	El Colegio de la Frontera Sur
BACWM	BACWM088-15	BIOUG25721-H04	L#15BAC-002		BIOUG25721-H04	0[n]	2		1					02-Apr-2015	Unionicola			Vouchered:Registered Collection	El Colegio de la Frontera Sur
BACWM	BACWM089-15	BIOUG25721-H05	L#15BAC-002	BOLD:ACX9009	BIOUG25721-H05	653[0n]	2		2					02-Apr-2015	Unionicola			Vouchered:Registered Collection	El Colegio de la Frontera Sur
BACWM	BACWM090-15	BIOUG25721-H06	L#15BAC-002	BOLD:ACX9008	BIOUG25721-H06	658[0n]	2		2					02-Apr-2015	Unionicola			Vouchered:Registered Collection	El Colegio de la Frontera Sur
BACWM	BACWM091-15	BIOUG25721-H07	L#15BAC-002		BIOUG25721-H07	471[1n]	2		2					02-Apr-2015	Unionicola			Vouchered:Registered Collection	El Colegio de la Frontera Sur
BACWM	BACWM092-15	BIOUG25721-H08	L#15BAC-002		BIOUG25721-H08	0[n]	2		2					02-Apr-2015	Unionicola			Vouchered:Registered Collection	El Colegio de la Frontera Sur
BACWM	BACWM093-15	BIOUG25721-H09	L#15BAC-002	BOLD:ACX9009	BIOUG25721-H09	656[0n]	2		2					02-Apr-2015	Unionicola			Vouchered:Registered Collection	El Colegio de la Frontera Sur
BACWM	BACWM094-15	BIOUG25721-H10	L#15BAC-002	BOLD:ACX9009	BIOUG25721-H10	658[0n]	2		2					02-Apr-2015	Unionicola			Vouchered:Registered Collection	El Colegio de la Frontera Sur
BACWM	BACWM095-15	BIOUG25721-H11	L#15BAC-002	BOLD:ACX9009	BIOUG25721-H11	654[0n]	2		2					02-Apr-2015	Unionicola			Vouchered:Registered Collection	El Colegio de la Frontera Sur
BACWM	BACWM096-15	BIOUG25722-A01	L#15BAC-002		BIOUG25722-A01	664[0n]	2		2				COI-5P	02-Apr-2015	Trombidiformes			Vouchered:Registered Collection	University of Guelph, Centre for Biodiversity Genomics
BACWM	BACWM097-15	BIOUG25722-A02	L#15BAC-002	BOLD:ACX9009	BIOUG25722-A02	664[0n]	2		1					02-Apr-2015	Unionicola			Vouchered:Registered Collection	University of Guelph, Centre for Biodiversity Genomics
BACWM	BACWM098-15	BIOUG25722-A03	L#15BAC-002		BIOUG25722-A03	0[n]	2		2					02-Apr-2015	Trombidiformes			Vouchered:Registered Collection	University of Guelph, Centre for Biodiversity Genomics
BACWM	BACWM099-15	BIOUG25722-A04	L#15BAC-002	BOLD:ACX9008	BIOUG25722-A04	664[0n]	2		2					02-Apr-2015	Unionicola			Vouchered:Registered Collection	University of Guelph, Centre for Biodiversity Genomics
BACWM	BACWM100-15	BIOUG25722-A05	L#15BAC-002	BOLD:ACX8463	BIOUG25722-A05	664[0n]	2		2					02-Apr-2015	Arrenurus			Vouchered:Registered Collection	University of Guelph, Centre for Biodiversity Genomics
BACWM	BACWM101-15	BIOUG25722-A06	L#15BAC-002		BIOUG25722-A06	0[n]	2		1					02-Apr-2015	Trombidiformes			Vouchered:Registered Collection	University of Guelph, Centre for Biodiversity Genomics
BACWM	BACWM102-15	BIOUG25722-A07	L#15BAC-002		BIOUG25722-A07	285[0n]	2		2					02-Apr-2015	Unionicola			Vouchered:Registered Collection	University of Guelph, Centre for Biodiversity Genomics
BACWM	BACWM103-15	BIOUG25722-A08	L#15BAC-002		BIOUG25722-A08	0[n]	2		2					02-Apr-2015	Trombidiformes			Vouchered:Registered Collection	University of Guelph, Centre for Biodiversity Genomics
BACWM	BACWM104-15	BIOUG25722-A09	L#15BAC-002		BIOUG25722-A09	134[3n]	2		2					02-Apr-2015	Trombidiformes			Vouchered:Registered Collection	University of Guelph, Centre for Biodiversity Genomics
BACWM	BACWM105-15	BIOUG25722-A10	L#15BAC-002	BOLD:ACX8464	BIOUG25722-A10	664[0n]	2		2					02-Apr-2015	Arrenurus			Vouchered:Registered Collection	University of Guelph, Centre for Biodiversity Genomics
BACWM	BACWM106-15	BIOUG25722-A11	L#15BAC-002	BOLD:ACX8463	BIOUG25722-A11	642[1n]	2		2					02-Apr-2015	Arrenurus			Vouchered:Registered Collection	University of Guelph, Centre for Biodiversity Genomics
BACWM	BACWM107-15	BIOUG25722-A12	L#15BAC-002		BIOUG25722-A12	0[n]	2		2					02-Apr-2015	Trombidiformes			Vouchered:Registered Collection	University of Guelph, Centre for Biodiversity Genomics
BACWM	BACWM108-15	BIOUG25722-B01	L#15BAC-002		BIOUG25722-B01	0[n]	2		2					02-Apr-2015	Trombidiformes			Vouchered:Registered Collection	University of Guelph, Centre for Biodiversity Genomics
BACWM	BACWM109-15	BIOUG25722-B02	L#15BAC-002	BOLD:ACX9008	BIOUG25722-B02	664[0n]	2		2					02-Apr-2015	Unionicola			Vouchered:Registered Collection	University of Guelph, Centre for Biodiversity Genomics
BACWM	BACWM110-15	BIOUG25722-B03	L#15BAC-002	BOLD:ACX9008	BIOUG25722-B03	664[0n]	2		2					02-Apr-2015	Unionicola			Vouchered:Registered Collection	University of Guelph, Centre for Biodiversity Genomics
BACWM	BACWM111-15	BIOUG25722-B04	L#15BAC-007	BOLD:ACX9008	BIOUG25722-B04	664[0n]	2		2					28-Jun-2015	Unionicola			Vouchered:Registered Collection	University of Guelph, Centre for Biodiversity Genomics
BACWM	BACWM112-15	BIOUG25722-B05	L#15BAC-007	BOLD:ACX9008	BIOUG25722-B05	664[0n]	2		2					28-Jun-2015	Unionicola			Vouchered:Registered Collection	University of Guelph, Centre for Biodiversity Genomics
BACWM	BACWM113-15	BIOUG25722-B06	L#15BAC-007	BOLD:ACX9008	BIOUG25722-B06	664[0n]	2		2					28-Jun-2015	Unionicola			Vouchered:Registered Collection	University of Guelph, Centre for Biodiversity Genomics
BACWM	BACWM114-15	BIOUG25722-B07	L#15BAC-007	BOLD:ACX9008	BIOUG25722-B07	664[0n]	2		2					28-Jun-2015	Unionicola			Vouchered:Registered Collection	University of Guelph, Centre for Biodiversity Genomics
BACWM	BACWM115-15	BIOUG25722-B08	L#15BAC-007	BOLD:ACX9008	BIOUG25722-B08	593[0n]	2		2					28-Jun-2015	Unionicola			Vouchered:Registered Collection	University of Guelph, Centre for Biodiversity Genomics
BACWM	BACWM116-15	BIOUG25722-B09	L#15BAC-007	BOLD:ACX9008	BIOUG25722-B09	664[0n]	2		2					28-Jun-2015	Unionicola			Vouchered:Registered Collection	University of Guelph, Centre for Biodiversity Genomics
BACWM	BACWM117-15	BIOUG25722-B10	L#15BAC-007	BOLD:ACX9008	BIOUG25722-B10	664[0n]	2		2					28-Jun-2015	Unionicola			Vouchered:Registered Collection	University of Guelph, Centre for Biodiversity Genomics
BACWM	BACWM118-15	BIOUG25722-B11	L#15BAC-007	BOLD:ACX9009	BIOUG25722-B11	664[0n]	2		2					28-Jun-2015	Unionicola			Vouchered:Registered Collection	University of Guelph, Centre for Biodiversity Genomics
BACWM	BACWM119-15	BIOUG25722-B12	L#15BAC-007	BOLD:ACX9009	BIOUG25722-B12	664[0n]	2		2					28-Jun-2015	Unionicola			Vouchered:Registered Collection	University of Guelph, Centre for Biodiversity Genomics
BACWM	BACWM120-15	BIOUG25722-C01	L#15BAC-007	BOLD:ACX9008	BIOUG25722-C01	664[0n]	2		2					28-Jun-2015	Unionicola			Vouchered:Registered Collection	University of Guelph, Centre for Biodiversity Genomics
BACWM	BACWM121-15	BIOUG25722-C02	L#15BAC-007	BOLD:ACX9008	BIOUG25722-C02	664[0n]	2		2					28-Jun-2015	Unionicola			Vouchered:Registered Collection	University of Guelph, Centre for Biodiversity Genomics
BACWM	BACWM122-15	BIOUG25722-C03	L#15BAC-007	BOLD:ACX8463	BIOUG25722-C03	643[0n]	2		2					28-Jun-2015	Arrenurus			Vouchered:Registered Collection	University of Guelph, Centre for Biodiversity Genomics
BACWM	BACWM123-15	BIOUG25722-C04	L#15BAC-006	BOLD:ACX9008	BIOUG25722-C04	664[0n]	2		2					23-Jun-2015	Unionicola			Vouchered:Registered Collection	University of Guelph, Centre for Biodiversity Genomics
BACWM	BACWM124-15	BIOUG25722-C05	L#15BAC-006	BOLD:ACX9008	BIOUG25722-C05	664[0n]	2		2					23-Jun-2015	Unionicola			Vouchered:Registered Collection	University of Guelph, Centre for Biodiversity Genomics
BACWM	BACWM125-15	BIOUG25722-C06	L#15BAC-006	BOLD:ACX7786	BIOUG25722-C06	664[0n]	2		2					23-Jun-2015	Hygrobatidae			Vouchered:Registered Collection	University of Guelph, Centre for Biodiversity Genomics
BACWM	BACWM126-15	BIOUG25722-C07	L#15BAC-006	BOLD:ACX9008	BIOUG25722-C07	664[0n]	2		2					23-Jun-2015	Unionicola			Vouchered:Registered Collection	University of Guelph, Centre for Biodiversity Genomics
BACWM	BACWM127-15	BIOUG25722-C08	L#15BAC-006	BOLD:ACX8463	BIOUG25722-C08	635[0n]	2		1					23-Jun-2015	Arrenurus			Vouchered:Registered Collection	University of Guelph, Centre for Biodiversity Genomics
BACWM	BACWM128-15	BIOUG25722-C09	L#15BAC-006		BIOUG25722-C09	164[0n]	2		2					23-Jun-2015	Trombidiformes			Vouchered:Registered Collection	University of Guelph, Centre for Biodiversity Genomics
BACWM	BACWM129-15	BIOUG25722-C10	L#15BAC-006		BIOUG25722-C10	664[0n]	2		2				COI-5P	23-Jun-2015	Trombidiformes			Vouchered:Registered Collection	University of Guelph, Centre for Biodiversity Genomics
BACWM	BACWM130-15	BIOUG25722-C11	L#15BAC-006	BOLD:ACX9008	BIOUG25722-C11	664[0n]	2		2					23-Jun-2015	Unionicola			Vouchered:Registered Collection	University of Guelph, Centre for Biodiversity Genomics
BACWM	BACWM131-15	BIOUG25722-C12	L#15BAC-006	BOLD:ACX9008	BIOUG25722-C12	664[0n]	2		2					23-Jun-2015	Unionicola			Vouchered:Registered Collection	University of Guelph, Centre for Biodiversity Genomics
BACWM	BACWM132-15	BIOUG25722-D01	L#15BAC-006	BOLD:ACX9008	BIOUG25722-D01	664[0n]	2		2					23-Jun-2015	Unionicola			Vouchered:Registered Collection	University of Guelph, Centre for Biodiversity Genomics
BACWM	BACWM133-15	BIOUG25722-D02	L#15BAC-006	BOLD:ACX8463	BIOUG25722-D02	664[0n]	2		2					23-Jun-2015	Arrenurus			Vouchered:Registered Collection	University of Guelph, Centre for Biodiversity Genomics
BACWM	BACWM134-15	BIOUG25722-D03	L#15BAC-006	BOLD:ACX9008	BIOUG25722-D03	664[0n]	2		2					23-Jun-2015	Unionicola			Vouchered:Registered Collection	University of Guelph, Centre for Biodiversity Genomics
BACWM	BACWM135-15	BIOUG25722-D04	L#15BAC-006	BOLD:ACX7759	BIOUG25722-D04	664[0n]	2		2					23-Jun-2015	Limnesiidae			Vouchered:Registered Collection	University of Guelph, Centre for Biodiversity Genomics
BACWM	BACWM136-15	BIOUG25722-D05	L#15BAC-006	BOLD:ACX9008	BIOUG25722-D05	664[0n]	2		2					23-Jun-2015	Unionicola			Vouchered:Registered Collection	University of Guelph, Centre for Biodiversity Genomics
BACWM	BACWM137-15	BIOUG25722-D06	L#15BAC-006	BOLD:ACX9008	BIOUG25722-D06	664[0n]	2		2					23-Jun-2015	Unionicola			Vouchered:Registered Collection	University of Guelph, Centre for Biodiversity Genomics
BACWM	BACWM138-15	BIOUG25722-D07	L#15BAC-006		BIOUG25722-D07	664[0n]	2		2				COI-5P	23-Jun-2015	Trombidiformes			Vouchered:Registered Collection	University of Guelph, Centre for Biodiversity Genomics
BACWM	BACWM139-15	BIOUG25722-D08	L#15BAC-006	BOLD:ACX9008	BIOUG25722-D08	664[0n]	2		2					23-Jun-2015	Unionicola			Vouchered:Registered Collection	University of Guelph, Centre for Biodiversity Genomics
BACWM	BACWM140-15	BIOUG25722-D09	L#15BAC-005	BOLD:ACX8435	BIOUG25722-D09	622[0n]	2		2					28-Jun-2015	Krendowskiidae			Vouchered:Registered Collection	University of Guelph, Centre for Biodiversity Genomics
BACWM	BACWM141-15	BIOUG25722-D10	L#15BAC-005	BOLD:ACX8435	BIOUG25722-D10	664[0n]	2		2					28-Jun-2015	Krendowskiidae			Vouchered:Registered Collection	University of Guelph, Centre for Biodiversity Genomics
BACWM	BACWM142-15	BIOUG25722-D11	L#15BAC-005	BOLD:ACY7169	BIOUG25722-D11	664[0n]	2		2					28-Jun-2015	Mideopsidae			Vouchered:Registered Collection	University of Guelph, Centre for Biodiversity Genomics
BACWM	BACWM143-15	BIOUG25722-D12	L#15BAC-005	BOLD:ACX8435	BIOUG25722-D12	664[0n]	2		2					28-Jun-2015	Krendowskiidae			Vouchered:Registered Collection	University of Guelph, Centre for Biodiversity Genomics
BACWM	BACWM144-15	BIOUG25722-E01	L#15BAC-005	BOLD:ACX8435	BIOUG25722-E01	664[0n]	2		2					28-Jun-2015	Krendowskiidae			Vouchered:Registered Collection	University of Guelph, Centre for Biodiversity Genomics
BACWM	BACWM145-15	BIOUG25722-E02	L#15BAC-005	BOLD:ACX8435	BIOUG25722-E02	664[0n]	2		2					28-Jun-2015	Krendowskiidae			Vouchered:Registered Collection	University of Guelph, Centre for Biodiversity Genomics
BACWM	BACWM146-15	BIOUG25722-E03	L#15BAC-005	BOLD:ACX8435	BIOUG25722-E03	664[0n]	2		2					28-Jun-2015	Krendowskiidae			Vouchered:Registered Collection	University of Guelph, Centre for Biodiversity Genomics
BACWM	BACWM147-15	BIOUG25722-E04	L#15BAC-005	BOLD:ACX8435	BIOUG25722-E04	664[0n]	2		2					28-Jun-2015	Krendowskiidae			Vouchered:Registered Collection	University of Guelph, Centre for Biodiversity Genomics
BACWM	BACWM148-15	BIOUG25722-E05	L#15BAC-005	BOLD:ACX8435	BIOUG25722-E05	664[0n]	2		2					28-Jun-2015	Krendowskiidae			Vouchered:Registered Collection	University of Guelph, Centre for Biodiversity Genomics
BACWM	BACWM149-15	BIOUG25722-E06	L#15BAC-005	BOLD:ACX8435	BIOUG25722-E06	664[0n]	2		2					28-Jun-2015	Krendowskiidae			Vouchered:Registered Collection	University of Guelph, Centre for Biodiversity Genomics
BACWM	BACWM150-15	BIOUG25722-E07	L#15BAC-005	BOLD:ACX8788	BIOUG25722-E07	664[0n]	2		2					28-Jun-2015	Arrenurus			Vouchered:Registered Collection	University of Guelph, Centre for Biodiversity Genomics
BACWM	BACWM151-15	BIOUG25722-E08	L#15BAC-005		BIOUG25722-E08	0[n]	2		2					28-Jun-2015	Trombidiformes			Vouchered:Registered Collection	University of Guelph, Centre for Biodiversity Genomics
BACWM	BACWM152-15	BIOUG25722-E09	L#15BAC-005	BOLD:ACX7786	BIOUG25722-E09	664[0n]	2		2					28-Jun-2015	Hygrobatidae			Vouchered:Registered Collection	University of Guelph, Centre for Biodiversity Genomics
BACWM	BACWM153-15	BIOUG25722-E10	L#15BAC-005	BOLD:ACY7384	BIOUG25722-E10	661[0n]	2		2					28-Jun-2015	Unionicolidae			Vouchered:Registered Collection	University of Guelph, Centre for Biodiversity Genomics
BACWM	BACWM154-15	BIOUG25722-E11	L#15BAC-005	BOLD:ACX8679	BIOUG25722-E11	664[0n]	2		2					28-Jun-2015	Mideopsidae			Vouchered:Registered Collection	University of Guelph, Centre for Biodiversity Genomics
BACWM	BACWM155-15	BIOUG25722-E12	L#15BAC-005	BOLD:ACX8464	BIOUG25722-E12	664[0n]	2		2					28-Jun-2015	Arrenurus			Vouchered:Registered Collection	University of Guelph, Centre for Biodiversity Genomics
BACWM	BACWM156-15	BIOUG25722-F01	L#15BAC-005	BOLD:ACX9008	BIOUG25722-F01	664[0n]	2		2					28-Jun-2015	Unionicola			Vouchered:Registered Collection	University of Guelph, Centre for Biodiversity Genomics
BACWM	BACWM157-15	BIOUG25722-F02	L#15BAC-005		BIOUG25722-F02	377[5n]	2		2					28-Jun-2015	Limnesiidae			Vouchered:Registered Collection	University of Guelph, Centre for Biodiversity Genomics
BACWM	BACWM158-15	BIOUG25722-F03	L#15BAC-005	BOLD:ACX7759	BIOUG25722-F03	664[0n]	2		2					28-Jun-2015	Limnesiidae			Vouchered:Registered Collection	University of Guelph, Centre for Biodiversity Genomics
BACWM	BACWM159-15	BIOUG25722-F04	L#15BAC-005		BIOUG25722-F04	0[n]	2		2					28-Jun-2015	Trombidiformes			Vouchered:Registered Collection	University of Guelph, Centre for Biodiversity Genomics
BACWM	BACWM160-15	BIOUG25722-F05	L#15BAC-005	BOLD:ACY7380	BIOUG25722-F05	664[0n]	2		2					28-Jun-2015	Limnesiidae			Vouchered:Registered Collection	University of Guelph, Centre for Biodiversity Genomics
BACWM	BACWM161-15	BIOUG25722-F06	L#15BAC-005	BOLD:ACX7759	BIOUG25722-F06	664[0n]	2		2					28-Jun-2015	Limnesiidae			Vouchered:Registered Collection	University of Guelph, Centre for Biodiversity Genomics
BACWM	BACWM162-15	BIOUG25722-F07	L#15BAC-005	BOLD:ACY7380	BIOUG25722-F07	658[0n]	2		2					28-Jun-2015	Limnesiidae			Vouchered:Registered Collection	University of Guelph, Centre for Biodiversity Genomics
BACWM	BACWM163-15	BIOUG25722-F08	L#15BAC-005	BOLD:ACX7759	BIOUG25722-F08	664[0n]	2		2					28-Jun-2015	Limnesiidae			Vouchered:Registered Collection	University of Guelph, Centre for Biodiversity Genomics
BACWM	BACWM164-15	BIOUG25722-F09	L#15BAC-005	BOLD:ACY7380	BIOUG25722-F09	404[0n]	2		2					28-Jun-2015	Limnesiidae			Vouchered:Registered Collection	University of Guelph, Centre for Biodiversity Genomics
BACWM	BACWM165-15	BIOUG25722-F10	L#15BAC-005	BOLD:ACY7380	BIOUG25722-F10	664[0n]	2		1					28-Jun-2015	Limnesiidae			Vouchered:Registered Collection	University of Guelph, Centre for Biodiversity Genomics
BACWM	BACWM166-15	BIOUG25722-F11	L#15BAC-005	BOLD:ACY7380	BIOUG25722-F11	664[0n]	2		2					28-Jun-2015	Limnesiidae			Vouchered:Registered Collection	University of Guelph, Centre for Biodiversity Genomics
BACWM	BACWM167-15	BIOUG25722-F12	L#15BAC-005	BOLD:ACY7380	BIOUG25722-F12	664[0n]	2		2					28-Jun-2015	Limnesiidae			Vouchered:Registered Collection	University of Guelph, Centre for Biodiversity Genomics
BACWM	BACWM168-15	BIOUG25722-G01	L#15BAC-005	BOLD:ACY7380	BIOUG25722-G01	664[1n]	2		2					28-Jun-2015	Limnesiidae			Vouchered:Registered Collection	University of Guelph, Centre for Biodiversity Genomics
BACWM	BACWM169-15	BIOUG25722-G02	L#15BAC-005	BOLD:ACX8435	BIOUG25722-G02	664[0n]	2		2					28-Jun-2015	Krendowskiidae			Vouchered:Registered Collection	University of Guelph, Centre for Biodiversity Genomics
BACWM	BACWM170-15	BIOUG25722-G03	L#15BAC-005	BOLD:ACX9009	BIOUG25722-G03	664[0n]	2		2					28-Jun-2015	Unionicola			Vouchered:Registered Collection	University of Guelph, Centre for Biodiversity Genomics
BACWM	BACWM171-15	BIOUG25722-G04	L#15BAC-005	BOLD:ACX9009	BIOUG25722-G04	664[1n]	2		2					28-Jun-2015	Unionicola			Vouchered:Registered Collection	University of Guelph, Centre for Biodiversity Genomics
BACWM	BACWM172-15	BIOUG25722-G05	L#15BAC-005	BOLD:ACX9009	BIOUG25722-G05	664[0n]	2		2					28-Jun-2015	Unionicola			Vouchered:Registered Collection	University of Guelph, Centre for Biodiversity Genomics
BACWM	BACWM173-15	BIOUG25722-G06	L#15BAC-005		BIOUG25722-G06	0[n]	2		2					28-Jun-2015	Trombidiformes			Vouchered:Registered Collection	University of Guelph, Centre for Biodiversity Genomics
BACWM	BACWM174-15	BIOUG25722-G07	L#15BAC-005	BOLD:ACX9009	BIOUG25722-G07	664[0n]	2		2					28-Jun-2015	Unionicola			Vouchered:Registered Collection	University of Guelph, Centre for Biodiversity Genomics
BACWM	BACWM175-15	BIOUG25722-G08	L#15BAC-005	BOLD:ACX9009	BIOUG25722-G08	662[0n]	2		2					28-Jun-2015	Unionicola			Vouchered:Registered Collection	University of Guelph, Centre for Biodiversity Genomics
BACWM	BACWM176-15	BIOUG25722-G09	L#15BAC-005	BOLD:ACX9009	BIOUG25722-G09	664[1n]	2		2					28-Jun-2015	Unionicola			Vouchered:Registered Collection	University of Guelph, Centre for Biodiversity Genomics
BACWM	BACWM177-15	BIOUG25722-G10	L#15BAC-005	BOLD:ACX9009	BIOUG25722-G10	664[0n]	2		1					28-Jun-2015	Unionicola			Vouchered:Registered Collection	University of Guelph, Centre for Biodiversity Genomics
BACWM	BACWM178-15	BIOUG25722-G11	L#15BAC-005	BOLD:ACX9009	BIOUG25722-G11	638[1n]	2		1					28-Jun-2015	Unionicola			Vouchered:Registered Collection	University of Guelph, Centre for Biodiversity Genomics
BACWM	BACWM179-15	BIOUG25722-G12	L#15BAC-005	BOLD:ACX9009	BIOUG25722-G12	664[0n]	2		2					28-Jun-2015	Unionicola			Vouchered:Registered Collection	University of Guelph, Centre for Biodiversity Genomics
BACWM	BACWM180-15	BIOUG25722-H01	L#15BAC-005	BOLD:ACX9009	BIOUG25722-H01	664[0n]	2		2					28-Jun-2015	Unionicola			Vouchered:Registered Collection	University of Guelph, Centre for Biodiversity Genomics
BACWM	BACWM181-15	BIOUG25722-H02	L#15BAC-005	BOLD:ACX9008	BIOUG25722-H02	664[0n]	2		2					28-Jun-2015	Unionicola			Vouchered:Registered Collection	University of Guelph, Centre for Biodiversity Genomics
BACWM	BACWM182-15	BIOUG25722-H03	L#15BAC-005	BOLD:ACX9009	BIOUG25722-H03	664[0n]	2		2					28-Jun-2015	Unionicola			Vouchered:Registered Collection	University of Guelph, Centre for Biodiversity Genomics
BACWM	BACWM183-15	BIOUG25722-H04	L#15BAC-005	BOLD:ACX9008	BIOUG25722-H04	660[0n]	2		2					28-Jun-2015	Unionicola			Vouchered:Registered Collection	University of Guelph, Centre for Biodiversity Genomics
BACWM	BACWM184-15	BIOUG25722-H05	L#15BAC-005	BOLD:ACX9009	BIOUG25722-H05	664[0n]	2		1					28-Jun-2015	Unionicola			Vouchered:Registered Collection	University of Guelph, Centre for Biodiversity Genomics
BACWM	BACWM185-15	BIOUG25722-H06	L#15BAC-004	BOLD:ACY6809	BIOUG25722-H06	664[0n]	2		1					18-Apr-2015	Arrenurus			Vouchered:Registered Collection	University of Guelph, Centre for Biodiversity Genomics
BACWM	BACWM186-15	BIOUG25722-H07	L#15BAC-004	BOLD:ACY6809	BIOUG25722-H07	664[0n]	2		1					18-Apr-2015	Arrenurus			Vouchered:Registered Collection	University of Guelph, Centre for Biodiversity Genomics
BACWM	BACWM187-15	BIOUG25722-H08	L#15BAC-004	BOLD:ACX8462	BIOUG25722-H08	664[0n]	2		1					18-Apr-2015	Arrenurus			E-Vouchered:DNA/Tissue+Photo	University of Guelph, Centre for Biodiversity Genomics
BACWM	BACWM188-15	BIOUG25722-H09	L#15BAC-004	BOLD:ACX8679	BIOUG25722-H09	664[0n]	2		2					18-Apr-2015	Mideopsidae			Vouchered:Registered Collection	University of Guelph, Centre for Biodiversity Genomics
BACWM	BACWM189-15	BIOUG25722-H10	L#15BAC-004	BOLD:ACY7169	BIOUG25722-H10	661[0n]	2		2					18-Apr-2015	Mideopsidae			Vouchered:Registered Collection	University of Guelph, Centre for Biodiversity Genomics
BACWM	BACWM190-15	BIOUG25722-H11	L#15BAC-004	BOLD:ACX8435	BIOUG25722-H11	638[0n]	2		2					18-Apr-2015	Krendowskiidae			Vouchered:Registered Collection	University of Guelph, Centre for Biodiversity Genomics
BACWM	BACWM191-15	BIOUG25923-A01	L#15BAC-004	BOLD:ACY7169	BIOUG25923-A01	664[1n]	2		2					18-Apr-2015	Mideopsidae			Vouchered:Registered Collection	University of Guelph, Centre for Biodiversity Genomics
BACWM	BACWM192-15	BIOUG25923-A02	L#15BAC-004	BOLD:ACL2418	BIOUG25923-A02	664[0n]	2		1					18-Apr-2015	Arrenurus			Vouchered:Registered Collection	University of Guelph, Centre for Biodiversity Genomics
BACWM	BACWM193-15	BIOUG25923-A03	L#15BAC-004	BOLD:ACX8463	BIOUG25923-A03	664[0n]	2		1					18-Apr-2015	Arrenurus			Vouchered:Registered Collection	University of Guelph, Centre for Biodiversity Genomics
BACWM	BACWM194-15	BIOUG25923-A04	L#15BAC-004	BOLD:ACL2418	BIOUG25923-A04	664[0n]	2		1					18-Apr-2015	Arrenurus			Vouchered:Registered Collection	University of Guelph, Centre for Biodiversity Genomics
BACWM	BACWM195-15	BIOUG25923-A05	L#15BAC-004	BOLD:ACX8464	BIOUG25923-A05	664[0n]	2		1					18-Apr-2015	Arrenurus			Vouchered:Registered Collection	University of Guelph, Centre for Biodiversity Genomics
BACWM	BACWM196-15	BIOUG25923-A06	L#15BAC-004	BOLD:ACL2418	BIOUG25923-A06	664[0n]	2		1					18-Apr-2015	Arrenurus			Vouchered:Registered Collection	University of Guelph, Centre for Biodiversity Genomics
BACWM	BACWM197-15	BIOUG25923-A07	L#15BAC-004	BOLD:ACX8464	BIOUG25923-A07	664[0n]	2		1					18-Apr-2015	Arrenurus			Vouchered:Registered Collection	University of Guelph, Centre for Biodiversity Genomics
BACWM	BACWM198-15	BIOUG25923-A08	L#15BAC-004	BOLD:ACY7462	BIOUG25923-A08	664[0n]	2		2					18-Apr-2015	Neumania			Vouchered:Registered Collection	University of Guelph, Centre for Biodiversity Genomics
BACWM	BACWM199-15	BIOUG25923-A09	L#15BAC-004	BOLD:ACY6829	BIOUG25923-A09	664[0n]	2		2					18-Apr-2015	Neumania			Vouchered:Registered Collection	University of Guelph, Centre for Biodiversity Genomics
BACWM	BACWM200-15	BIOUG25923-A10	L#15BAC-004	BOLD:ACY7381	BIOUG25923-A10	664[0n]	2		1					18-Apr-2015	Unionicolidae			Vouchered:Registered Collection	University of Guelph, Centre for Biodiversity Genomics
BACWM	BACWM201-15	BIOUG25923-A11	L#15BAC-004	BOLD:ACY7381	BIOUG25923-A11	651[0n]	2		2					18-Apr-2015	Unionicolidae			Vouchered:Registered Collection	University of Guelph, Centre for Biodiversity Genomics
BACWM	BACWM202-15	BIOUG25923-A12	L#15BAC-004	BOLD:ACY7381	BIOUG25923-A12	664[0n]	2		2					18-Apr-2015	Unionicolidae			Vouchered:Registered Collection	University of Guelph, Centre for Biodiversity Genomics
BACWM	BACWM203-15	BIOUG25923-B01	L#15BAC-004	BOLD:ACY7381	BIOUG25923-B01	664[0n]	2		1					18-Apr-2015	Unionicolidae			Vouchered:Registered Collection	University of Guelph, Centre for Biodiversity Genomics
BACWM	BACWM204-15	BIOUG25923-B02	L#15BAC-004	BOLD:ACY7381	BIOUG25923-B02	664[0n]	2		1					18-Apr-2015	Unionicolidae			Vouchered:Registered Collection	University of Guelph, Centre for Biodiversity Genomics
BACWM	BACWM205-15	BIOUG25923-B03	L#15BAC-004	BOLD:ACY7462	BIOUG25923-B03	664[0n]	2		2					18-Apr-2015	Neumania			Vouchered:Registered Collection	University of Guelph, Centre for Biodiversity Genomics
BACWM	BACWM206-15	BIOUG25923-B04	L#15BAC-004	BOLD:ACY6829	BIOUG25923-B04	664[0n]	2		2					18-Apr-2015	Neumania			Vouchered:Registered Collection	University of Guelph, Centre for Biodiversity Genomics
BACWM	BACWM207-15	BIOUG25923-B05	L#15BAC-004	BOLD:ACY6829	BIOUG25923-B05	664[0n]	2		2					18-Apr-2015	Neumania			Vouchered:Registered Collection	University of Guelph, Centre for Biodiversity Genomics
BACWM	BACWM208-15	BIOUG25923-B06	L#15BAC-004	BOLD:ACY6829	BIOUG25923-B06	664[0n]	2		2					18-Apr-2015	Neumania			Vouchered:Registered Collection	University of Guelph, Centre for Biodiversity Genomics
BACWM	BACWM209-15	BIOUG25923-B07	L#15BAC-004	BOLD:ACX8034	BIOUG25923-B07	664[0n]	2		1					18-Apr-2015	Unionicola			Vouchered:Registered Collection	University of Guelph, Centre for Biodiversity Genomics
BACWM	BACWM210-15	BIOUG25923-B08	L#15BAC-004	BOLD:ACY6829	BIOUG25923-B08	664[0n]	2		2					18-Apr-2015	Neumania			Vouchered:Registered Collection	University of Guelph, Centre for Biodiversity Genomics
BACWM	BACWM211-15	BIOUG25923-B09	L#15BAC-004	BOLD:ACX8034	BIOUG25923-B09	664[0n]	2		2					18-Apr-2015	Unionicola			Vouchered:Registered Collection	University of Guelph, Centre for Biodiversity Genomics
BACWM	BACWM212-15	BIOUG25923-B10	L#15BAC-004	BOLD:ACX8034	BIOUG25923-B10	664[0n]	2		2					18-Apr-2015	Unionicola			Vouchered:Registered Collection	University of Guelph, Centre for Biodiversity Genomics
BACWM	BACWM213-15	BIOUG25923-B11	L#15BAC-004	BOLD:ACX8034	BIOUG25923-B11	664[0n]	2							18-Apr-2015	Unionicola			Vouchered:Registered Collection	University of Guelph, Centre for Biodiversity Genomics
BACWM	BACWM214-15	BIOUG25923-B12	L#15BAC-004	BOLD:ACX8034	BIOUG25923-B12	664[0n]	2		1					18-Apr-2015	Unionicola			Vouchered:Registered Collection	University of Guelph, Centre for Biodiversity Genomics
BACWM	BACWM215-15	BIOUG25923-C01	L#15BAC-004		BIOUG25923-C01	664[0n]	2		2				COI-5P	18-Apr-2015	Trombidiformes			Vouchered:Registered Collection	University of Guelph, Centre for Biodiversity Genomics
BACWM	BACWM216-15	BIOUG25923-C02	L#15BAC-004	BOLD:ACL2418	BIOUG25923-C02	664[0n]	2		2					18-Apr-2015	Arrenurus			Vouchered:Registered Collection	University of Guelph, Centre for Biodiversity Genomics
BACWM	BACWM217-15	BIOUG25923-C03	L#15BAC-004	BOLD:ACY6840	BIOUG25923-C03	664[0n]	2		1					18-Apr-2015	Limnocharidae			Vouchered:Registered Collection	University of Guelph, Centre for Biodiversity Genomics
BACWM	BACWM218-15	BIOUG25923-C04	L#15BAC-004		BIOUG25923-C04	122[2n]	2		2					18-Apr-2015	Trombidiformes			Vouchered:Registered Collection	University of Guelph, Centre for Biodiversity Genomics
BACWM	BACWM219-15	BIOUG25923-C05	L#15BAC-004	BOLD:ACY6829	BIOUG25923-C05	664[0n]	2		2					18-Apr-2015	Neumania			Vouchered:Registered Collection	University of Guelph, Centre for Biodiversity Genomics
BACWM	BACWM220-15	BIOUG25923-C06	L#15BAC-004	BOLD:ACX7759	BIOUG25923-C06	664[0n]	2		2					18-Apr-2015	Limnesiidae			Vouchered:Registered Collection	University of Guelph, Centre for Biodiversity Genomics
BACWM	BACWM221-15	BIOUG25923-C07	L#15BAC-004	BOLD:ACX7759	BIOUG25923-C07	616[0n]	2		2					18-Apr-2015	Limnesiidae			Vouchered:Registered Collection	University of Guelph, Centre for Biodiversity Genomics
BACWM	BACWM222-15	BIOUG25923-C08	L#15BAC-004	BOLD:ACX7759	BIOUG25923-C08	664[0n]	2		2					18-Apr-2015	Limnesiidae			Vouchered:Registered Collection	University of Guelph, Centre for Biodiversity Genomics
BACWM	BACWM223-15	BIOUG25923-C09	L#15BAC-004		BIOUG25923-C09	310[5n]	2		2				COI-5P	18-Apr-2015	Trombidiformes			Vouchered:Registered Collection	University of Guelph, Centre for Biodiversity Genomics
BACWM	BACWM224-15	BIOUG25923-C10	L#15BAC-004	BOLD:ACX7759	BIOUG25923-C10	664[0n]	2		2					18-Apr-2015	Limnesiidae			Vouchered:Registered Collection	University of Guelph, Centre for Biodiversity Genomics
BACWM	BACWM225-15	BIOUG25923-C11	L#15BAC-004		BIOUG25923-C11	104[0n]	2		2					18-Apr-2015	Trombidiformes			Vouchered:Registered Collection	University of Guelph, Centre for Biodiversity Genomics
BACWM	BACWM226-15	BIOUG25923-C12	L#15BAC-004		BIOUG25923-C12	664[0n]	2		2				COI-5P	18-Apr-2015	Trombidiformes			Vouchered:Registered Collection	University of Guelph, Centre for Biodiversity Genomics
BACWM	BACWM227-15	BIOUG25923-D01	L#15BAC-004	BOLD:ACX8035	BIOUG25923-D01	664[0n]	2		2					18-Apr-2015	Unionicola			Vouchered:Registered Collection	University of Guelph, Centre for Biodiversity Genomics
BACWM	BACWM228-15	BIOUG25923-D02	L#15BAC-004	BOLD:ACX7759	BIOUG25923-D02	664[0n]	2		2					18-Apr-2015	Limnesiidae			Vouchered:Registered Collection	University of Guelph, Centre for Biodiversity Genomics
BACWM	BACWM229-15	BIOUG25923-D03	L#15BAC-004	BOLD:ACX8035	BIOUG25923-D03	664[0n]	2		2					18-Apr-2015	Unionicola			Vouchered:Registered Collection	University of Guelph, Centre for Biodiversity Genomics
BACWM	BACWM230-15	BIOUG25923-D04	L#15BAC-004		BIOUG25923-D04	575[0n]	2		2				COI-5P	18-Apr-2015	Unionicola			Vouchered:Registered Collection	University of Guelph, Centre for Biodiversity Genomics
BACWM	BACWM231-15	BIOUG25923-D05	L#15BAC-004	BOLD:ACY6809	BIOUG25923-D05	664[0n]	2		2					18-Apr-2015	Arrenurus			Vouchered:Registered Collection	University of Guelph, Centre for Biodiversity Genomics
BACWM	BACWM232-15	BIOUG25923-D06	L#15BAC-004	BOLD:ACX8464	BIOUG25923-D06	664[0n]	2		2					18-Apr-2015	Arrenurus			Vouchered:Registered Collection	University of Guelph, Centre for Biodiversity Genomics
BACWM	BACWM233-15	BIOUG25923-D07	L#15BAC-008		BIOUG25923-D07	0[n]	2		2					19-Jul-2015	Trombidiformes			Vouchered:Registered Collection	University of Guelph, Centre for Biodiversity Genomics
BACWM	BACWM234-15	BIOUG25923-D08	L#15BAC-008		BIOUG25923-D08	664[0n]	2		2				COI-5P	19-Jul-2015	Trombidiformes			Vouchered:Registered Collection	University of Guelph, Centre for Biodiversity Genomics
BACWM	BACWM235-15	BIOUG25923-D09	L#15BAC-008		BIOUG25923-D09	0[n]	2		2					19-Jul-2015	Trombidiformes			Vouchered:Registered Collection	University of Guelph, Centre for Biodiversity Genomics
BACWM	BACWM236-15	BIOUG25923-D10	L#15BAC-008		BIOUG25923-D10	664[0n]	2		2				COI-5P	19-Jul-2015	Trombidiformes			Vouchered:Registered Collection	University of Guelph, Centre for Biodiversity Genomics
BACWM	BACWM237-15	BIOUG25923-D11	L#15BAC-008		BIOUG25923-D11	598[12n]	2		2				COI-5P	19-Jul-2015	Trombidiformes			Vouchered:Registered Collection	University of Guelph, Centre for Biodiversity Genomics
BACWM	BACWM238-15	BIOUG25923-D12	L#15BAC-008		BIOUG25923-D12	631[0n]	2		2				COI-5P	19-Jul-2015	Trombidiformes			Vouchered:Registered Collection	University of Guelph, Centre for Biodiversity Genomics
BACWM	BACWM239-15	BIOUG25923-E01	L#15BAC-008		BIOUG25923-E01	664[0n]	2		2				COI-5P	19-Jul-2015	Trombidiformes			Vouchered:Registered Collection	University of Guelph, Centre for Biodiversity Genomics
BACWM	BACWM240-15	BIOUG25923-E02	L#15BAC-008		BIOUG25923-E02	0[n]	2		2					19-Jul-2015	Trombidiformes			Vouchered:Registered Collection	University of Guelph, Centre for Biodiversity Genomics
BACWM	BACWM241-15	BIOUG25923-E03	L#15BAC-008	BOLD:ACX8464	BIOUG25923-E03	664[0n]	2		2					19-Jul-2015	Arrenurus			Vouchered:Registered Collection	University of Guelph, Centre for Biodiversity Genomics
BACWM	BACWM242-15	BIOUG25923-E04	L#15BAC-008	BOLD:ACX8464	BIOUG25923-E04	664[0n]	2		2					19-Jul-2015	Arrenurus			Vouchered:Registered Collection	University of Guelph, Centre for Biodiversity Genomics
BACWM	BACWM243-15	BIOUG25923-E05	L#15BAC-008	BOLD:ACX8463	BIOUG25923-E05	664[0n]	2		2					19-Jul-2015	Arrenurus			Vouchered:Registered Collection	University of Guelph, Centre for Biodiversity Genomics
BACWM	BACWM244-15	BIOUG25923-E06	L#15BAC-008	BOLD:ACX8463	BIOUG25923-E06	664[0n]	2		2					19-Jul-2015	Arrenurus			Vouchered:Registered Collection	University of Guelph, Centre for Biodiversity Genomics
BACWM	BACWM245-15	BIOUG25923-E07	L#15BAC-008		BIOUG25923-E07	0[n]	2		2					19-Jul-2015	Trombidiformes			Vouchered:Registered Collection	University of Guelph, Centre for Biodiversity Genomics
BACWM	BACWM246-15	BIOUG25923-E08	L#15BAC-008		BIOUG25923-E08	664[0n]	2		2				COI-5P	19-Jul-2015	Trombidiformes			Vouchered:Registered Collection	University of Guelph, Centre for Biodiversity Genomics
BACWM	BACWM247-15	BIOUG25923-E09	L#15BAC-008	BOLD:ACX8296	BIOUG25923-E09	651[0n]	2		2					19-Jul-2015	Pionidae			Vouchered:Registered Collection	University of Guelph, Centre for Biodiversity Genomics
BACWM	BACWM248-15	BIOUG25923-E10	L#15BAC-008	BOLD:ACY7381	BIOUG25923-E10	662[0n]	2		2					19-Jul-2015	Unionicolidae			Vouchered:Registered Collection	University of Guelph, Centre for Biodiversity Genomics
BACWM	BACWM249-15	BIOUG25923-E11	L#15BAC-008	BOLD:ACY7381	BIOUG25923-E11	664[0n]	2		2					19-Jul-2015	Unionicolidae			Vouchered:Registered Collection	University of Guelph, Centre for Biodiversity Genomics
BACWM	BACWM250-15	BIOUG25923-E12	L#15BAC-008	BOLD:ACY7381	BIOUG25923-E12	664[0n]	2		2					19-Jul-2015	Unionicolidae			Vouchered:Registered Collection	University of Guelph, Centre for Biodiversity Genomics
BACWM	BACWM251-15	BIOUG25923-F01	L#15BAC-008	BOLD:ACY7381	BIOUG25923-F01	664[0n]	2		2					19-Jul-2015	Unionicolidae			Vouchered:Registered Collection	University of Guelph, Centre for Biodiversity Genomics
BACWM	BACWM252-15	BIOUG25923-F02	L#15BAC-008	BOLD:ACY7169	BIOUG25923-F02	663[1n]	2		2					19-Jul-2015	Mideopsidae			Vouchered:Registered Collection	University of Guelph, Centre for Biodiversity Genomics
BACWM	BACWM253-15	BIOUG25923-F03	L#15BAC-008	BOLD:ACY7381	BIOUG25923-F03	321[0n]	2		2					19-Jul-2015	Unionicolidae			Vouchered:Registered Collection	University of Guelph, Centre for Biodiversity Genomics
BACWM	BACWM254-15	BIOUG25923-F04	L#15BAC-008	BOLD:ACY7381	BIOUG25923-F04	664[0n]	2		2					19-Jul-2015	Unionicolidae			Vouchered:Registered Collection	University of Guelph, Centre for Biodiversity Genomics
BACWM	BACWM255-15	BIOUG25923-F05	L#15BAC-008	BOLD:ACX8679	BIOUG25923-F05	661[0n]	2		2					19-Jul-2015	Mideopsidae			Vouchered:Registered Collection	University of Guelph, Centre for Biodiversity Genomics
BACWM	BACWM256-15	BIOUG25923-F06	L#15BAC-008	BOLD:ACY7381	BIOUG25923-F06	664[0n]	2		2					19-Jul-2015	Unionicolidae			Vouchered:Registered Collection	University of Guelph, Centre for Biodiversity Genomics
BACWM	BACWM257-15	BIOUG25923-F07	L#15BAC-008	BOLD:ACX8679	BIOUG25923-F07	472[0n]	2		2					19-Jul-2015	Mideopsidae			Vouchered:Registered Collection	University of Guelph, Centre for Biodiversity Genomics
BACWM	BACWM258-15	BIOUG25923-F08	L#15BAC-008	BOLD:ACY7384	BIOUG25923-F08	664[0n]	2		2					19-Jul-2015	Unionicolidae			Vouchered:Registered Collection	University of Guelph, Centre for Biodiversity Genomics
BACWM	BACWM259-15	BIOUG25923-F09	L#15BAC-008	BOLD:ACX8679	BIOUG25923-F09	664[0n]	2		2					19-Jul-2015	Mideopsidae			Vouchered:Registered Collection	University of Guelph, Centre for Biodiversity Genomics
BACWM	BACWM260-15	BIOUG25923-F10	L#15BAC-008	BOLD:ACY7381	BIOUG25923-F10	664[0n]	2		2					19-Jul-2015	Unionicolidae			Vouchered:Registered Collection	University of Guelph, Centre for Biodiversity Genomics
BACWM	BACWM261-15	BIOUG25923-F11	L#15BAC-008	BOLD:ACY7381	BIOUG25923-F11	662[0n]	2		2					19-Jul-2015	Unionicolidae			Vouchered:Registered Collection	University of Guelph, Centre for Biodiversity Genomics
BACWM	BACWM262-15	BIOUG25923-F12	L#15BAC-008	BOLD:ACX8679	BIOUG25923-F12	649[0n]	2		2					19-Jul-2015	Mideopsidae			Vouchered:Registered Collection	University of Guelph, Centre for Biodiversity Genomics
BACWM	BACWM263-15	BIOUG25923-G01	L#15BAC-008	BOLD:ACX7786	BIOUG25923-G01	664[0n]	2		2					19-Jul-2015	Hygrobatidae			Vouchered:Registered Collection	University of Guelph, Centre for Biodiversity Genomics
BACWM	BACWM264-15	BIOUG25923-G02	L#15BAC-008	BOLD:ACY7381	BIOUG25923-G02	664[0n]	2		2					19-Jul-2015	Unionicolidae			Vouchered:Registered Collection	University of Guelph, Centre for Biodiversity Genomics
BACWM	BACWM265-15	BIOUG25923-G03	L#15BAC-008	BOLD:ACX8679	BIOUG25923-G03	437[0n]	2		2					19-Jul-2015	Mideopsidae			Vouchered:Registered Collection	University of Guelph, Centre for Biodiversity Genomics
BACWM	BACWM266-15	BIOUG25923-G04	L#15BAC-008	BOLD:ACY6829	BIOUG25923-G04	664[0n]	2		2					19-Jul-2015	Neumania			Vouchered:Registered Collection	University of Guelph, Centre for Biodiversity Genomics
BACWM	BACWM267-15	BIOUG25923-G05	L#15BAC-008		BIOUG25923-G05	0[n]	2		2					19-Jul-2015	Trombidiformes			Vouchered:Registered Collection	University of Guelph, Centre for Biodiversity Genomics
BACWM	BACWM268-15	BIOUG25923-G06	L#15BAC-008	BOLD:ACX8296	BIOUG25923-G06	664[0n]	2		2					19-Jul-2015	Pionidae			Vouchered:Registered Collection	University of Guelph, Centre for Biodiversity Genomics
BACWM	BACWM269-15	BIOUG25923-G07	L#15BAC-008	BOLD:ACY7380	BIOUG25923-G07	398[0n]	2		2					19-Jul-2015	Limnesiidae			Vouchered:Registered Collection	University of Guelph, Centre for Biodiversity Genomics
BACWM	BACWM270-15	BIOUG25923-G08	L#15BAC-008		BIOUG25923-G08	0[n]	2		2					19-Jul-2015	Trombidiformes			Vouchered:Registered Collection	University of Guelph, Centre for Biodiversity Genomics
BACWM	BACWM271-15	BIOUG25923-G09	L#15BAC-008	BOLD:ACY7380	BIOUG25923-G09	664[0n]	2		2					19-Jul-2015	Limnesiidae			Vouchered:Registered Collection	University of Guelph, Centre for Biodiversity Genomics
BACWM	BACWM272-15	BIOUG25923-G10	L#15BAC-008	BOLD:ACX8034	BIOUG25923-G10	635[0n]	2		2					19-Jul-2015	Unionicola			Vouchered:Registered Collection	University of Guelph, Centre for Biodiversity Genomics
BACWM	BACWM273-15	BIOUG25923-G11	L#15BAC-008		BIOUG25923-G11	0[n]	2		2					19-Jul-2015	Trombidiformes			Vouchered:Registered Collection	University of Guelph, Centre for Biodiversity Genomics
BACWM	BACWM274-15	BIOUG25923-G12	L#15BAC-008	BOLD:ACX9008	BIOUG25923-G12	664[0n]	2		2					19-Jul-2015	Unionicola			Vouchered:Registered Collection	University of Guelph, Centre for Biodiversity Genomics
BACWM	BACWM275-15	BIOUG25923-H01	L#15BAC-008	BOLD:ACX9008	BIOUG25923-H01	624[0n]	2		2					19-Jul-2015	Unionicola			Vouchered:Registered Collection	University of Guelph, Centre for Biodiversity Genomics
BACWM	BACWM276-15	BIOUG25923-H02	L#15BAC-008	BOLD:ACX9008	BIOUG25923-H02	664[0n]	2		2					19-Jul-2015	Unionicola			Vouchered:Registered Collection	University of Guelph, Centre for Biodiversity Genomics
BACWM	BACWM277-15	BIOUG25923-H03	L#15BAC-008	BOLD:ACX9008	BIOUG25923-H03	664[0n]	2		2					19-Jul-2015	Unionicola			Vouchered:Registered Collection	University of Guelph, Centre for Biodiversity Genomics
BACWM	BACWM278-15	BIOUG25923-H04	L#15BAC-008	BOLD:ACX9008	BIOUG25923-H04	664[0n]	2		2					19-Jul-2015	Unionicola			Vouchered:Registered Collection	University of Guelph, Centre for Biodiversity Genomics
BACWM	BACWM279-15	BIOUG25923-H05	L#15BAC-008	BOLD:ACX9009	BIOUG25923-H05	664[0n]	2		2					19-Jul-2015	Unionicola			Vouchered:Registered Collection	University of Guelph, Centre for Biodiversity Genomics
BACWM	BACWM280-15	BIOUG25923-H06	L#15BAC-008	BOLD:ACX9009	BIOUG25923-H06	664[3n]	2		2					19-Jul-2015	Unionicola			Vouchered:Registered Collection	University of Guelph, Centre for Biodiversity Genomics
BACWM	BACWM281-15	BIOUG25923-H07	L#15BAC-008	BOLD:ACX9008	BIOUG25923-H07	664[0n]	2		2					19-Jul-2015	Unionicola			Vouchered:Registered Collection	University of Guelph, Centre for Biodiversity Genomics
BACWM	BACWM282-15	BIOUG25923-H08	L#15BAC-008		BIOUG25923-H08	215[0n]	2		2					19-Jul-2015	Unionicola			Vouchered:Registered Collection	University of Guelph, Centre for Biodiversity Genomics
BACWM	BACWM283-15	BIOUG25923-H09	L#15BAC-008		BIOUG25923-H09	661[0n]	2		2				COI-5P	19-Jul-2015	Trombidiformes			Vouchered:Registered Collection	University of Guelph, Centre for Biodiversity Genomics
BACWM	BACWM284-15	BIOUG25923-H10	L#15BAC-008	BOLD:ACX9008	BIOUG25923-H10	664[0n]	2		2					19-Jul-2015	Unionicola			Vouchered:Registered Collection	University of Guelph, Centre for Biodiversity Genomics
BACWM	BACWM285-15	BIOUG25923-H11	L#15BAC-008	BOLD:ACX9009	BIOUG25923-H11	664[0n]	2		2					19-Jul-2015	Unionicola			Vouchered:Registered Collection	University of Guelph, Centre for Biodiversity Genomics
BACWM	BACWM286-16	BIOUG27038-H01	L#15BAC-008		L#15BAC-008	184[0n]	2		2					19-Jul-2015	Trombidiformes			Vouchered:Registered Collection	University of Guelph, Centre for Biodiversity Genomics
BACWM	BACWM287-16	BIOUG27038-H02	L#15BAC-003	BOLD:ACX8463	L#15BAC-003	658[0n]	2		1					18-Apr-2015	Arrenurus			Vouchered:Registered Collection	University of Guelph, Centre for Biodiversity Genomics
BACWM	BACWM288-16	BIOUG27038-H03	L#15BAC-003	BOLD:ADD9174	L#15BAC-003	658[0n]	2		1					18-Apr-2015	Eylais			Vouchered:Registered Collection	University of Guelph, Centre for Biodiversity Genomics
BACZP	BACZP381-16	BIOUG27652-A01	ATL181114L	BOLD:AAB9241	ECOSUR-CH-Z	658[0n]	2		1					18-Nov-2014	Ceriodaphnia dubia	Adult			El Colegio de la Frontera Sur, Unidad Chetumal
BACZP	BACZP382-16	BIOUG27652-A02	ATL181114L	BOLD:AAB9241	ECOSUR-CH-Z	658[0n]	2		1					18-Nov-2014	Ceriodaphnia dubia	Adult			El Colegio de la Frontera Sur, Unidad Chetumal
BACZP	BACZP383-16	BIOUG27652-A03	ATL181114L	BOLD:AAB9241	ECOSUR-CH-Z	658[0n]	2		1					18-Nov-2014	Ceriodaphnia dubia	Adult			El Colegio de la Frontera Sur, Unidad Chetumal
BACZP	BACZP384-16	BIOUG27652-A04	ATL181114L	BOLD:AAB5055	ECOSUR-CH-Z	658[0n]	2		1					18-Nov-2014	Ceriodaphnia cf. laticaudata	Adult			El Colegio de la Frontera Sur, Unidad Chetumal
BACZP	BACZP385-16	BIOUG27652-A05	ATL181114L	BOLD:ACZ2489	ECOSUR-CH-Z	658[0n]	2		1					18-Nov-2014	Amphipoda				El Colegio de la Frontera Sur, Unidad Chetumal
BACZP	BACZP386-16	BIOUG27652-A06	ATL181114L	BOLD:AAB9669	ECOSUR-CH-Z	658[0n]	2		1					18-Nov-2014	Bosmina huaronensis	Adult			El Colegio de la Frontera Sur, Unidad Chetumal
BACZP	BACZP387-16	BIOUG27652-A07	ATL181114L	BOLD:AAD9496	ECOSUR-CH-Z	518[4n]	2		1					18-Nov-2014	Bosmina longirostris	Juvenile			El Colegio de la Frontera Sur, Unidad Chetumal
BACZP	BACZP388-16	BIOUG27652-A08	ATL181114L	BOLD:AAB9669	ECOSUR-CH-Z	658[0n]	2		1					18-Nov-2014	Bosmina huaronensis	Adult			El Colegio de la Frontera Sur, Unidad Chetumal
BACZP	BACZP389-16	BIOUG27652-A09	ATL181114L	BOLD:AAD9496	ECOSUR-CH-Z	658[0n]	2		1					18-Nov-2014	Bosmina longirostris	Adult			El Colegio de la Frontera Sur, Unidad Chetumal
BACZP	BACZP390-16	BIOUG27652-A10	ATL181114L	BOLD:AAB3601	ECOSUR-CH-Z	658[0n]	2		1					18-Nov-2014	Chydorus brevilabris	Adult			El Colegio de la Frontera Sur, Unidad Chetumal
BACZP	BACZP391-16	BIOUG27652-A11	ATL181114L	BOLD:AAB9241	ECOSUR-CH-Z	658[0n]	2		1					18-Nov-2014	Ceriodaphnia dubia	Adult			El Colegio de la Frontera Sur, Unidad Chetumal
BACZP	BACZP392-16	BIOUG27652-A12	ATL181114L	BOLD:ABZ7048	ECOSUR-CH-Z	645[1n]	2		1					18-Nov-2014	Mastigodiaptomus cf. albuquerquensis	Adult			El Colegio de la Frontera Sur, Unidad Chetumal
BACZP	BACZP393-16	BIOUG27652-B01	ATL181114L		ECOSUR-CH-Z	0[n]	2		1					18-Nov-2014	Cyclopoida	Adult			El Colegio de la Frontera Sur, Unidad Chetumal
BACZP	BACZP394-16	BIOUG27652-B02	ATL181114L	BOLD:AAB3601	ECOSUR-CH-Z	658[0n]	2		1					18-Nov-2014	Chydorus brevilabris	Adult			El Colegio de la Frontera Sur, Unidad Chetumal
BACZP	BACZP395-16	BIOUG27652-B03	ATL181114L	BOLD:AAG9784	ECOSUR-CH-Z	658[0n]	2		1					18-Nov-2014	Acanthocyclops americanus	Adult			El Colegio de la Frontera Sur, Unidad Chetumal
BACZP	BACZP396-16	BIOUG27652-B04	ATL181114L	BOLD:ACZ2489	ECOSUR-CH-Z	619[0n]	2		1					18-Nov-2014	Amphipoda				El Colegio de la Frontera Sur, Unidad Chetumal
BACZP	BACZP397-16	BIOUG27652-B05	CHIP181114L3	BOLD:AAD1717	ECOSUR-CH-Z	658[1n]	2		1					18-Nov-2014	Simocephalus serrulatus	Adult			El Colegio de la Frontera Sur, Unidad Chetumal
BACZP	BACZP398-16	BIOUG27652-B06	CHIP181114L3	BOLD:ACU3396	ECOSUR-CH-Z	658[0n]	2		1					18-Nov-2014	Bunops	Adult			El Colegio de la Frontera Sur, Unidad Chetumal
BACZP	BACZP399-16	BIOUG27652-B07	CHIP181114L3	BOLD:AAI2210	ECOSUR-CH-Z	658[0n]	2		1					18-Nov-2014	Kurzia cf. media	Adult			El Colegio de la Frontera Sur, Unidad Chetumal
BACZP	BACZP400-16	BIOUG27652-B08	CHIP181114L3	BOLD:ACU3208	ECOSUR-CH-Z	658[0n]	2		1					18-Nov-2014	Pseudochydorus cf. globosus	Adult			El Colegio de la Frontera Sur, Unidad Chetumal
BACZP	BACZP401-16	BIOUG27652-B09	CHIP181114L3	BOLD:ACZ2225	ECOSUR-CH-Z	658[0n]	2		1					18-Nov-2014	Sididae	Adult			El Colegio de la Frontera Sur, Unidad Chetumal
BACZP	BACZP402-16	BIOUG27652-B10	CHIP181114L3	BOLD:ACZ1805	ECOSUR-CH-Z	658[0n]	2		1					18-Nov-2014	Cyclopidae	Adult			El Colegio de la Frontera Sur, Unidad Chetumal
BACZP	BACZP403-16	BIOUG27652-B11	CHIP181114L3	BOLD:AAG9780	ECOSUR-CH-Z	658[0n]	2		1					18-Nov-2014	Cyclopoida	Adult			El Colegio de la Frontera Sur, Unidad Chetumal
BACZP	BACZP404-16	BIOUG27652-B12	CHIP181114L3	BOLD:ABW5250	ECOSUR-CH-Z	658[0n]	2		1					18-Nov-2014	Ceriodaphnia sp.	Adult			El Colegio de la Frontera Sur, Unidad Chetumal
BACZP	BACZP405-16	BIOUG27652-C01	CHIP181114L3	BOLD:ACU3396	ECOSUR-CH-Z	658[0n]	2		1					18-Nov-2014	Bunops	Adult			El Colegio de la Frontera Sur, Unidad Chetumal
BACZP	BACZP406-16	BIOUG27652-C02	CHIP181114L3	BOLD:ACZ1982	ECOSUR-CH-Z	658[0n]	2		1					18-Nov-2014	Amphipoda				El Colegio de la Frontera Sur, Unidad Chetumal
BACZP	BACZP407-16	BIOUG27652-C03	CHIP181114L3	BOLD:ACZ1932	ECOSUR-CH-Z	658[0n]	2		1					18-Nov-2014	Chydoridae	Adult			El Colegio de la Frontera Sur, Unidad Chetumal
BACZP	BACZP408-16	BIOUG27652-C04	CHIP181114L3	BOLD:AAI2210	ECOSUR-CH-Z	658[0n]	2		1					18-Nov-2014	Kurzia cf. media	Adult			El Colegio de la Frontera Sur, Unidad Chetumal
BACZP	BACZP409-16	BIOUG27652-C05	CHIP181114L3	BOLD:AAI2210	ECOSUR-CH-Z	658[1n]	2		1					18-Nov-2014	Kurzia cf. media	Adult			El Colegio de la Frontera Sur, Unidad Chetumal
BACZP	BACZP410-16	BIOUG27652-C06	CHIP181114L3		ECOSUR-CH-Z	0[n]	2		1					18-Nov-2014	Cyclopoida	Adult			El Colegio de la Frontera Sur, Unidad Chetumal
BACZP	BACZP411-16	BIOUG27652-C07	CHIP181114L3	BOLD:ACZ1934	ECOSUR-CH-Z	658[0n]	2		1					18-Nov-2014	Physidae	Juvenile			El Colegio de la Frontera Sur, Unidad Chetumal
BACZP	BACZP412-16	BIOUG27652-C08	CHIP181114L3		ECOSUR-CH-Z	0[n]	2		1					18-Nov-2014	Branchiopoda	Ephippia			El Colegio de la Frontera Sur, Unidad Chetumal
BACZP	BACZP413-16	BIOUG27652-C09	CHIP181114L3	BOLD:ACZ1934	ECOSUR-CH-Z	658[0n]	2		1					18-Nov-2014	Physidae	Juvenile			El Colegio de la Frontera Sur, Unidad Chetumal
BACZP	BACZP414-16	BIOUG27652-C10	CHIP181114L3		ECOSUR-CH-Z	0[n]	2		1					18-Nov-2014	Calanoida	Adult			El Colegio de la Frontera Sur, Unidad Chetumal
BACZP	BACZP415-16	BIOUG27652-C11	CHIP181114L3	BOLD:ACU3208	ECOSUR-CH-Z	658[0n]	2		2					18-Nov-2014	Pseudochydorus cf. globosus	Adult			El Colegio de la Frontera Sur, Unidad Chetumal
BACZP	BACZP416-16	BIOUG27652-C12	CHIP181114L3	BOLD:ACZ2363	ECOSUR-CH-Z	658[0n]	2		1					18-Nov-2014	Podocopida				El Colegio de la Frontera Sur, Unidad Chetumal
BACZP	BACZP417-16	BIOUG27652-D01	CHIP181114L3	BOLD:ACZ1982	ECOSUR-CH-Z	658[0n]	2		1					18-Nov-2014	Amphipoda				El Colegio de la Frontera Sur, Unidad Chetumal
BACZP	BACZP418-16	BIOUG27652-D02	CHIP181114L3		ECOSUR-CH-Z	0[n]	2		1					18-Nov-2014	Branchiopoda	Ephippia			El Colegio de la Frontera Sur, Unidad Chetumal
BACZP	BACZP419-16	BIOUG27652-D03	CHIP181114L3	BOLD:ACZ2363	ECOSUR-CH-Z	658[0n]	2		1					18-Nov-2014	Podocopida				El Colegio de la Frontera Sur, Unidad Chetumal
BACZP	BACZP420-16	BIOUG27652-D04	CHIP181114L3	BOLD:ACZ1583	ECOSUR-CH-Z	658[0n]	2		1					18-Nov-2014	Ephemeroptera				El Colegio de la Frontera Sur, Unidad Chetumal
BACZP	BACZP421-16	BIOUG27652-D05	CHIP181114L3	BOLD:ACZ2131	ECOSUR-CH-Z	658[0n]	2		1					18-Nov-2014	Notonectidae				El Colegio de la Frontera Sur, Unidad Chetumal
BACZP	BACZP422-16	BIOUG27652-D06	CHIP181114L3		ECOSUR-CH-Z	348[0n]	2		1					18-Nov-2014	Acanthocyclops americanus	Adult			El Colegio de la Frontera Sur, Unidad Chetumal
BACZP	BACZP423-16	BIOUG27652-D07	CHIP181114L3	BOLD:ACZ1765	ECOSUR-CH-Z	658[0n]	2		1					18-Nov-2014	Camptocercus dadayi	Adult			El Colegio de la Frontera Sur, Unidad Chetumal
BACZP	BACZP424-16	BIOUG27652-D08	CHIP181114L3	BOLD:ACZ2032	ECOSUR-CH-Z	658[0n]	2		1					18-Nov-2014	Ceriodaphnia	Adult			El Colegio de la Frontera Sur, Unidad Chetumal
BACZP	BACZP425-16	BIOUG27652-D09	CHIP181114L3	BOLD:AAB5055	ECOSUR-CH-Z	658[0n]	2		1					18-Nov-2014	Ceriodaphnia cf. laticaudata	Adult			El Colegio de la Frontera Sur, Unidad Chetumal
BACZP	BACZP426-16	BIOUG27652-D10	CHIP181114L3	BOLD:AAD1717	ECOSUR-CH-Z	658[0n]	2		1					18-Nov-2014	Simocephalus serrulatus	Adult			El Colegio de la Frontera Sur, Unidad Chetumal
BACZP	BACZP427-16	BIOUG27652-D11	CHIP181114L3	BOLD:ACZ2198	ECOSUR-CH-Z	658[0n]	2		1					18-Nov-2014	Calanoida	Adult			El Colegio de la Frontera Sur, Unidad Chetumal
BACZP	BACZP428-16	BIOUG27652-D12	CHIP181114L3	BOLD:ACU2963	ECOSUR-CH-Z	658[0n]	2		1					18-Nov-2014	Camptocercus dadayi	Adult			El Colegio de la Frontera Sur, Unidad Chetumal
BACZP	BACZP429-16	BIOUG27652-E01	CHIP181114L3		ECOSUR-CH-Z	259[0n]	2		1					18-Nov-2014	Acanthocyclops americanus	Adult			El Colegio de la Frontera Sur, Unidad Chetumal
BACZP	BACZP430-16	BIOUG27652-E02	CHIP181114L3	BOLD:ACZ1805	ECOSUR-CH-Z	610[1n]	2		1					18-Nov-2014	Cyclopidae	Adult			El Colegio de la Frontera Sur, Unidad Chetumal
BACZP	BACZP431-16	BIOUG27652-E03	CHIP181114L3	BOLD:ACU3208	ECOSUR-CH-Z	658[0n]	2		1					18-Nov-2014	Pseudochydorus cf. globosus	Adult			El Colegio de la Frontera Sur, Unidad Chetumal
BACZP	BACZP432-16	BIOUG27652-E04	CHIP181114L3	BOLD:ACZ2198	ECOSUR-CH-Z	658[0n]	2		1					18-Nov-2014	Calanoida	Adult			El Colegio de la Frontera Sur, Unidad Chetumal
BACZP	BACZP433-16	BIOUG27652-E05	CHIP181114L3	BOLD:ACZ1805	ECOSUR-CH-Z	658[0n]	2		1					18-Nov-2014	Cyclopidae	Adult			El Colegio de la Frontera Sur, Unidad Chetumal
BACZP	BACZP434-16	BIOUG27652-E06	CHIP181114L3	BOLD:ACZ2363	ECOSUR-CH-Z	658[0n]	2		1					18-Nov-2014	Podocopida				El Colegio de la Frontera Sur, Unidad Chetumal
BACZP	BACZP435-16	BIOUG27652-E07	CHIP181114L3	BOLD:AAA2219	ECOSUR-CH-Z	658[0n]	2		1					18-Nov-2014	Ischnura				El Colegio de la Frontera Sur, Unidad Chetumal
BACZP	BACZP436-16	BIOUG27652-E08	CHIP181114L3	BOLD:ACZ1875	ECOSUR-CH-Z	629[1n]	2		1					18-Nov-2014	Flosculariidae	Adult	Colony		El Colegio de la Frontera Sur, Unidad Chetumal
BACZP	BACZP437-16	BIOUG27652-E09	CHIP181114L3	BOLD:AAB9852	ECOSUR-CH-Z	658[0n]	2		1					18-Nov-2014	Diaphanosoma cf. heberti	Adult			El Colegio de la Frontera Sur, Unidad Chetumal
BACZP	BACZP438-16	BIOUG27652-E10	CHIP181114L3	BOLD:AAC9219	ECOSUR-CH-Z	658[0n]	2		1					18-Nov-2014	Dunhevedia crassa	Adult			El Colegio de la Frontera Sur, Unidad Chetumal
BACZP	BACZP439-16	BIOUG27652-E11	CHIP181114L3		ECOSUR-CH-Z	0[n]	2		1					18-Nov-2014	Insecta				El Colegio de la Frontera Sur, Unidad Chetumal
BACZP	BACZP440-16	BIOUG27652-E12	CHIP181114L3	BOLD:AAG9784	ECOSUR-CH-Z	658[1n]	2		1					18-Nov-2014	Acanthocyclops americanus				El Colegio de la Frontera Sur, Unidad Chetumal
BACZP	BACZP441-16	BIOUG27652-F01	CACAX181114L	BOLD:ACU3336	ECOSUR-CH-Z	658[0n]	2		1					18-Nov-2014	Camptocercus dadayi	Juvenile			El Colegio de la Frontera Sur, Unidad Chetumal
BACZP	BACZP442-16	BIOUG27652-F02	CACAX181114L	BOLD:AAB3601	ECOSUR-CH-Z	658[0n]	2		1					18-Nov-2014	Chydorus brevilabris	Adult			El Colegio de la Frontera Sur, Unidad Chetumal
BACZP	BACZP443-16	BIOUG27652-F03	CACAX181114L	BOLD:AAD9210	ECOSUR-CH-Z	658[0n]	2		1					18-Nov-2014	Mastigodiaptomus montezumae	Adult			El Colegio de la Frontera Sur, Unidad Chetumal
BACZP	BACZP444-16	BIOUG27652-F04	CACAX181114L		ECOSUR-CH-Z	0[n]	2		1					18-Nov-2014	Calanoida	C5			El Colegio de la Frontera Sur, Unidad Chetumal
BACZP	BACZP445-16	BIOUG27652-F05	CACAX181114L	BOLD:AAL8213	ECOSUR-CH-Z	658[0n]	2		1					18-Nov-2014	Cypridopsis				El Colegio de la Frontera Sur, Unidad Chetumal
BACZP	BACZP446-16	BIOUG27652-F06	CACAX181114L	BOLD:ACU2781	ECOSUR-CH-Z	658[0n]	2		1					18-Nov-2014	Leberis cf. davidi	Adult			El Colegio de la Frontera Sur, Unidad Chetumal
BACZP	BACZP447-16	BIOUG27652-F07	CACAX181114L	BOLD:AAL8213	ECOSUR-CH-Z	658[2n]	2		1					18-Nov-2014	Cypridopsis				El Colegio de la Frontera Sur, Unidad Chetumal
BACZP	BACZP448-16	BIOUG27652-F08	CACAX181114L	BOLD:ACZ1991	ECOSUR-CH-Z	658[0n]	2		1					18-Nov-2014	Picripleuroxus	Adult			El Colegio de la Frontera Sur, Unidad Chetumal
BACZP	BACZP449-16	BIOUG27652-F09	CACAX181114L	BOLD:ACZ1986	ECOSUR-CH-Z	658[0n]	2		1					18-Nov-2014	Dicrotendipes				El Colegio de la Frontera Sur, Unidad Chetumal
BACZP	BACZP450-16	BIOUG27652-F10	CACAX181114L	BOLD:AAB3601	ECOSUR-CH-Z	658[0n]	2		1					18-Nov-2014	Chydorus brevilabris	Adult			El Colegio de la Frontera Sur, Unidad Chetumal
BACZP	BACZP451-16	BIOUG27652-F11	CACAX181114L	BOLD:ACZ1583	ECOSUR-CH-Z	658[0n]	2		1					18-Nov-2014	Ephemeroptera				El Colegio de la Frontera Sur, Unidad Chetumal
BACZP	BACZP452-16	BIOUG27652-F12	CACAX181114L	BOLD:ACZ1934	ECOSUR-CH-Z	658[0n]	2		1					18-Nov-2014	Physidae	Juvenile			El Colegio de la Frontera Sur, Unidad Chetumal
BACZP	BACZP453-16	BIOUG27652-G01	CACAX181114L	BOLD:AAL8088	ECOSUR-CH-Z	658[0n]	2		1					18-Nov-2014	Eucyclopinae	Adult			El Colegio de la Frontera Sur, Unidad Chetumal
BACZP	BACZP454-16	BIOUG27652-G02	CACAX181114L	BOLD:ACZ2160	ECOSUR-CH-Z	658[0n]	2		1					18-Nov-2014	Corixidae				El Colegio de la Frontera Sur, Unidad Chetumal
BACZP	BACZP455-16	BIOUG27652-G03	COCA021215TL	BOLD:AAZ8261	ECOSUR-CH-Z	658[0n]	2		1					18-Nov-2014	Simocephalus	Adult			El Colegio de la Frontera Sur, Unidad Chetumal
BACZP	BACZP456-16	BIOUG27652-G04	COCA021215TL	BOLD:AAL8213	ECOSUR-CH-Z	658[0n]	2		1					02-Dec-2015	Cypridopsis				El Colegio de la Frontera Sur, Unidad Chetumal
BACZP	BACZP457-16	BIOUG27652-G05	COCA021215TL	BOLD:ACE4750	ECOSUR-CH-Z	658[0n]	2		1					02-Dec-2015	Arctodiaptomus cf. dorsalis	Adult			El Colegio de la Frontera Sur, Unidad Chetumal
BACZP	BACZP458-16	BIOUG27652-G06	COCA021215TL	BOLD:ACZ2023	ECOSUR-CH-Z	658[0n]	2		1					02-Dec-2015	Arctodiaptomus cf. dorsalis	Adult			El Colegio de la Frontera Sur, Unidad Chetumal
BACZP	BACZP459-16	BIOUG27652-G07	COCA021215TL	BOLD:ACX6108	ECOSUR-CH-Z	658[0n]	2		1					02-Dec-2015	Cladopelma forcipes				El Colegio de la Frontera Sur, Unidad Chetumal
BACZP	BACZP460-16	BIOUG27652-G08	COCA021215TL	BOLD:ACX9173	ECOSUR-CH-Z	658[0n]	2		1					02-Dec-2015	Pseudodiaptomus marshi	Adult			El Colegio de la Frontera Sur, Unidad Chetumal
BACZP	BACZP461-16	BIOUG27652-G09	COCA021215TL	BOLD:ACX9173	ECOSUR-CH-Z	658[0n]	2		1					02-Dec-2015	Pseudodiaptomus marshi	Adult			El Colegio de la Frontera Sur, Unidad Chetumal
BACZP	BACZP462-16	BIOUG27652-G10	COCA021215TL	BOLD:ACZ1797	ECOSUR-CH-Z	658[0n]	2		1					02-Dec-2015	Chironomidae				University of Guelph, Centre for Biodiversity Genomics
BACZP	BACZP463-16	BIOUG27652-G11	COCA021215TL	BOLD:ACX4275	ECOSUR-CH-Z	658[0n]	2		1					02-Dec-2015	Palaemonidae				El Colegio de la Frontera Sur, Unidad Chetumal
BACZP	BACZP464-16	BIOUG27652-G12	COCA021215TL	BOLD:ACX4275	ECOSUR-CH-Z	658[0n]	2		1					02-Dec-2015	Palaemonidae				El Colegio de la Frontera Sur, Unidad Chetumal
BACZP	BACZP465-16	BIOUG27652-H01	COCA021215TL	BOLD:ACY0558	ECOSUR-CH-Z	658[0n]	2		1					02-Dec-2015	Alona	Adult			El Colegio de la Frontera Sur, Unidad Chetumal
BACZP	BACZP466-16	BIOUG27652-H02	COCA021215TL	BOLD:AAB1004	ECOSUR-CH-Z	658[0n]	2		1					02-Dec-2015	Alona glabra	Adult			El Colegio de la Frontera Sur, Unidad Chetumal
BACZP	BACZP467-16	BIOUG27652-H03	COCA021215TL	BOLD:ACY1494	ECOSUR-CH-Z	658[0n]	2		1					02-Dec-2015	Cypria				El Colegio de la Frontera Sur, Unidad Chetumal
BACZP	BACZP468-16	BIOUG27652-H04	COCA021215TL	BOLD:ACZ1991	ECOSUR-CH-Z	658[0n]	2		1					02-Dec-2015	Picripleuroxus	Adult			El Colegio de la Frontera Sur, Unidad Chetumal
BACZP	BACZP469-16	BIOUG27652-H05	COCA021215TL	BOLD:ACY1494	ECOSUR-CH-Z	658[0n]	2		1					02-Dec-2015	Cypria				El Colegio de la Frontera Sur, Unidad Chetumal
BACZP	BACZP470-16	BIOUG27652-H06	COCA021215TL	BOLD:ACX6091	ECOSUR-CH-Z	658[0n]	2		1					02-Dec-2015	Mysidae				El Colegio de la Frontera Sur, Unidad Chetumal
BACZP	BACZP471-16	BIOUG27652-H07	COCA021215TL	BOLD:ACZ2023	ECOSUR-CH-Z	658[0n]	2		1					02-Dec-2015	Arctodiaptomus cf. dorsalis	Adult			El Colegio de la Frontera Sur, Unidad Chetumal
BACZP	BACZP472-16	BIOUG27652-H08	COCA021215TL		ECOSUR-CH-Z	0[n]	2		1					02-Dec-2015	Arthropoda				El Colegio de la Frontera Sur, Unidad Chetumal
BACZP	BACZP473-16	BIOUG27652-H09	COCA021215TL	BOLD:ACX5005	ECOSUR-CH-Z	637[0n]	2		1					02-Dec-2015	Amphipoda				El Colegio de la Frontera Sur, Unidad Chetumal
BACZP	BACZP474-16	BIOUG27652-H10	COCA021215TL	BOLD:ACX9579	ECOSUR-CH-Z	658[0n]	2		1					02-Dec-2015	Ergasilidae				El Colegio de la Frontera Sur, Unidad Chetumal
BACZP	BACZP475-16	BIOUG27652-H11	COCA021215TL	BOLD:ACZ2023	ECOSUR-CH-Z	658[0n]	2		1					02-Dec-2015	Arctodiaptomus cf. dorsalis	Adult			El Colegio de la Frontera Sur, Unidad Chetumal
BACZP	BACZP628-16	BIOUG28612-E10	COCA240416TL1	BOLD:ACX9173	ECCO-CH-Z	658[0n]	2		1					24-Apr-2016	Pseudodiaptomus marshi	Adult			El Colegio de la Frontera Sur, Unidad Chetumal
BACZP	BACZP629-16	BIOUG28612-E11	COCA240416TL1	BOLD:ACX9173	ECCO-CH-Z	658[0n]	2		1					24-Apr-2016	Pseudodiaptomus marshi	Adult			El Colegio de la Frontera Sur, Unidad Chetumal
BACZP	BACZP630-16	BIOUG28612-E12	COCA240416TL1	BOLD:ACX9173	ECCO-CH-Z	607[0n]	2		1					24-Apr-2016	Pseudodiaptomus marshi	Adult			El Colegio de la Frontera Sur, Unidad Chetumal
BACZP	BACZP631-16	BIOUG28612-F01	COCA240416TL1	BOLD:ACX9173	ECCO-CH-Z	658[0n]	2		1					24-Apr-2016	Pseudodiaptomus marshi	Adult			El Colegio de la Frontera Sur, Unidad Chetumal
BACZP	BACZP632-16	BIOUG28612-F02	COCA240416TL1	BOLD:ACX9173	ECCO-CH-Z	658[0n]	2		1					24-Apr-2016	Pseudodiaptomus marshi	Adult			El Colegio de la Frontera Sur, Unidad Chetumal
BACZP	BACZP633-16	BIOUG28612-F03	COCA240416TL1	BOLD:AAB5047	ECCO-CH-Z	658[0n]	2		1					24-Apr-2016	Ceriodaphnia cf. rigaudi2	Adult			El Colegio de la Frontera Sur, Unidad Chetumal
BACZP	BACZP634-16	BIOUG28612-F04	COCA240416TL1	BOLD:AAB5047	ECCO-CH-Z	658[0n]	2		1					24-Apr-2016	Ceriodaphnia cf. rigaudi2	Adult			El Colegio de la Frontera Sur, Unidad Chetumal
BACZP	BACZP635-16	BIOUG28612-F05	COCA240416TL1	BOLD:AAB5047	ECCO-CH-Z	658[0n]	2		1					24-Apr-2016	Ceriodaphnia cf. rigaudi2	Adult			El Colegio de la Frontera Sur, Unidad Chetumal
BACZP	BACZP636-16	BIOUG28612-F06	COCA240416TL1		ECCO-CH-Z	0[n]	2		1					24-Apr-2016	Alona	Adult			El Colegio de la Frontera Sur, Unidad Chetumal
BACZP	BACZP637-16	BIOUG28612-F07	COCA240416TL1	BOLD:ACX9009	ECCO-CH-Z	658[0n]	2		1					24-Apr-2016	Unionicola				El Colegio de la Frontera Sur, Unidad Chetumal
BACZP	BACZP638-16	BIOUG28612-F08	COCA240416TL1	BOLD:ACX9009	ECCO-CH-Z	658[0n]	2		1					24-Apr-2016	Unionicola				El Colegio de la Frontera Sur, Unidad Chetumal
BACZP	BACZP639-16	BIOUG28612-F09	COCA240416TL1	BOLD:ACX9009	ECCO-CH-Z	658[0n]	2		1					24-Apr-2016	Unionicola				El Colegio de la Frontera Sur, Unidad Chetumal
BACZP	BACZP640-16	BIOUG28612-F10	COCA240416TL1	BOLD:ACX8034	ECCO-CH-Z	658[0n]	2		1					24-Apr-2016	Unionicola				El Colegio de la Frontera Sur, Unidad Chetumal
BACZP	BACZP641-16	BIOUG28612-F11	COCA240416TL1	BOLD:ACX9008	ECCO-CH-Z	658[0n]	2		1					24-Apr-2016	Unionicola				El Colegio de la Frontera Sur, Unidad Chetumal
BACZP	BACZP642-16	BIOUG28612-F12	COCA240416TL1	BOLD:ACX4604	ECCO-CH-Z	658[0n]	2		1					24-Apr-2016	Sesarma		Zoea		El Colegio de la Frontera Sur, Unidad Chetumal
BACZP	BACZP643-16	BIOUG28612-G01	COCA240416TL1	BOLD:ACX4604	ECCO-CH-Z	658[0n]	2		1					24-Apr-2016	Sesarma		Zoea		El Colegio de la Frontera Sur, Unidad Chetumal
BACZP	BACZP644-16	BIOUG28612-G02	COCA240416TL1	BOLD:ACX4604	ECCO-CH-Z	658[0n]	2		1					24-Apr-2016	Sesarma		Zoea		El Colegio de la Frontera Sur, Unidad Chetumal
BACZP	BACZP645-16	BIOUG28612-G03	COCA240416TL1	BOLD:ACX6091	ECCO-CH-Z	658[0n]	2		1					24-Apr-2016	Mysida	Adult			El Colegio de la Frontera Sur, Unidad Chetumal
BACZP	BACZP646-16	BIOUG28612-G04	COCA240416TL1	BOLD:ACX6091	ECCO-CH-Z	658[0n]	2		1					24-Apr-2016	Mysida	Adult			El Colegio de la Frontera Sur, Unidad Chetumal
BACZP	BACZP647-16	BIOUG28612-G05	COCA240416TL1	BOLD:ACX4754	ECCO-CH-Z	658[0n]	2		1					24-Apr-2016	Amphipoda	Adult			El Colegio de la Frontera Sur, Unidad Chetumal
BACZP	BACZP648-16	BIOUG28612-G06	COCA240416TL1	BOLD:ACX6108	ECCO-CH-Z	658[0n]	2		1					24-Apr-2016	Cladopelma forcipes		Pupae emerging		University of Guelph, Centre for Biodiversity Genomics
BACZP	BACZP649-16	BIOUG28612-G07	COCA240416TL1	BOLD:ACX6108	ECCO-CH-Z	658[0n]	2		1					24-Apr-2016	Cladopelma forcipes		Pupae		University of Guelph, Centre for Biodiversity Genomics
BACZP	BACZP650-16	BIOUG28612-G08	COCA240416TL1	BOLD:ACX6108	ECCO-CH-Z	658[0n]	2		1					24-Apr-2016	Cladopelma forcipes	Adult			El Colegio de la Frontera Sur, Unidad Chetumal
BACZP	BACZP651-16	BIOUG28612-G09	COCA240416TL1	BOLD:ACX6108	ECCO-CH-Z	658[0n]	2		1					24-Apr-2016	Cladopelma forcipes		Pupae		El Colegio de la Frontera Sur, Unidad Chetumal
BACZP	BACZP652-16	BIOUG28612-G10	COCA240416TL1	BOLD:ACX6108	ECCO-CH-Z	658[0n]	2		1					24-Apr-2016	Cladopelma forcipes	Adult			El Colegio de la Frontera Sur, Unidad Chetumal
BACZP	BACZP653-16	BIOUG28612-G11	COCA240416TL1		ECCO-CH-Z	0[n]	2		1					24-Apr-2016	Ostracoda	Adult			El Colegio de la Frontera Sur, Unidad Chetumal
BACZP	BACZP654-16	BIOUG28612-G12	COCA240416TL1	BOLD:ACY1494	ECCO-CH-Z	641[0n]	2		1					24-Apr-2016	Cypria	Adult			El Colegio de la Frontera Sur, Unidad Chetumal
BACZP	BACZP655-16	BIOUG28612-H01	COCA240416TL1	BOLD:ACY0558	ECCO-CH-Z	658[1n]	2		1					24-Apr-2016	Alona	Adult			El Colegio de la Frontera Sur, Unidad Chetumal
BACZP	BACZP656-16	BIOUG28612-H02	COCA240416TL1	BOLD:ACV0831	ECCO-CH-Z	658[0n]	2		1					24-Apr-2016	Gobiosoma	Larvae			El Colegio de la Frontera Sur, Unidad Chetumal
BACZP	BACZP657-16	BIOUG28612-H03	COCA240416TL1	BOLD:ACV0831	ECCO-CH-Z	658[0n]	2		1					24-Apr-2016	Gobiosoma	Larvae			El Colegio de la Frontera Sur, Unidad Chetumal
BACZP	BACZP658-16	BIOUG28612-H04	COCA240416TL1	BOLD:AAB6671	ECCO-CH-Z	658[0n]	2		1					24-Apr-2016	Lophogobius cyprinoides	Larvae			El Colegio de la Frontera Sur, Unidad Chetumal
BACZP	BACZP659-16	BIOUG28612-H05	COCA23042016TOW		ECCO-CH-Z	297[5n]	2		2					23-Apr-2016	Petenia splendida	Larvae			El Colegio de la Frontera Sur, Unidad Chetumal
BACZP	BACZP660-16	BIOUG28612-H06	COCA23042016TOW	BOLD:AAA7195	ECCO-CH-Z	632[0n]	2		1					23-Apr-2016	Bathygobius soporator	Larvae			El Colegio de la Frontera Sur, Unidad Chetumal
BACZP	BACZP661-16	BIOUG28612-H07	COCA23042016TOW	BOLD:AAA7195	ECCO-CH-Z	632[0n]	2		1					23-Apr-2016	Bathygobius soporator	Larvae			El Colegio de la Frontera Sur, Unidad Chetumal
BACZP	BACZP662-16	BIOUG28612-H08	COCA23042016TOW	BOLD:ACV0831	ECCO-CH-Z	658[0n]	2		1					23-Apr-2016	Gobiosoma	Larvae			El Colegio de la Frontera Sur, Unidad Chetumal
BACZP	BACZP663-16	BIOUG28612-H09	COCA23042016TOW	BOLD:ACV0831	ECCO-CH-Z	658[0n]	2		1					23-Apr-2016	Gobiosoma	Larvae			El Colegio de la Frontera Sur, Unidad Chetumal
BACZP	BACZP664-16	BIOUG28612-H10	COCA23042016TOW	BOLD:ACV0831	ECCO-CH-Z	644[0n]	2		1					23-Apr-2016	Gobiosoma	Larvae			El Colegio de la Frontera Sur, Unidad Chetumal
BACZP	BACZP665-16	BIOUG28612-H11	COCA23042016TOW	BOLD:AAA7195	ECCO-CH-Z	633[0n]	2		1					23-Apr-2016	Bathygobius soporator	Larvae			El Colegio de la Frontera Sur, Unidad Chetumal
BACZP	BACZP666-16	BIOUG30062-A01	GLTL120516PER	BOLD:AAC5002	ECO-CH-Z	658[0n]	2							11-May-2016	Daphnia laevis	Adult			El Colegio de la Frontera Sur, Unidad Chetumal
BACZP	BACZP667-16	BIOUG30062-A02	GLTL120516PER	BOLD:AAC5002	ECO-CH-Z	658[0n]	2							11-May-2016	Daphnia laevis	Adult			El Colegio de la Frontera Sur, Unidad Chetumal
BACZP	BACZP668-16	BIOUG30062-A03	GLTL120516PER	BOLD:ACE9210	ECO-CH-Z	658[0n]	2							11-May-2016	Daphnia	Adult			El Colegio de la Frontera Sur, Unidad Chetumal	Eggs sequenced
BACZP	BACZP669-16	BIOUG30062-A04	GLTL120516PER	BOLD:ACE9210	ECO-CH-Z	654[0n]	2							11-May-2016	Daphnia	Adult			El Colegio de la Frontera Sur, Unidad Chetumal
BACZP	BACZP670-16	BIOUG30062-A05	GLTL120516PER	BOLD:ACE9210	ECO-CH-Z	633[0n]	2							11-May-2016	Daphnia	Adult			El Colegio de la Frontera Sur, Unidad Chetumal
BACZP	BACZP671-16	BIOUG30062-A06	GLTL120516PER	BOLD:ACE9210	ECO-CH-Z	654[1n]	2							11-May-2016	Daphnia	Juvenile			El Colegio de la Frontera Sur, Unidad Chetumal
BACZP	BACZP672-16	BIOUG30062-A07	GLTL120516PER	BOLD:ABZ8276	ECO-CH-Z	658[0n]	2							11-May-2016	Bosmina liederi	Adult			El Colegio de la Frontera Sur, Unidad Chetumal
BACZP	BACZP673-16	BIOUG30062-A08	GLTL120516PER	BOLD:AAC6460	ECO-CH-Z	658[0n]	2							11-May-2016	Leptodora	Adult			El Colegio de la Frontera Sur, Unidad Chetumal	A2 sequenced
BACZP	BACZP674-16	BIOUG30062-A09	GLTL120516PER	BOLD:AAC6460	ECO-CH-Z	658[0n]	2							11-May-2016	Leptodora	Adult			El Colegio de la Frontera Sur, Unidad Chetumal	A2 sequenced
BACZP	BACZP675-16	BIOUG30062-A10	GLTL120516PER	BOLD:AAA4391	ECO-CH-Z	658[2n]	2							11-May-2016	Perca flavescens	Larvae			El Colegio de la Frontera Sur, Unidad Chetumal	Eye sequenced
BACZP	BACZP676-16	BIOUG30062-A11	GLTL120516PER	BOLD:AAG9230	ECO-CH-Z	658[0n]	2							11-May-2016	Cyclops	Adult			El Colegio de la Frontera Sur, Unidad Chetumal
BACZP	BACZP677-16	BIOUG30062-A12	GLTL120516PER	BOLD:AAC6460	ECO-CH-Z	658[0n]	2							11-May-2016	Leptodora	Adult			El Colegio de la Frontera Sur, Unidad Chetumal
BACZP	BACZP678-16	BIOUG30062-B01	GLTL120516PER	BOLD:ABZ8276	ECO-CH-Z	658[0n]	2							11-May-2016	Bosmina liederi	Adult			El Colegio de la Frontera Sur, Unidad Chetumal
BACZP	BACZP679-16	BIOUG30062-B02	GLTL120516PER	BOLD:AAG9230	ECO-CH-Z	658[0n]	2							11-May-2016	Cyclops	Adult			El Colegio de la Frontera Sur, Unidad Chetumal
BACZP	BACZP680-16	BIOUG30062-B03	GLTL120516PER	BOLD:ABZ8276	ECO-CH-Z	658[0n]	2							11-May-2016	Bosmina liederi	Adult			El Colegio de la Frontera Sur, Unidad Chetumal
BACZP	BACZP681-16	BIOUG30062-B04	GLTL120516PER	BOLD:ABZ8276	ECO-CH-Z	658[0n]	2							11-May-2016	Bosmina liederi	Adult			El Colegio de la Frontera Sur, Unidad Chetumal
BACZP	BACZP682-16	BIOUG30062-B05	GLTL120516PER	BOLD:ABZ8276	ECO-CH-Z	658[0n]	2							11-May-2016	Bosmina liederi	Adult			El Colegio de la Frontera Sur, Unidad Chetumal
BACZP	BACZP683-16	BIOUG30062-B06	GLTL120516PER	BOLD:ABZ8276	ECO-CH-Z	658[0n]	2							11-May-2016	Bosmina liederi	Adult			El Colegio de la Frontera Sur, Unidad Chetumal
BACZP	BACZP684-16	BIOUG30062-B07	GLTL120516PER	BOLD:AAC6460	ECO-CH-Z	658[0n]	2							11-May-2016	Leptodora	Adult			El Colegio de la Frontera Sur, Unidad Chetumal
BACZP	BACZP685-16	BIOUG30062-B08	GLTL120516PER		ECO-CH-Z	0[n]	2							11-May-2016	Cyclopoida	Adult			El Colegio de la Frontera Sur, Unidad Chetumal
BACZP	BACZP686-16	BIOUG30062-B09	GLTL120516PER		ECO-CH-Z	241[1n]	2							11-May-2016	Alona				El Colegio de la Frontera Sur, Unidad Chetumal
BACZP	BACZP687-16	BIOUG30062-B10	GLTL120516PER		ECO-CH-Z	0[n]	2							11-May-2016	Cyclopoida	Adult			El Colegio de la Frontera Sur, Unidad Chetumal
BACZP	BACZP688-16	BIOUG30062-B11	GLTL120516PER	BOLD:AAC6460	ECO-CH-Z	658[0n]	2							11-May-2016	Leptodora	Adult			El Colegio de la Frontera Sur, Unidad Chetumal
BACZP	BACZP689-16	BIOUG30062-B12	GLTL120516PER		ECO-CH-Z	0[n]	2							11-May-2016	Cyclopoida	Adult			El Colegio de la Frontera Sur, Unidad Chetumal
BACZP	BACZP690-16	BIOUG30062-C01	GLTL120516PER	BOLD:AAB0741	ECO-CH-Z	658[0n]	2							11-May-2016	Calanoida		C5		El Colegio de la Frontera Sur, Unidad Chetumal
BACZP	BACZP691-16	BIOUG30062-C02	GLTL120516PER	BOLD:AAV0657	ECO-CH-Z	658[0n]	2							11-May-2016	Cyclopoida	Adult			El Colegio de la Frontera Sur, Unidad Chetumal
BACZP	BACZP692-16	BIOUG30062-C03	GLTL120516PER	BOLD:ACX9173	ECO-CH-Z	658[0n]	2							11-May-2016	Pseudodiaptomus marshi	Adult			El Colegio de la Frontera Sur, Unidad Chetumal
BACZP	BACZP693-16	BIOUG30062-C04	GLTL120516PER	BOLD:AAJ9164	ECO-CH-Z	636[0n]	2							11-May-2016	Asplanchna	Adult			El Colegio de la Frontera Sur, Unidad Chetumal
BACZP	BACZP694-16	BIOUG30062-C05	GLTL120516PER	BOLD:ACY4297	ECO-CH-Z	519[0n]	2							11-May-2016	Cyclopidae	Adult			El Colegio de la Frontera Sur, Unidad Chetumal
BACZP	BACZP695-16	BIOUG30062-C06	GLTL120516PER	BOLD:ACE4750	ECO-CH-Z	557[0n]	2							24-Apr-2016	Arctodiaptomus cf. dorsalis	Adult			El Colegio de la Frontera Sur, Unidad Chetumal
BACZP	BACZP696-16	BIOUG30062-C07	GLTL120516PER		ECO-CH-Z	511[0n]	2							24-Apr-2016	Pseudodiaptomus marshi	Adult			El Colegio de la Frontera Sur, Unidad Chetumal
BACZP	BACZP697-16	BIOUG30062-C08	GLTL120516PER		ECO-CH-Z	334[0n]	2							11-May-2016	Bosmina liederi	Adult			El Colegio de la Frontera Sur, Unidad Chetumal
BACZP	BACZP698-16	BIOUG30062-C09	GLTL120516PER	BOLD:ACY4617	ECO-CH-Z	658[0n]	2							11-May-2016	Cypria	Adult			El Colegio de la Frontera Sur, Unidad Chetumal
BACZP	BACZP699-16	BIOUG30062-C10	GLTL120516PER	BOLD:AAB3601	ECO-CH-Z	658[0n]	2							11-May-2016	Chydorus brevilabris	Adult			El Colegio de la Frontera Sur, Unidad Chetumal
BACZP	BACZP700-16	BIOUG30062-C11	GLTL120516PER	BOLD:AAB3601	ECO-CH-Z	658[0n]	2							11-May-2016	Chydorus brevilabris	Adult			El Colegio de la Frontera Sur, Unidad Chetumal
BACZP	BACZP701-16	BIOUG30062-C12	GLTL120516PER		ECO-CH-Z	192[0n]	2							11-May-2016	Chydoridae	Adult			El Colegio de la Frontera Sur, Unidad Chetumal
BACZP	BACZP702-16	BIOUG30062-D01	GLTL120516PER	BOLD:AAB3601	ECO-CH-Z	658[0n]	2							11-May-2016	Chydorus brevilabris	Adult			El Colegio de la Frontera Sur, Unidad Chetumal
BACZP	BACZP703-16	BIOUG30062-D02	GLTL120516PER	BOLD:AAB3601	ECO-CH-Z	658[0n]	2							11-May-2016	Chydorus brevilabris	Adult			El Colegio de la Frontera Sur, Unidad Chetumal
BACZP	BACZP704-16	BIOUG30062-D03	GLTL120516PER		ECO-CH-Z	0[n]	2							11-May-2016	Chydoridae	Adult			El Colegio de la Frontera Sur, Unidad Chetumal
BACZP	BACZP705-16	BIOUG30062-D04	GLTL120516PER		ECO-CH-Z	0[n]	2							11-May-2016	Trombidiformes				El Colegio de la Frontera Sur, Unidad Chetumal
BACZP	BACZP706-16	BIOUG30062-D05	GLTL120516PER		ECO-CH-Z	0[n]	2							11-May-2016	Chydoridae	Adult			El Colegio de la Frontera Sur, Unidad Chetumal
BACZP	BACZP707-16	BIOUG30062-D06	GLTL120516PER		ECO-CH-Z	0[n]	2							11-May-2016	Chydoridae	Adult			El Colegio de la Frontera Sur, Unidad Chetumal
BACZP	BACZP708-16	BIOUG30062-D07	GLTL120516PER		ECO-CH-Z	0[n]	2							11-May-2016	Trombidiformes				El Colegio de la Frontera Sur, Unidad Chetumal
BACZP	BACZP709-16	BIOUG30062-D08	GLTL120516PER	BOLD:ADB7301	ECO-CH-Z	624[0n]	2							11-May-2016	Pionidae				El Colegio de la Frontera Sur, Unidad Chetumal
BACZP	BACZP710-16	BIOUG30062-D09	GLTL120516PER	BOLD:ADB7301	ECO-CH-Z	591[0n]	2							11-May-2016	Pionidae				El Colegio de la Frontera Sur, Unidad Chetumal
BACZP	BACZP711-16	BIOUG30062-D10	GLTL120516PER		ECO-CH-Z	0[n]	2							11-May-2016	Daphnia	Adult			El Colegio de la Frontera Sur, Unidad Chetumal
BACZP	BACZP712-16	BIOUG30062-D11	GLTL120516PER		ECO-CH-Z	497[6n]	2							11-May-2016	Chydorus brevilabris	Adult			El Colegio de la Frontera Sur, Unidad Chetumal
BACZP	BACZP713-16	BIOUG30062-D12	GLTL120516PER	BOLD:AAB0741	ECO-CH-Z	658[0n]	2							11-May-2016	Calanoida	Adult			El Colegio de la Frontera Sur, Unidad Chetumal
BACZP	BACZP714-16	BIOUG30062-E01	GLTL120516PEC	BOLD:ACE9210	ECO-CH-Z	636[0n]	2		1					11-May-2016	Daphnia	Adult			El Colegio de la Frontera Sur, Unidad Chetumal
BACZP	BACZP715-16	BIOUG30062-E02	GLTL120516PEC	BOLD:ACE9210	ECO-CH-Z	658[0n]	2		1					11-May-2016	Daphnia	Adult			El Colegio de la Frontera Sur, Unidad Chetumal
BACZP	BACZP716-16	BIOUG30062-E03	GLTL120516PEC		ECO-CH-Z	0[n]	2		1					11-May-2016	Daphnia	Adult			El Colegio de la Frontera Sur, Unidad Chetumal	Eggs sequenced
BACZP	BACZP717-16	BIOUG30062-E04	GLTL120516PEC		ECO-CH-Z	0[n]	2		1					11-May-2016	Daphnia	Adult			El Colegio de la Frontera Sur, Unidad Chetumal
BACZP	BACZP718-16	BIOUG30062-E05	GLTL120516PEC		ECO-CH-Z	0[n]	2		1					11-May-2016	Daphnia	Adult			El Colegio de la Frontera Sur, Unidad Chetumal	With no eggs
BACZP	BACZP719-16	BIOUG30062-E06	GLTL120516PEC		ECO-CH-Z	0[n]	2		1					11-May-2016	Chaoborus	Larvae			El Colegio de la Frontera Sur, Unidad Chetumal
BACZP	BACZP720-16	BIOUG30062-E07	GLTL120516PEC	BOLD:ABZ8276	ECO-CH-Z	548[0n]	2		1					11-May-2016	Bosmina liederi	Adult			El Colegio de la Frontera Sur, Unidad Chetumal
BACZP	BACZP721-16	BIOUG30062-E08	GLTL120516PEC	BOLD:AAC6460	ECO-CH-Z	658[0n]	2		1					11-May-2016	Leptodora	Adult			El Colegio de la Frontera Sur, Unidad Chetumal
BACZP	BACZP722-16	BIOUG30062-E09	GLTL120516PEC		ECO-CH-Z	0[n]	2		1					11-May-2016	Leptodora	Adult			El Colegio de la Frontera Sur, Unidad Chetumal
BACZP	BACZP723-16	BIOUG30062-E10	GLTL120516PEC	BOLD:AAG2647	ECO-CH-Z	658[0n]	2		1					11-May-2016	Chaoborus punctipennis	Larvae			University of Guelph, Centre for Biodiversity Genomics
BACZP	BACZP724-16	BIOUG30062-E11	GLTL120516PEC	BOLD:AAV0660	ECO-CH-Z	658[0n]	2		1					11-May-2016	Cyclopoida	Adult			El Colegio de la Frontera Sur, Unidad Chetumal
BACZP	BACZP725-16	BIOUG30062-E12	GLTL120516PEC	BOLD:AAC6460	ECO-CH-Z	658[0n]	2		1					11-May-2016	Leptodora	Adult			El Colegio de la Frontera Sur, Unidad Chetumal
BACZP	BACZP726-16	BIOUG30062-F01	GLTL120516PEC	BOLD:ABZ8276	ECO-CH-Z	658[0n]	2		1					11-May-2016	Bosmina liederi	Adult			El Colegio de la Frontera Sur, Unidad Chetumal
BACZP	BACZP727-16	BIOUG30062-F02	GLTL120516PEC	BOLD:ABZ8276	ECO-CH-Z	658[0n]	2		1					11-May-2016	Bosmina liederi	Adult			El Colegio de la Frontera Sur, Unidad Chetumal
BACZP	BACZP728-16	BIOUG30062-F03	GLTL120516PEC	BOLD:ABZ8276	ECO-CH-Z	622[0n]	2		1					11-May-2016	Bosmina liederi	Adult			El Colegio de la Frontera Sur, Unidad Chetumal
BACZP	BACZP729-16	BIOUG30062-F04	GLTL120516PEC		ECO-CH-Z	258[0n]	2		1					11-May-2016	Bosmina liederi	Adult			El Colegio de la Frontera Sur, Unidad Chetumal
BACZP	BACZP730-16	BIOUG30062-F05	GLTL120516PEC		ECO-CH-Z		2		1					11-May-2016	Bosmina	Adult			El Colegio de la Frontera Sur, Unidad Chetumal
BACZP	BACZP731-16	BIOUG30062-F06	GLTL120516PEC	BOLD:ABZ8276	ECO-CH-Z	658[0n]	2		1					11-May-2016	Bosmina liederi	Adult			El Colegio de la Frontera Sur, Unidad Chetumal
BACZP	BACZP732-16	BIOUG30062-F07	GLTL120516PEC		ECO-CH-Z	0[n]	2		1					11-May-2016	Leptodora	Adult			El Colegio de la Frontera Sur, Unidad Chetumal
BACZP	BACZP733-16	BIOUG30062-F08	GLTL120516PEC	BOLD:ACY4297	ECO-CH-Z	562[0n]	2		1					11-May-2016	Cyclopidae	Adult			El Colegio de la Frontera Sur, Unidad Chetumal
BACZP	BACZP734-16	BIOUG30062-F09	GLTL120516PEC	BOLD:ADB7301	ECO-CH-Z	414[0n]	2		1					11-May-2016	Pionidae				El Colegio de la Frontera Sur, Unidad Chetumal
BACZP	BACZP735-16	BIOUG30062-F10	GLTL120516PEC	BOLD:AAV0660	ECO-CH-Z	582[5n]	2		1					11-May-2016	Cyclopoida	Adult			El Colegio de la Frontera Sur, Unidad Chetumal
BACZP	BACZP736-16	BIOUG30062-F11	GLTL120516PEC	BOLD:AAC6460	ECO-CH-Z	658[0n]	2		1					11-May-2016	Leptodora	Adult			El Colegio de la Frontera Sur, Unidad Chetumal
BACZP	BACZP737-16	BIOUG30062-F12	GLTL120516PEC	BOLD:ACY4297	ECO-CH-Z	658[0n]	2		1					11-May-2016	Cyclopidae	Adult			El Colegio de la Frontera Sur, Unidad Chetumal
BACZP	BACZP738-16	BIOUG30062-G01	GLTL120516PEC	BOLD:ADB8544	ECO-CH-Z	661[0n]	2		1					11-May-2016	Kellicottia	Adult			El Colegio de la Frontera Sur, Unidad Chetumal
BACZP	BACZP739-16	BIOUG30062-G02	GLTL120516PEC	BOLD:AAV0660	ECO-CH-Z	658[0n]	2		1					11-May-2016	Cyclopoida	Adult			El Colegio de la Frontera Sur, Unidad Chetumal
BACZP	BACZP740-16	BIOUG30062-G03	GLTL120516PEC		ECO-CH-Z	0[n]	2		1					11-May-2016	Cyclopoida	Adult			El Colegio de la Frontera Sur, Unidad Chetumal
BACZP	BACZP741-16	BIOUG30062-G04	GLTL120516PEC	BOLD:AAJ9164	ECO-CH-Z	661[0n]	2		1					11-May-2016	Asplanchna	Adult			El Colegio de la Frontera Sur, Unidad Chetumal
BACZP	BACZP742-16	BIOUG30062-G05	GLTL120516PEC	BOLD:ACY4297	ECO-CH-Z	658[0n]	2		1					11-May-2016	Cyclopidae	Adult			El Colegio de la Frontera Sur, Unidad Chetumal
BACZP	BACZP743-16	BIOUG30062-G06	GLTL120516PEC	BOLD:AAG2646	ECO-CH-Z	658[0n]	2		1					11-May-2016	Chironomidae	Larvae			University of Guelph, Centre for Biodiversity Genomics
BACZP	BACZP744-16	BIOUG30062-G07	GLTL120516PEC	BOLD:ADB8317	ECO-CH-Z	590[0n]	2		1					11-May-2016	Brachionus	Adult			El Colegio de la Frontera Sur, Unidad Chetumal
BACZP	BACZP745-16	BIOUG30062-G08	GLTL120516PEC	BOLD:ABA0395	ECO-CH-Z	523[4n]	2		1					11-May-2016	Keratella cochlearis	Adult			El Colegio de la Frontera Sur, Unidad Chetumal
BACZP	BACZP746-16	BIOUG30062-G09	GLTL120516PEC		ECO-CH-Z	661[9n]	2		1					11-May-2016	Keratella cochlearis	Adult			El Colegio de la Frontera Sur, Unidad Chetumal
BACZP	BACZP747-16	BIOUG30062-G10	GLTL120516PEC	BOLD:ADB8544	ECO-CH-Z	661[0n]	2		1					11-May-2016	Kellicottia	Adult			El Colegio de la Frontera Sur, Unidad Chetumal
BACZP	BACZP748-16	BIOUG30062-G11	GLTL120516PEC	BOLD:ADB8851	ECO-CH-Z	637[0n]	2		1					11-May-2016	Kellicottia	Adult			El Colegio de la Frontera Sur, Unidad Chetumal
BACZP	BACZP749-16	BIOUG30062-G12	GLTL120516PEC	BOLD:AAX5014	ECO-CH-Z	658[0n]	2		1					11-May-2016	Leydigia acanthocercoides	Adult			El Colegio de la Frontera Sur, Unidad Chetumal
BACZP	BACZP750-16	BIOUG30062-H01	GLTL120516PEC	BOLD:AAB3601	ECO-CH-Z	658[0n]	2		1					11-May-2016	Chydorus brevilabris	Adult			El Colegio de la Frontera Sur, Unidad Chetumal
BACZP	BACZP751-16	BIOUG30062-H02	GLTL120516PEC	BOLD:AAB0741	ECO-CH-Z	658[0n]	2		1					11-May-2016	Calanoida	Adult			El Colegio de la Frontera Sur, Unidad Chetumal
BACZP	BACZP752-16	BIOUG30062-H03	GLTL120516PEC	BOLD:AAB3601	ECO-CH-Z	658[0n]	2		1					11-May-2016	Chydorus brevilabris	Adult			El Colegio de la Frontera Sur, Unidad Chetumal
BACZP	BACZP753-16	BIOUG30062-H04	GLTL120516PEC	BOLD:ADB7301	ECO-CH-Z	658[0n]	2		1					11-May-2016	Pionidae				El Colegio de la Frontera Sur, Unidad Chetumal
BACZP	BACZP754-16	BIOUG30062-H05	GLTL120516PEC	BOLD:AAB3601	ECO-CH-Z	621[0n]	2		1					11-May-2016	Chydorus brevilabris	Adult			El Colegio de la Frontera Sur, Unidad Chetumal
BACZP	BACZP755-16	BIOUG30062-H06	GLTL120516PEC	BOLD:ADB8544	ECO-CH-Z	661[0n]	2		1					11-May-2016	Kellicottia	Adult			El Colegio de la Frontera Sur, Unidad Chetumal
BACZP	BACZP756-16	BIOUG30062-H07	GLTL120516PEC	BOLD:ADB7301	ECO-CH-Z	658[0n]	2		1					11-May-2016	Pionidae				El Colegio de la Frontera Sur, Unidad Chetumal
BACZP	BACZP757-16	BIOUG30062-H08	GLTL120516PEC	BOLD:ADB7301	ECO-CH-Z	658[0n]	2		1					11-May-2016	Pionidae				El Colegio de la Frontera Sur, Unidad Chetumal
BACZP	BACZP758-16	BIOUG30062-H09	GLTL120516PEC	BOLD:ADB7301	ECO-CH-Z	658[0n]	2		1					11-May-2016	Pionidae				El Colegio de la Frontera Sur, Unidad Chetumal
BACZP	BACZP759-16	BIOUG30062-H10	GLTL120516PEC	BOLD:AAJ9164	ECO-CH-Z	661[0n]	2		1					11-May-2016	Asplanchna	Adult			El Colegio de la Frontera Sur, Unidad Chetumal
BACZP	BACZP760-16	BIOUG30062-H11	GLTL120516PEC	BOLD:AAG9230	ECO-CH-Z	658[0n]	2		1					11-May-2016	Cyclops	Adult			El Colegio de la Frontera Sur, Unidad Chetumal
BACZP	BACZP761-16	BIOUG30063-A01	GLTL120516DER	BOLD:ACE9210	ECO-CH-Z	658[0n]	2							11-May-2016	Daphnia	Adult			El Colegio de la Frontera Sur, Unidad Chetumal
BACZP	BACZP762-16	BIOUG30063-A02	GLTL120516DER	BOLD:ACE9210	ECO-CH-Z	621[0n]	2							11-May-2016	Daphnia	Adult			El Colegio de la Frontera Sur, Unidad Chetumal
BACZP	BACZP763-16	BIOUG30063-A03	GLTL120516DER	BOLD:ACE9210	ECO-CH-Z	637[0n]	2							11-May-2016	Daphnia	Adult			El Colegio de la Frontera Sur, Unidad Chetumal	Eggs sequenced
BACZP	BACZP764-16	BIOUG30063-A04	GLTL120516DER	BOLD:ACE9210	ECO-CH-Z	631[0n]	2							11-May-2016	Daphnia	Adult			El Colegio de la Frontera Sur, Unidad Chetumal
BACZP	BACZP765-16	BIOUG30063-A05	GLTL120516DER	BOLD:ACE9210	ECO-CH-Z	627[0n]	2							11-May-2016	Daphnia	Adult			El Colegio de la Frontera Sur, Unidad Chetumal
BACZP	BACZP766-16	BIOUG30063-A06	GLTL120516DER	BOLD:AAG2646	ECO-CH-Z	658[0n]	2							11-May-2016	Chironomidae	Larvae			University of Guelph, Centre for Biodiversity Genomics
BACZP	BACZP767-16	BIOUG30063-A07	GLTL120516DER	BOLD:ABZ8276	ECO-CH-Z	658[3n]	2							11-May-2016	Bosmina liederi	Adult			El Colegio de la Frontera Sur, Unidad Chetumal
BACZP	BACZP768-16	BIOUG30063-A08	GLTL120516DER	BOLD:AAC6460	ECO-CH-Z	658[0n]	2							11-May-2016	Leptodora	Adult			El Colegio de la Frontera Sur, Unidad Chetumal	A2 sequenced
BACZP	BACZP769-16	BIOUG30063-A09	GLTL120516DER	BOLD:AAC6460	ECO-CH-Z	658[0n]	2							11-May-2016	Leptodora	Adult			El Colegio de la Frontera Sur, Unidad Chetumal	A2 sequenced
BACZP	BACZP770-16	BIOUG30063-A10	GLTL120516DER	BOLD:AAG2646	ECO-CH-Z	658[0n]	2							11-May-2016	Chironomidae	Larvae			University of Guelph, Centre for Biodiversity Genomics
BACZP	BACZP771-16	BIOUG30063-A11	GLTL120516DER		ECO-CH-Z	0[n]	2							11-May-2016	Cyclopoida	Adult			El Colegio de la Frontera Sur, Unidad Chetumal
BACZP	BACZP772-16	BIOUG30063-A12	GLTL120516DER	BOLD:AAC6460	ECO-CH-Z	658[0n]	2							11-May-2016	Leptodora	Adult			El Colegio de la Frontera Sur, Unidad Chetumal
BACZP	BACZP773-16	BIOUG30063-B01	GLTL120516DER	BOLD:ABZ8276	ECO-CH-Z	658[0n]	2							11-May-2016	Bosmina liederi	Adult			El Colegio de la Frontera Sur, Unidad Chetumal
BACZP	BACZP774-16	BIOUG30063-B02	GLTL120516DER	BOLD:AAV0657	ECO-CH-Z	658[0n]	2							11-May-2016	Cyclopoida	Adult			El Colegio de la Frontera Sur, Unidad Chetumal
BACZP	BACZP775-16	BIOUG30063-B03	GLTL120516DER	BOLD:AAW7791	ECO-CH-Z	655[0n]	2							11-May-2016	Bosmina	Adult			El Colegio de la Frontera Sur, Unidad Chetumal
BACZP	BACZP776-16	BIOUG30063-B04	GLTL120516DER	BOLD:ABZ8276	ECO-CH-Z	658[1n]	2							11-May-2016	Bosmina liederi	Adult			El Colegio de la Frontera Sur, Unidad Chetumal
BACZP	BACZP777-16	BIOUG30063-B05	GLTL120516DER	BOLD:ABZ8276	ECO-CH-Z	658[0n]	2							11-May-2016	Bosmina liederi	Adult			El Colegio de la Frontera Sur, Unidad Chetumal
BACZP	BACZP778-16	BIOUG30063-B06	GLTL120516DER	BOLD:ABZ8276	ECO-CH-Z	658[0n]	2							11-May-2016	Bosmina liederi	Adult			El Colegio de la Frontera Sur, Unidad Chetumal
BACZP	BACZP779-16	BIOUG30063-B07	GLTL120516DER	BOLD:AAC6460	ECO-CH-Z	658[0n]	2							11-May-2016	Leptodora	Adult			El Colegio de la Frontera Sur, Unidad Chetumal
BACZP	BACZP780-16	BIOUG30063-B08	GLTL120516DER	BOLD:AAV0657	ECO-CH-Z	658[0n]	2							11-May-2016	Cyclopoida	Adult			El Colegio de la Frontera Sur, Unidad Chetumal
BACZP	BACZP781-16	BIOUG30063-B09	GLTL120516DER	BOLD:ADB7301	ECO-CH-Z	658[0n]	2							11-May-2016	Pionidae				El Colegio de la Frontera Sur, Unidad Chetumal
BACZP	BACZP782-16	BIOUG30063-B10	GLTL120516DER	BOLD:AAG9230	ECO-CH-Z	658[0n]	2							11-May-2016	Cyclops	Adult			El Colegio de la Frontera Sur, Unidad Chetumal
BACZP	BACZP783-16	BIOUG30063-B11	GLTL120516DER	BOLD:AAG2646	ECO-CH-Z	658[0n]	2							11-May-2016	Chironomidae	Larvae			El Colegio de la Frontera Sur, Unidad Chetumal
BACZP	BACZP784-16	BIOUG30063-B12	GLTL120516DER	BOLD:AAV0657	ECO-CH-Z	648[2n]	2							11-May-2016	Cyclopoida	Adult			El Colegio de la Frontera Sur, Unidad Chetumal
BACZP	BACZP785-16	BIOUG30063-C01	GLTL120516DER		ECO-CH-Z	0[n]	2							11-May-2016	Cyclopoida	Adult			El Colegio de la Frontera Sur, Unidad Chetumal
BACZP	BACZP786-16	BIOUG30063-C02	GLTL120516DER	BOLD:AAV0657	ECO-CH-Z	658[2n]	2							11-May-2016	Cyclopoida	Adult			El Colegio de la Frontera Sur, Unidad Chetumal
BACZP	BACZP787-16	BIOUG30063-C03	GLTL120516DER	BOLD:AAV0657	ECO-CH-Z	658[0n]	2							11-May-2016	Cyclopoida	Adult			El Colegio de la Frontera Sur, Unidad Chetumal
BACZP	BACZP788-16	BIOUG30063-C04	GLTL120516DER	BOLD:AAG2646	ECO-CH-Z	658[0n]	2							11-May-2016	Chironomidae	Larvae			El Colegio de la Frontera Sur, Unidad Chetumal
BACZP	BACZP789-16	BIOUG30063-C05	GLTL120516DER	BOLD:AAG9230	ECO-CH-Z	618[0n]	2							11-May-2016	Cyclops	Adult			El Colegio de la Frontera Sur, Unidad Chetumal
BACZP	BACZP790-16	BIOUG30063-C06	GLTL120516DER	BOLD:AAG9230	ECO-CH-Z	658[0n]	2							11-May-2016	Cyclops	Adult			El Colegio de la Frontera Sur, Unidad Chetumal
BACZP	BACZP791-16	BIOUG30063-C07	GLTL120516DER	BOLD:AAV0657	ECO-CH-Z	598[0n]	2							11-May-2016	Cyclopoida	Adult			El Colegio de la Frontera Sur, Unidad Chetumal
BACZP	BACZP792-16	BIOUG30063-C08	GLTL120516DER	BOLD:ABZ8276	ECO-CH-Z	658[0n]	2							11-May-2016	Bosmina liederi	Adult			El Colegio de la Frontera Sur, Unidad Chetumal
BACZP	BACZP793-16	BIOUG30063-C09	GLTL120516DER		ECO-CH-Z	0[n]	2							11-May-2016	Ostracoda	Adult			El Colegio de la Frontera Sur, Unidad Chetumal
BACZP	BACZP794-16	BIOUG30063-C10	GLTL120516DER	BOLD:AAB3601	ECO-CH-Z	658[0n]	2							11-May-2016	Chydorus brevilabris	Adult			El Colegio de la Frontera Sur, Unidad Chetumal
BACZP	BACZP795-16	BIOUG30063-C11	GLTL120516DER	BOLD:AAB3601	ECO-CH-Z	658[0n]	2							11-May-2016	Chydorus brevilabris	Adult			El Colegio de la Frontera Sur, Unidad Chetumal
BACZP	BACZP796-16	BIOUG30063-C12	GLTL120516DER	BOLD:AAB3601	ECO-CH-Z	658[0n]	2							11-May-2016	Chydorus brevilabris	Adult			El Colegio de la Frontera Sur, Unidad Chetumal
BACZP	BACZP797-16	BIOUG30063-D01	GLTL120516DER	BOLD:AAF2659	ECO-CH-Z	658[0n]	2							11-May-2016	Chydoridae	Adult			El Colegio de la Frontera Sur, Unidad Chetumal
BACZP	BACZP798-16	BIOUG30063-D02	GLTL120516DER	BOLD:AAB3601	ECO-CH-Z	658[0n]	2							11-May-2016	Chydorus brevilabris	Adult			El Colegio de la Frontera Sur, Unidad Chetumal
BACZP	BACZP799-16	BIOUG30063-D03	GLTL120516DER	BOLD:AAB3601	ECO-CH-Z	658[0n]	2							11-May-2016	Chydorus brevilabris	Adult			El Colegio de la Frontera Sur, Unidad Chetumal
BACZP	BACZP800-16	BIOUG30063-D04	GLTL120516DER	BOLD:ADB7301	ECO-CH-Z	658[0n]	2							11-May-2016	Pionidae				El Colegio de la Frontera Sur, Unidad Chetumal
BACZP	BACZP801-16	BIOUG30063-D05	GLTL120516DER	BOLD:AAB3601	ECO-CH-Z	589[0n]	2							11-May-2016	Chydorus brevilabris	Adult			El Colegio de la Frontera Sur, Unidad Chetumal
BACZP	BACZP802-16	BIOUG30063-D06	GLTL120516DER		ECO-CH-Z	0[n]	2							11-May-2016	Chydoridae	Adult			El Colegio de la Frontera Sur, Unidad Chetumal
BACZP	BACZP803-16	BIOUG30063-D07	GLTL120516DER		ECO-CH-Z	0[n]	2							11-May-2016	Trombidiformes				El Colegio de la Frontera Sur, Unidad Chetumal
BACZP	BACZP804-16	BIOUG30063-D08	GLTL120516DER	BOLD:ADB7301	ECO-CH-Z	658[1n]	2							11-May-2016	Pionidae				El Colegio de la Frontera Sur, Unidad Chetumal
BACZP	BACZP805-16	BIOUG30063-D09	GLTL120516DER		ECO-CH-Z	0[n]	2							11-May-2016	Trombidiformes				El Colegio de la Frontera Sur, Unidad Chetumal
BACZP	BACZP806-16	BIOUG30063-D10	GLTL120516DER	BOLD:ACE9210	ECO-CH-Z	620[1n]	2							11-May-2016	Daphnia	Adult			El Colegio de la Frontera Sur, Unidad Chetumal
BACZP	BACZP807-16	BIOUG30063-D11	GLTL120516DER	BOLD:AAB3601	ECO-CH-Z	658[0n]	2							11-May-2016	Chydorus brevilabris	Adult			El Colegio de la Frontera Sur, Unidad Chetumal
BACZP	BACZP808-16	BIOUG30063-D12	GLTL120516DER	BOLD:AAG9230	ECO-CH-Z	650[0n]	2							11-May-2016	Cyclops	Adult			El Colegio de la Frontera Sur, Unidad Chetumal
BACZP	BACZP809-16	BIOUG30063-E01	GLTL120516DEC	BOLD:ACE9210	ECO-CH-Z	650[0n]	2		1					11-May-2016	Daphnia	Adult			El Colegio de la Frontera Sur, Unidad Chetumal
BACZP	BACZP810-16	BIOUG30063-E02	GLTL120516DEC	BOLD:ACE9210	ECO-CH-Z	655[0n]	2		1					11-May-2016	Daphnia	Adult			El Colegio de la Frontera Sur, Unidad Chetumal
BACZP	BACZP811-16	BIOUG30063-E03	GLTL120516DEC	BOLD:ACE9210	ECO-CH-Z	633[0n]	2		1					11-May-2016	Daphnia	Adult			El Colegio de la Frontera Sur, Unidad Chetumal	Eggs sequenced
BACZP	BACZP812-16	BIOUG30063-E04	GLTL120516DEC	BOLD:ACE9210	ECO-CH-Z	623[0n]	2		1					11-May-2016	Daphnia	Adult			El Colegio de la Frontera Sur, Unidad Chetumal
BACZP	BACZP813-16	BIOUG30063-E05	GLTL120516DEC	BOLD:AAC5002	ECO-CH-Z	658[0n]	2		1					11-May-2016	Daphnia laevis	Adult			El Colegio de la Frontera Sur, Unidad Chetumal	With no eggs
BACZP	BACZP814-16	BIOUG30063-E06	GLTL120516DEC	BOLD:AAG2647	ECO-CH-Z	615[0n]	2		1					11-May-2016	Chaoborus punctipennis	Larvae			El Colegio de la Frontera Sur, Unidad Chetumal
BACZP	BACZP815-16	BIOUG30063-E07	GLTL120516DEC	BOLD:ABZ8276	ECO-CH-Z	621[0n]	2		1					11-May-2016	Bosmina liederi	Adult			El Colegio de la Frontera Sur, Unidad Chetumal
BACZP	BACZP816-16	BIOUG30063-E08	GLTL120516DEC	BOLD:AAC6460	ECO-CH-Z	658[0n]	2		1					11-May-2016	Leptodora	Adult			El Colegio de la Frontera Sur, Unidad Chetumal	A2 sequenced
BACZP	BACZP817-16	BIOUG30063-E09	GLTL120516DEC		ECO-CH-Z	0[n]	2		1					11-May-2016	Leptodora	Adult			El Colegio de la Frontera Sur, Unidad Chetumal	A2 sequenced
BACZP	BACZP818-16	BIOUG30063-E10	GLTL120516DEC	BOLD:AAG2647	ECO-CH-Z	658[0n]	2		1					11-May-2016	Chaoborus punctipennis	Larvae			University of Guelph, Centre for Biodiversity Genomics
BACZP	BACZP819-16	BIOUG30063-E11	GLTL120516DEC	BOLD:AAV0657	ECO-CH-Z	658[0n]	2		1					11-May-2016	Cyclopoida	Adult			El Colegio de la Frontera Sur, Unidad Chetumal
BACZP	BACZP820-16	BIOUG30063-E12	GLTL120516DEC	BOLD:AAC6460	ECO-CH-Z	658[0n]	2		1					11-May-2016	Leptodora	Adult			El Colegio de la Frontera Sur, Unidad Chetumal
BACZP	BACZP821-16	BIOUG30063-F01	GLTL120516DEC	BOLD:ABZ8276	ECO-CH-Z	658[0n]	2		1					11-May-2016	Bosmina liederi	Adult			El Colegio de la Frontera Sur, Unidad Chetumal
BACZP	BACZP822-16	BIOUG30063-F02	GLTL120516DEC	BOLD:AAB0741	ECO-CH-Z	658[0n]	2		1					11-May-2016	Calanoida	Adult			El Colegio de la Frontera Sur, Unidad Chetumal
BACZP	BACZP823-16	BIOUG30063-F03	GLTL120516DEC	BOLD:ABZ8276	ECO-CH-Z	658[0n]	2		1					11-May-2016	Bosmina liederi	Adult			El Colegio de la Frontera Sur, Unidad Chetumal
BACZP	BACZP824-16	BIOUG30063-F04	GLTL120516DEC	BOLD:ABZ8276	ECO-CH-Z	658[0n]	2		1					11-May-2016	Bosmina liederi	Adult			El Colegio de la Frontera Sur, Unidad Chetumal
BACZP	BACZP825-16	BIOUG30063-F05	GLTL120516DEC	BOLD:ACY4617	ECO-CH-Z	658[0n]	2		1					11-May-2016	Cypria	Adult			El Colegio de la Frontera Sur, Unidad Chetumal
BACZP	BACZP826-16	BIOUG30063-F06	GLTL120516DEC	BOLD:ABZ8276	ECO-CH-Z	658[0n]	2		1					11-May-2016	Bosmina liederi	Adult			El Colegio de la Frontera Sur, Unidad Chetumal
BACZP	BACZP827-16	BIOUG30063-F07	GLTL120516DEC	BOLD:AAC6460	ECO-CH-Z	658[0n]	2		1					11-May-2016	Leptodora	Adult			El Colegio de la Frontera Sur, Unidad Chetumal
BACZP	BACZP828-16	BIOUG30063-F08	GLTL120516DEC	BOLD:AAV0657	ECO-CH-Z	658[0n]	2		1					11-May-2016	Cyclopoida	Adult			El Colegio de la Frontera Sur, Unidad Chetumal
BACZP	BACZP829-16	BIOUG30063-F09	GLTL120516DEC	BOLD:ADB7301	ECO-CH-Z	658[0n]	2		1					11-May-2016	Pionidae				El Colegio de la Frontera Sur, Unidad Chetumal
BACZP	BACZP830-16	BIOUG30063-F10	GLTL120516DEC		ECO-CH-Z	658[1n]	2		1				COI-5P	11-May-2016	Arthropoda	Adult			El Colegio de la Frontera Sur, Unidad Chetumal
BACZP	BACZP831-16	BIOUG30063-F11	GLTL120516DEC	BOLD:AAJ0946	ECO-CH-Z	658[0n]	2		1					11-May-2016	Chydorus sp. 2 NA	Adult			El Colegio de la Frontera Sur, Unidad Chetumal
BACZP	BACZP832-16	BIOUG30063-F12	GLTL120516DEC		ECO-CH-Z	0[n]	2		1					11-May-2016	Cyclopoida	Adult			El Colegio de la Frontera Sur, Unidad Chetumal
BACZP	BACZP833-16	BIOUG30063-G01	GLTL120516DEC	BOLD:ADB8544	ECO-CH-Z	661[0n]	2		1					11-May-2016	Kellicottia	Adult			El Colegio de la Frontera Sur, Unidad Chetumal
BACZP	BACZP834-16	BIOUG30063-G02	GLTL120516DEC	BOLD:AAG9230	ECO-CH-Z	658[0n]	2		1					11-May-2016	Cyclops	Adult			El Colegio de la Frontera Sur, Unidad Chetumal
BACZP	BACZP835-16	BIOUG30063-G03	GLTL120516DEC	BOLD:ABA1200	ECO-CH-Z	658[0n]	2		1					11-May-2016	Eucyclops prionophorus	Adult			El Colegio de la Frontera Sur, Unidad Chetumal
BACZP	BACZP836-16	BIOUG30063-G04	GLTL120516DEC	BOLD:ADB8317	ECO-CH-Z	661[0n]	2		1					11-May-2016	Brachionus	Adult			El Colegio de la Frontera Sur, Unidad Chetumal
BACZP	BACZP837-16	BIOUG30063-G05	GLTL120516DEC	BOLD:AAV0660	ECO-CH-Z	658[0n]	2		1					11-May-2016	Cyclopoida	Adult			El Colegio de la Frontera Sur, Unidad Chetumal
BACZP	BACZP838-16	BIOUG30063-G06	GLTL120516DEC	BOLD:AAG2646	ECO-CH-Z	658[0n]	2		1					11-May-2016	Chironomidae	Larvae			University of Guelph, Centre for Biodiversity Genomics
BACZP	BACZP839-16	BIOUG30063-G07	GLTL120516DEC	BOLD:ACY4618	ECO-CH-Z	658[0n]	2		1					11-May-2016	Cypria	Adult			El Colegio de la Frontera Sur, Unidad Chetumal
BACZP	BACZP840-16	BIOUG30063-G08	GLTL120516DEC	BOLD:ABA0395	ECO-CH-Z	661[0n]	2		1					11-May-2016	Keratella cochlearis	Adult			El Colegio de la Frontera Sur, Unidad Chetumal
BACZP	BACZP841-16	BIOUG30063-G09	GLTL120516DEC	BOLD:ABA0395	ECO-CH-Z	661[1n]	2		1					11-May-2016	Keratella cochlearis	Adult			El Colegio de la Frontera Sur, Unidad Chetumal
BACZP	BACZP842-16	BIOUG30063-G10	GLTL120516DEC		ECO-CH-Z	0[n]	2		1					11-May-2016	Trombidiformes				El Colegio de la Frontera Sur, Unidad Chetumal
BACZP	BACZP843-16	BIOUG30063-G11	GLTL120516DEC	BOLD:AAB3601	ECO-CH-Z	658[0n]	2		1					11-May-2016	Chydorus brevilabris	Adult			El Colegio de la Frontera Sur, Unidad Chetumal
BACZP	BACZP844-16	BIOUG30063-G12	GLTL120516DEC	BOLD:AAB3601	ECO-CH-Z	658[0n]	2		1					11-May-2016	Chydorus brevilabris	Adult			El Colegio de la Frontera Sur, Unidad Chetumal
BACZP	BACZP845-16	BIOUG30063-H01	GLTL120516DEC	BOLD:AAB3601	ECO-CH-Z	658[0n]	2		1					11-May-2016	Chydorus brevilabris	Adult			El Colegio de la Frontera Sur, Unidad Chetumal
BACZP	BACZP846-16	BIOUG30063-H02	GLTL120516DEC	BOLD:ACY4297	ECO-CH-Z	658[3n]	2		1					11-May-2016	Cyclopidae	Adult			El Colegio de la Frontera Sur, Unidad Chetumal
BACZP	BACZP847-16	BIOUG30063-H03	GLTL120516DEC		ECO-CH-Z	0[n]	2		1					11-May-2016	Chydoridae	Adult			El Colegio de la Frontera Sur, Unidad Chetumal
BACZP	BACZP848-16	BIOUG30063-H04	GLTL120516DEC	BOLD:ADB7301	ECO-CH-Z	658[0n]	2		1					11-May-2016	Pionidae				El Colegio de la Frontera Sur, Unidad Chetumal
BACZP	BACZP849-16	BIOUG30063-H05	GLTL120516DEC	BOLD:AAB3601	ECO-CH-Z	658[0n]	2		1					11-May-2016	Chydorus brevilabris	Adult			El Colegio de la Frontera Sur, Unidad Chetumal
BACZP	BACZP850-16	BIOUG30063-H06	GLTL120516DEC	BOLD:ADB8544	ECO-CH-Z	661[0n]	2		1					11-May-2016	Kellicottia	Adult			El Colegio de la Frontera Sur, Unidad Chetumal
BACZP	BACZP851-16	BIOUG30063-H07	GLTL120516DEC	BOLD:ADB7301	ECO-CH-Z	658[0n]	2		1					11-May-2016	Pionidae				El Colegio de la Frontera Sur, Unidad Chetumal
BACZP	BACZP852-16	BIOUG30063-H08	GLTL120516DEC	BOLD:ADB7301	ECO-CH-Z	658[0n]	2		1					11-May-2016	Pionidae				El Colegio de la Frontera Sur, Unidad Chetumal
BACZP	BACZP853-16	BIOUG30063-H09	GLTL120516DEC		ECO-CH-Z		2		1					11-May-2016	Arthropoda	Adult			El Colegio de la Frontera Sur, Unidad Chetumal
BACZP	BACZP854-16	BIOUG30063-H10	GLTL120516DEC	BOLD:ACB9847	ECO-CH-Z	661[0n]	2		1					11-May-2016	Synchaeta pectinata	Adult			El Colegio de la Frontera Sur, Unidad Chetumal
BACZP	BACZP855-16	BIOUG30063-H11	GLTL120516DEC		ECO-CH-Z	537[6n]	2		1					11-May-2016	Cyclopoida	Adult			El Colegio de la Frontera Sur, Unidad Chetumal
BACZP	BACZP856-16	BIOUG30215-A01	COCA010516TLAMB	BOLD:ACE4750	ECO-CH-Z	658[0n]	2							01-May-2016	Arctodiaptomus cf. dorsalis	Adult			El Colegio de la Frontera Sur, Unidad Chetumal
BACZP	BACZP857-16	BIOUG30215-A02	COCA010516TLAMB	BOLD:ACE4750	ECO-CH-Z	658[0n]	2							01-May-2016	Arctodiaptomus cf. dorsalis	Adult			El Colegio de la Frontera Sur, Unidad Chetumal
BACZP	BACZP858-16	BIOUG30215-A03	COCA010516TLAMB	BOLD:ACE4750	ECO-CH-Z	658[0n]	2							01-May-2016	Arctodiaptomus cf. dorsalis	Adult			El Colegio de la Frontera Sur, Unidad Chetumal
BACZP	BACZP859-16	BIOUG30215-A04	COCA010516TLAMB	BOLD:ACZ2023	ECO-CH-Z	658[0n]	2							01-May-2016	Arctodiaptomus cf. dorsalis	Adult			El Colegio de la Frontera Sur, Unidad Chetumal
BACZP	BACZP860-16	BIOUG30215-A05	COCA010516TLAMB	BOLD:AAB4353	ECO-CH-Z	658[0n]	2							01-May-2016	Thermocyclops inversus	Adult			El Colegio de la Frontera Sur, Unidad Chetumal
BACZP	BACZP861-16	BIOUG30215-A06	COCA010516TLAMB		ECO-CH-Z		2							01-May-2016	Cyclopoida	Adult			El Colegio de la Frontera Sur, Unidad Chetumal
BACZP	BACZP862-16	BIOUG30215-A07	COCA010516TLAMB	BOLD:AAB4353	ECO-CH-Z	658[0n]	2							01-May-2016	Thermocyclops inversus	Adult			El Colegio de la Frontera Sur, Unidad Chetumal
BACZP	BACZP863-16	BIOUG30215-A08	COCA010516TLAMB	BOLD:AAB4353	ECO-CH-Z	658[0n]	2							01-May-2016	Thermocyclops inversus	Adult			El Colegio de la Frontera Sur, Unidad Chetumal
BACZP	BACZP864-16	BIOUG30215-A09	COCA010516TLAMB	BOLD:ACX8789	ECO-CH-Z	650[0n]	2							01-May-2016	Arrenurus				El Colegio de la Frontera Sur, Unidad Chetumal
BACZP	BACZP865-16	BIOUG30215-A10	COCA010516TLAMB	BOLD:ACL2418	ECO-CH-Z	658[0n]	2							01-May-2016	Arrenurus				El Colegio de la Frontera Sur, Unidad Chetumal
BACZP	BACZP866-16	BIOUG30215-A11	COCA010516TLAMB	BOLD:ACX8296	ECO-CH-Z	658[0n]	2							01-May-2016	Trombidiformes				El Colegio de la Frontera Sur, Unidad Chetumal
BACZP	BACZP867-16	BIOUG30215-A12	COCA010516TLAMB	BOLD:ACX9579	ECO-CH-Z	658[0n]	2							01-May-2016	Ergasilidae				El Colegio de la Frontera Sur, Unidad Chetumal
BACZP	BACZP868-16	BIOUG30215-B01	COCA010516TLAMB	BOLD:ACX4604	ECO-CH-Z	658[0n]	2							01-May-2016	Sesarma				El Colegio de la Frontera Sur, Unidad Chetumal
BACZP	BACZP869-16	BIOUG30215-B02	COCA010516TLAMB	BOLD:ACX4604	ECO-CH-Z	658[0n]	2							01-May-2016	Sesarma				El Colegio de la Frontera Sur, Unidad Chetumal
BACZP	BACZP870-16	BIOUG30215-B03	COCA010516TLAMB	BOLD:ACX4604	ECO-CH-Z	658[0n]	2							01-May-2016	Sesarma				El Colegio de la Frontera Sur, Unidad Chetumal
BACZP	BACZP871-16	BIOUG30215-B04	COCA010516TLAMB	BOLD:ACX4604	ECO-CH-Z	658[0n]	2							01-May-2016	Sesarma				El Colegio de la Frontera Sur, Unidad Chetumal
BACZP	BACZP872-16	BIOUG30215-B05	COCA010516TLAMB	BOLD:ACX6091	ECO-CH-Z	658[0n]	2							01-May-2016	Mysidae				El Colegio de la Frontera Sur, Unidad Chetumal
BACZP	BACZP873-16	BIOUG30215-B06	COCA010516TLAMB	BOLD:ACX6091	ECO-CH-Z	658[0n]	2							01-May-2016	Mysidae				El Colegio de la Frontera Sur, Unidad Chetumal
BACZP	BACZP874-16	BIOUG30215-B07	COCA010516TLAMB	BOLD:ACX6091	ECO-CH-Z	658[0n]	2							01-May-2016	Mysidae				El Colegio de la Frontera Sur, Unidad Chetumal
BACZP	BACZP875-16	BIOUG30215-B08	COCA010516TLAMB	BOLD:ACX6091	ECO-CH-Z	658[0n]	2							01-May-2016	Mysidae				El Colegio de la Frontera Sur, Unidad Chetumal
BACZP	BACZP876-16	BIOUG30215-B09	COCA010516TLAMB	BOLD:ACX4275	ECO-CH-Z	658[0n]	2							01-May-2016	Palaemonidae				El Colegio de la Frontera Sur, Unidad Chetumal
BACZP	BACZP877-16	BIOUG30215-B10	COCA010516TLAMB	BOLD:ACX4275	ECO-CH-Z	618[0n]	2							01-May-2016	Palaemonidae				El Colegio de la Frontera Sur, Unidad Chetumal
BACZP	BACZP878-16	BIOUG30215-B11	COCA010516TLAMB	BOLD:ACX4275	ECO-CH-Z	658[0n]	2							01-May-2016	Palaemonidae				El Colegio de la Frontera Sur, Unidad Chetumal
BACZP	BACZP879-16	BIOUG30215-B12	COCA010516TLAMB	BOLD:ACX4275	ECO-CH-Z	658[0n]	2							01-May-2016	Palaemonidae				El Colegio de la Frontera Sur, Unidad Chetumal
BACZP	BACZP880-16	BIOUG30215-C01	COCA010516TLAMB	BOLD:ACX6108	ECO-CH-Z	658[0n]	2							01-May-2016	Cladopelma forcipes		Pupae		El Colegio de la Frontera Sur, Unidad Chetumal
BACZP	BACZP881-16	BIOUG30215-C02	COCA010516TLAMB	BOLD:ACX6108	ECO-CH-Z	658[0n]	2							01-May-2016	Cladopelma forcipes		Pupae		El Colegio de la Frontera Sur, Unidad Chetumal
BACZP	BACZP882-16	BIOUG30215-C03	COCA010516TLAMB	BOLD:ACX6108	ECO-CH-Z	646[0n]	2							01-May-2016	Cladopelma forcipes		Pupae		El Colegio de la Frontera Sur, Unidad Chetumal
BACZP	BACZP883-16	BIOUG30215-C04	COCA010516TLAMB	BOLD:ACX6108	ECO-CH-Z	658[0n]	2							01-May-2016	Cladopelma forcipes		Pupae		El Colegio de la Frontera Sur, Unidad Chetumal
BACZP	BACZP884-16	BIOUG30215-C05	COCA010516TLAMB		ECO-CH-Z	0[n]	2							01-May-2016	Actinopterygii	Larvae			El Colegio de la Frontera Sur, Unidad Chetumal
BACZP	BACZP885-16	BIOUG30215-C06	COCA010516TLAMB	BOLD:ACV0831	ECO-CH-Z	658[0n]	2							01-May-2016	Gobiosoma	Larvae			El Colegio de la Frontera Sur, Unidad Chetumal
BACZP	BACZP886-16	BIOUG30215-C07	COCA010516TLAMB	BOLD:ACV0831	ECO-CH-Z	658[0n]	2							01-May-2016	Gobiosoma	Larvae			El Colegio de la Frontera Sur, Unidad Chetumal
BACZP	BACZP887-16	BIOUG30215-C08	COCA010516TLAMB	BOLD:ACV0831	ECO-CH-Z	658[0n]	2							01-May-2016	Gobiosoma	Larvae			El Colegio de la Frontera Sur, Unidad Chetumal
BACZP	BACZP888-16	BIOUG30215-C09	COCA010516TLAMB	BOLD:ACX9579	ECO-CH-Z	658[0n]	2							01-May-2016	Ergasilidae				El Colegio de la Frontera Sur, Unidad Chetumal
BACZP	BACZP889-16	BIOUG30215-C10	COCA010516TLAMB	BOLD:ADB9524	ECO-CH-Z	658[0n]	2							01-May-2016	Ostracoda				El Colegio de la Frontera Sur, Unidad Chetumal
BACZP	BACZP890-16	BIOUG30215-C11	COCA010516TLAMB	BOLD:ADB9523	ECO-CH-Z	658[0n]	2							01-May-2016	Ostracoda				El Colegio de la Frontera Sur, Unidad Chetumal
BACZP	BACZP891-16	BIOUG30215-C12	COCA010516TLAMB		ECO-CH-Z	0[n]	2							01-May-2016	Ostracoda				El Colegio de la Frontera Sur, Unidad Chetumal
BACZP	BACZP892-16	BIOUG30215-D01	COCA010516TLFRIO		ECO-CH-Z	0[n]	2							01-May-2016	Calanoida	Adult			El Colegio de la Frontera Sur, Unidad Chetumal
BACZP	BACZP893-16	BIOUG30215-D02	COCA010516TLFRIO	BOLD:ACX9173	ECO-CH-Z	658[0n]	2							01-May-2016	Pseudodiaptomus marshi	Adult			El Colegio de la Frontera Sur, Unidad Chetumal
BACZP	BACZP894-16	BIOUG30215-D03	COCA010516TLFRIO	BOLD:ACE4750	ECO-CH-Z	658[0n]	2							01-May-2016	Arctodiaptomus cf. dorsalis	Adult			El Colegio de la Frontera Sur, Unidad Chetumal
BACZP	BACZP895-16	BIOUG30215-D04	COCA010516TLFRIO	BOLD:ACE4750	ECO-CH-Z	658[0n]	2							01-May-2016	Arctodiaptomus cf. dorsalis	Adult			El Colegio de la Frontera Sur, Unidad Chetumal
BACZP	BACZP896-16	BIOUG30215-D05	COCA010516TLFRIO		ECO-CH-Z	0[n]	2							01-May-2016	Cyclopoida	Adult			El Colegio de la Frontera Sur, Unidad Chetumal
BACZP	BACZP897-16	BIOUG30215-D06	COCA010516TLFRIO	BOLD:AAB4353	ECO-CH-Z	617[0n]	2							01-May-2016	Thermocyclops inversus	Adult			El Colegio de la Frontera Sur, Unidad Chetumal
BACZP	BACZP898-16	BIOUG30215-D07	COCA010516TLFRIO	BOLD:AAB4353	ECO-CH-Z	658[0n]	2							01-May-2016	Thermocyclops inversus	Adult			El Colegio de la Frontera Sur, Unidad Chetumal
BACZP	BACZP899-16	BIOUG30215-D08	COCA010516TLFRIO	BOLD:AAB4353	ECO-CH-Z	605[2n]	2							01-May-2016	Thermocyclops inversus	Adult			El Colegio de la Frontera Sur, Unidad Chetumal
BACZP	BACZP900-16	BIOUG30215-D09	COCA010516TLFRIO	BOLD:ACX9009	ECO-CH-Z	658[0n]	2							01-May-2016	Unionicola				El Colegio de la Frontera Sur, Unidad Chetumal
BACZP	BACZP901-16	BIOUG30215-D10	COCA010516TLFRIO	BOLD:ACX9009	ECO-CH-Z	658[0n]	2							01-May-2016	Unionicola				El Colegio de la Frontera Sur, Unidad Chetumal
BACZP	BACZP902-16	BIOUG30215-D11	COCA010516TLFRIO	BOLD:ACL2418	ECO-CH-Z	658[0n]	2							01-May-2016	Arrenurus				El Colegio de la Frontera Sur, Unidad Chetumal
BACZP	BACZP903-16	BIOUG30215-D12	COCA010516TLFRIO	BOLD:ACX9579	ECO-CH-Z	658[0n]	2							01-May-2016	Ergasilidae				El Colegio de la Frontera Sur, Unidad Chetumal
BACZP	BACZP904-16	BIOUG30215-E01	COCA010516TLFRIO	BOLD:ACX4604	ECO-CH-Z	658[0n]	2							01-May-2016	Sesarma				El Colegio de la Frontera Sur, Unidad Chetumal
BACZP	BACZP905-16	BIOUG30215-E02	COCA010516TLFRIO	BOLD:ACX4604	ECO-CH-Z	658[0n]	2							01-May-2016	Sesarmidae				El Colegio de la Frontera Sur, Unidad Chetumal
BACZP	BACZP906-16	BIOUG30215-E03	COCA010516TLFRIO	BOLD:ACX4604	ECO-CH-Z	658[0n]	2							01-May-2016	Sesarma				El Colegio de la Frontera Sur, Unidad Chetumal
BACZP	BACZP907-16	BIOUG30215-E04	COCA010516TLFRIO	BOLD:ACX4604	ECO-CH-Z	655[0n]	2							01-May-2016	Sesarma				El Colegio de la Frontera Sur, Unidad Chetumal
BACZP	BACZP908-16	BIOUG30215-E05	COCA010516TLFRIO	BOLD:ACX6091	ECO-CH-Z	658[0n]	2							01-May-2016	Mysidae				El Colegio de la Frontera Sur, Unidad Chetumal
BACZP	BACZP909-16	BIOUG30215-E06	COCA010516TLFRIO	BOLD:ACX6091	ECO-CH-Z	658[0n]	2							01-May-2016	Mysidae				El Colegio de la Frontera Sur, Unidad Chetumal
BACZP	BACZP910-16	BIOUG30215-E07	COCA010516TLFRIO	BOLD:ACX6091	ECO-CH-Z	658[0n]	2							01-May-2016	Mysidae				El Colegio de la Frontera Sur, Unidad Chetumal
BACZP	BACZP911-16	BIOUG30215-E08	COCA010516TLFRIO	BOLD:ACX6091	ECO-CH-Z	658[0n]	2							01-May-2016	Mysidae				El Colegio de la Frontera Sur, Unidad Chetumal
BACZP	BACZP912-16	BIOUG30215-E09	COCA010516TLFRIO	BOLD:ACX4275	ECO-CH-Z	658[0n]	2							01-May-2016	Palaemonidae				El Colegio de la Frontera Sur, Unidad Chetumal
BACZP	BACZP913-16	BIOUG30215-E10	COCA010516TLFRIO	BOLD:ACX4275	ECO-CH-Z	658[0n]	2							01-May-2016	Palaemonidae				El Colegio de la Frontera Sur, Unidad Chetumal
BACZP	BACZP914-16	BIOUG30215-E11	COCA010516TLFRIO	BOLD:ACX4275	ECO-CH-Z	658[0n]	2							01-May-2016	Palaemonidae				El Colegio de la Frontera Sur, Unidad Chetumal
BACZP	BACZP915-16	BIOUG30215-E12	COCA010516TLFRIO	BOLD:ACX4275	ECO-CH-Z	658[0n]	2							01-May-2016	Palaemonidae				El Colegio de la Frontera Sur, Unidad Chetumal
BACZP	BACZP916-16	BIOUG30215-F01	COCA010516TLFRIO	BOLD:ACX6108	ECO-CH-Z	658[0n]	2							01-May-2016	Cladopelma forcipes		Pupae		El Colegio de la Frontera Sur, Unidad Chetumal
BACZP	BACZP917-16	BIOUG30215-F02	COCA010516TLFRIO	BOLD:ACX6108	ECO-CH-Z	658[0n]	2							01-May-2016	Cladopelma forcipes		Pupae		El Colegio de la Frontera Sur, Unidad Chetumal
BACZP	BACZP918-16	BIOUG30215-F03	COCA010516TLFRIO	BOLD:ACX6108	ECO-CH-Z	658[0n]	2							01-May-2016	Cladopelma forcipes		Pupae		El Colegio de la Frontera Sur, Unidad Chetumal
BACZP	BACZP919-16	BIOUG30215-F04	COCA010516TLFRIO	BOLD:ACX6108	ECO-CH-Z	658[0n]	2							01-May-2016	Cladopelma forcipes		Pupae		El Colegio de la Frontera Sur, Unidad Chetumal
BACZP	BACZP920-16	BIOUG30215-F05	COCA010516TLFRIO	BOLD:ACV0831	ECO-CH-Z	658[0n]	2							01-May-2016	Gobiosoma	Larvae			El Colegio de la Frontera Sur, Unidad Chetumal
BACZP	BACZP921-16	BIOUG30215-F06	COCA010516TLFRIO	BOLD:ACV0831	ECO-CH-Z	658[0n]	2							01-May-2016	Gobiosoma	Larvae			El Colegio de la Frontera Sur, Unidad Chetumal
BACZP	BACZP922-16	BIOUG30215-F07	COCA010516TLFRIO	BOLD:AAB6671	ECO-CH-Z	658[0n]	2							01-May-2016	Lophogobius cyprinoides	Larvae			El Colegio de la Frontera Sur, Unidad Chetumal
BACZP	BACZP923-16	BIOUG30215-F08	COCA010516TLFRIO	BOLD:AAE7730	ECO-CH-Z	658[0n]	2							01-May-2016	Ctenogobius fasciatus	Larvae			El Colegio de la Frontera Sur, Unidad Chetumal
BACZP	BACZP924-16	BIOUG30215-F09	COCA010516TLFRIO	BOLD:ACX9579	ECO-CH-Z	658[0n]	2							01-May-2016	Ergasilidae				El Colegio de la Frontera Sur, Unidad Chetumal
BACZP	BACZP925-16	BIOUG30215-F10	COCA010516TLFRIO	BOLD:ADB9523	ECO-CH-Z	658[0n]	2							01-May-2016	Ostracoda				El Colegio de la Frontera Sur, Unidad Chetumal
BACZP	BACZP926-16	BIOUG30215-F11	COCA010516TLFRIO	BOLD:AAB5047	ECO-CH-Z	658[0n]	2							01-May-2016	Ceriodaphnia cf. rigaudi2				El Colegio de la Frontera Sur, Unidad Chetumal
BACZP	BACZP927-16	BIOUG30215-F12	COCA010516TLFRIO		ECO-CH-Z	0[n]	2							01-May-2016	Isopoda				El Colegio de la Frontera Sur, Unidad Chetumal
BACZP	BACZP999-16	BIOUG30216_E01	GLMTL060516DEC	BOLD:ACZ8171	ECO-CH-Z	658[0n]	2		1					20-May-2016	Cyclopidae	Adult			El Colegio de la Frontera Sur, Unidad Chetumal
BACZP	BACZP1000-16	BIOUG30216_E02	GLMTL060516DEC	BOLD:ACZ8171	ECO-CH-Z	658[0n]	2		1					20-May-2016	Cyclopidae	Adult			El Colegio de la Frontera Sur, Unidad Chetumal
BACZP	BACZP1001-16	BIOUG30216_E03	GLMTL060516DEC	BOLD:ACZ8171	ECO-CH-Z	658[0n]	2		1					20-May-2016	Cyclopidae	Adult			El Colegio de la Frontera Sur, Unidad Chetumal
BACZP	BACZP1002-16	BIOUG30216_E04	GLMTL060516DEC	BOLD:ACZ8171	ECO-CH-Z	658[0n]	2		1					20-May-2016	Cyclopidae	Adult			El Colegio de la Frontera Sur, Unidad Chetumal	Eggs sequenced
BACZP	BACZP1003-16	BIOUG30216_E05	GLMTL060516DEC	BOLD:ABW5480	ECO-CH-Z	658[0n]	2		2					20-May-2016	Cyclopidae	Adult			El Colegio de la Frontera Sur, Unidad Chetumal
BACZP	BACZP1004-16	BIOUG30216_E06	GLMTL060516DEC	BOLD:ABW5480	ECO-CH-Z	658[0n]	2		2					20-May-2016	Cyclopidae	Adult			El Colegio de la Frontera Sur, Unidad Chetumal
BACZP	BACZP1005-16	BIOUG30216_E07	GLMTL060516DEC	BOLD:ABW5480	ECO-CH-Z	658[0n]	2		1					20-May-2016	Cyclopidae	Adult			El Colegio de la Frontera Sur, Unidad Chetumal
BACZP	BACZP1006-16	BIOUG30216_E08	GLMTL060516DEC	BOLD:ABW5480	ECO-CH-Z	658[0n]	2		1					20-May-2016	Cyclopidae	Adult			El Colegio de la Frontera Sur, Unidad Chetumal	Eggs sequenced
BACZP	BACZP1007-16	BIOUG30216_E09	GLMTL060516DEC	BOLD:ACL1584	ECO-CH-Z	658[0n]	2		1					20-May-2016	Cyclopidae	Adult			El Colegio de la Frontera Sur, Unidad Chetumal
BACZP	BACZP1008-16	BIOUG30216_E10	GLMTL060516DEC	BOLD:ABW5480	ECO-CH-Z	658[0n]	2		1					20-May-2016	Cyclopidae	Adult			El Colegio de la Frontera Sur, Unidad Chetumal
BACZP	BACZP1009-16	BIOUG30216_E11	GLMTL060516DEC	BOLD:ABW5480	ECO-CH-Z	658[0n]	2		1					20-May-2016	Cyclopidae	Adult			El Colegio de la Frontera Sur, Unidad Chetumal
BACZP	BACZP1010-16	BIOUG30216_E12	GLMTL060516DEC	BOLD:ABW5480	ECO-CH-Z	616[0n]	2		1					20-May-2016	Cyclopidae	Adult			El Colegio de la Frontera Sur, Unidad Chetumal	Eggs sequenced
BACZP	BACZP1011-16	BIOUG30216_F01	GLMTL060516DEC	BOLD:ACW5125	ECO-CH-Z	658[0n]	2		1					20-May-2016	Pionidae				El Colegio de la Frontera Sur, Unidad Chetumal
BACZP	BACZP1012-16	BIOUG30216_F02	GLMTL060516DEC	BOLD:ACW5125	ECO-CH-Z	658[0n]	2		1					20-May-2016	Pionidae				El Colegio de la Frontera Sur, Unidad Chetumal
BACZP	BACZP1013-16	BIOUG30216_F03	GLMTL060516DEC	BOLD:ACW5125	ECO-CH-Z	658[0n]	2		1					20-May-2016	Pionidae				El Colegio de la Frontera Sur, Unidad Chetumal
BACZP	BACZP1014-16	BIOUG30216_F04	GLMTL060516DEC	BOLD:ACL5768	ECO-CH-Z	658[0n]	2		1					20-May-2016	Hydrodroma				El Colegio de la Frontera Sur, Unidad Chetumal
BACZP	BACZP1015-16	BIOUG30216_F05	GLMTL060516DEC	BOLD:ACA6714	ECO-CH-Z	658[0n]	2		1					20-May-2016	Cypria	Adult			El Colegio de la Frontera Sur, Unidad Chetumal
BACZP	BACZP1016-16	BIOUG30216_F06	GLMTL060516DEC	BOLD:ACY4617	ECO-CH-Z	658[0n]	2		1					20-May-2016	Cypria	Adult			El Colegio de la Frontera Sur, Unidad Chetumal
BACZP	BACZP1017-16	BIOUG30216_F07	GLMTL060516DEC		ECO-CH-Z	615[9n]	2		1					20-May-2016	Cypria	Adult			El Colegio de la Frontera Sur, Unidad Chetumal
BACZP	BACZP1018-16	BIOUG30216_F08	GLMTL060516DEC	BOLD:ACA6714	ECO-CH-Z	658[1n]	2		1					20-May-2016	Cypria	Adult			El Colegio de la Frontera Sur, Unidad Chetumal
BACZP	BACZP1019-16	BIOUG30216_F09	GLMTL060516DEC	BOLD:AAW1782	ECO-CH-Z	658[0n]	2		1					20-May-2016	Alona	Adult			El Colegio de la Frontera Sur, Unidad Chetumal
BACZP	BACZP1020-16	BIOUG30216_F10	GLMTL060516DEC	BOLD:AAW1782	ECO-CH-Z	658[0n]	2		1					20-May-2016	Alona	Adult			El Colegio de la Frontera Sur, Unidad Chetumal
BACZP	BACZP1021-16	BIOUG30216_F11	GLMTL060516DEC	BOLD:ADC2473	ECO-CH-Z	661[0n]	2		1					20-May-2016	Alona	Adult			El Colegio de la Frontera Sur, Unidad Chetumal
BACZP	BACZP1022-16	BIOUG30216_F12	GLMTL060516DEC	BOLD:AAW1782	ECO-CH-Z	657[1n]	2		1					20-May-2016	Alona	Adult			El Colegio de la Frontera Sur, Unidad Chetumal
BACZP	BACZP1023-16	BIOUG30216_G01	GLMTL060516DEC	BOLD:ABV9371	ECO-CH-Z	658[0n]	2		1					20-May-2016	Harpacticoida				El Colegio de la Frontera Sur, Unidad Chetumal
BACZP	BACZP1024-16	BIOUG30216_G02	GLMTL060516DEC		ECO-CH-Z	0[n]	2		1					20-May-2016	Harpacticoida				El Colegio de la Frontera Sur, Unidad Chetumal
BACZP	BACZP1025-16	BIOUG30216_G03	GLMTL060516DEC	BOLD:ADB9830	ECO-CH-Z	658[0n]	2		1					20-May-2016	Canthocamptidae				El Colegio de la Frontera Sur, Unidad Chetumal
BACZP	BACZP1026-16	BIOUG30216_G04	GLMTL060516DEC	BOLD:AAG9779	ECO-CH-Z	658[0n]	2		1					20-May-2016	Cyclopidae	Adult			El Colegio de la Frontera Sur, Unidad Chetumal
BACZP	BACZP1027-16	BIOUG30216_G05	GLMTL060516DEC	BOLD:AAB3601	ECO-CH-Z	658[0n]	2		1					20-May-2016	Chydorus brevilabris	Adult			El Colegio de la Frontera Sur, Unidad Chetumal
BACZP	BACZP1028-16	BIOUG30216_G06	GLMTL060516DEC	BOLD:AAC9302	ECO-CH-Z	658[0n]	2		1					20-May-2016	Pleuroxus cf. varidentatus	Adult			El Colegio de la Frontera Sur, Unidad Chetumal
BACZP	BACZP1029-16	BIOUG30216_G07	GLMTL060516DEC	BOLD:ABW2600	ECO-CH-Z	658[0n]	2		1					20-May-2016	Scapholeberis	Adult			El Colegio de la Frontera Sur, Unidad Chetumal
BACZP	BACZP1030-16	BIOUG30216_G08	GLMTL060516DEC	BOLD:ABW2600	ECO-CH-Z	658[0n]	2		1					20-May-2016	Scapholeberis	Adult			El Colegio de la Frontera Sur, Unidad Chetumal
BACZP	BACZP1031-16	BIOUG30216_G09	GLMTL060516DEC	BOLD:ABW2600	ECO-CH-Z	658[0n]	2		1					20-May-2016	Scapholeberis	Adult			El Colegio de la Frontera Sur, Unidad Chetumal
BACZP	BACZP1032-16	BIOUG30216_G10	GLMTL060516DEC	BOLD:ACZ8171	ECO-CH-Z	658[0n]	2		1					20-May-2016	Cyclopidae	Adult			El Colegio de la Frontera Sur, Unidad Chetumal
BACZP	BACZP1033-16	BIOUG30216_G11	GLMTL060516DEC	BOLD:ABW5480	ECO-CH-Z	658[0n]	2		1					20-May-2016	Cyclopidae	Adult			El Colegio de la Frontera Sur, Unidad Chetumal
BACZP	BACZP1034-16	BIOUG30216_G12	GLMTL060516DEC	BOLD:ACZ8171	ECO-CH-Z	658[0n]	2		1					20-May-2016	Cyclopidae	Adult			El Colegio de la Frontera Sur, Unidad Chetumal
BACZP	BACZP1035-16	BIOUG30216_H01	GLMTL060516PEC	BOLD:ACZ8171	ECO-CH-Z	658[0n]	2		1					20-May-2016	Cyclopidae	Adult			El Colegio de la Frontera Sur, Unidad Chetumal
BACZP	BACZP1036-16	BIOUG30216_H02	GLMTL060516PEC	BOLD:ACZ8171	ECO-CH-Z	658[0n]	2		1					20-May-2016	Cyclopidae	Adult			El Colegio de la Frontera Sur, Unidad Chetumal
BACZP	BACZP1037-16	BIOUG30216_H03	GLMTL060516PEC	BOLD:ADC0255	ECO-CH-Z	658[0n]	2		1					20-May-2016	Cyclopidae	Adult			El Colegio de la Frontera Sur, Unidad Chetumal
BACZP	BACZP1038-16	BIOUG30216_H04	GLMTL060516PEC	BOLD:ABW5480	ECO-CH-Z	658[0n]	2		1					20-May-2016	Cyclopidae	Adult			El Colegio de la Frontera Sur, Unidad Chetumal
BACZP	BACZP1039-16	BIOUG30216_H05	GLMTL060516PEC	BOLD:AAL8088	ECO-CH-Z	618[1n]	2		1					20-May-2016	Eucyclopinae	Adult			El Colegio de la Frontera Sur, Unidad Chetumal
BACZP	BACZP1040-16	BIOUG30216_H06	GLMTL060516PEC	BOLD:AAW1782	ECO-CH-Z	658[0n]	2		1					20-May-2016	Alona	Adult			El Colegio de la Frontera Sur, Unidad Chetumal
BACZP	BACZP1041-16	BIOUG30216_H07	GLMTL060516PEC	BOLD:AAW1782	ECO-CH-Z	658[0n]	2		1					20-May-2016	Alona	Adult			El Colegio de la Frontera Sur, Unidad Chetumal
BACZP	BACZP1042-16	BIOUG30216_H08	GLMTL060516PEC	BOLD:ADE6099	ECO-CH-Z	658[0n]	2		1					20-May-2016	Hydrodroma				El Colegio de la Frontera Sur, Unidad Chetumal
BACZP	BACZP1043-16	BIOUG30216_H09	GLMTL060516PEC	BOLD:ACW5125	ECO-CH-Z	658[0n]	2		1					20-May-2016	Pionidae				El Colegio de la Frontera Sur, Unidad Chetumal
BACZP	BACZP1044-16	BIOUG30216_H10	GLMTL060516PEC	BOLD:AAI6244	ECO-CH-Z	658[0n]	2		1					20-May-2016	Dicrotendipes				El Colegio de la Frontera Sur, Unidad Chetumal
BACZP	BACZP1045-16	BIOUG30216_H11	GLMTL060516PEC	BOLD:ACA6714	ECO-CH-Z	658[0n]	2		1					20-May-2016	Cypria	Adult			El Colegio de la Frontera Sur, Unidad Chetumal
BACZP	BACZP1046-16	BIOUG30347-A01	EELTL290516DER	BOLD:ABZ8276	ECO-CH-Z	658[0n]	2		1					29-May-2016	Bosmina liederi	Adult			El Colegio de la Frontera Sur, Unidad Chetumal
BACZP	BACZP1047-16	BIOUG30347-A02	EELTL290516DER	BOLD:ABZ8276	ECO-CH-Z	653[0n]	2		1					29-May-2016	Bosmina liederi	Adult			El Colegio de la Frontera Sur, Unidad Chetumal
BACZP	BACZP1048-16	BIOUG30347-A03	EELTL290516DER	BOLD:ABZ8276	ECO-CH-Z	658[0n]	2		1					29-May-2016	Bosmina liederi	Adult			El Colegio de la Frontera Sur, Unidad Chetumal
BACZP	BACZP1049-16	BIOUG30347-A04	EELTL290516DER	BOLD:ABX4934	ECO-CH-Z	658[0n]	2		1					29-May-2016	Bosmina longirostris	Adult			El Colegio de la Frontera Sur, Unidad Chetumal
BACZP	BACZP1050-16	BIOUG30347-A05	EELTL290516DER	BOLD:ABX4934	ECO-CH-Z	658[0n]	2		1					29-May-2016	Bosmina longirostris	Adult			El Colegio de la Frontera Sur, Unidad Chetumal
BACZP	BACZP1051-16	BIOUG30347-A06	EELTL290516DER	BOLD:ABX4934	ECO-CH-Z	658[0n]	2		1					29-May-2016	Bosmina longirostris	Adult			El Colegio de la Frontera Sur, Unidad Chetumal
BACZP	BACZP1052-16	BIOUG30347-A07	EELTL290516DER	BOLD:ABX4934	ECO-CH-Z	658[0n]	2		1					29-May-2016	Bosmina longirostris	Adult			El Colegio de la Frontera Sur, Unidad Chetumal
BACZP	BACZP1053-16	BIOUG30347-A08	EELTL290516DER	BOLD:ABZ8276	ECO-CH-Z	658[0n]	2		1					29-May-2016	Bosmina liederi	Adult			El Colegio de la Frontera Sur, Unidad Chetumal
BACZP	BACZP1054-16	BIOUG30347-A09	EELTL290516DER	BOLD:AAC8115	ECO-CH-Z	658[0n]	2		1					29-May-2016	Eurycercus longirostris	Adult			El Colegio de la Frontera Sur, Unidad Chetumal
BACZP	BACZP1055-16	BIOUG30347-A10	EELTL290516DER	BOLD:AAC8115	ECO-CH-Z	658[0n]	2		1					29-May-2016	Eurycercus longirostris	Adult			El Colegio de la Frontera Sur, Unidad Chetumal
BACZP	BACZP1056-16	BIOUG30347-A11	EELTL290516DER	BOLD:AAC8115	ECO-CH-Z	658[0n]	2		1					29-May-2016	Eurycercus longirostris	Adult			El Colegio de la Frontera Sur, Unidad Chetumal
BACZP	BACZP1057-16	BIOUG30347-A12	EELTL290516DER	BOLD:AAC8115	ECO-CH-Z	658[0n]	2		1					29-May-2016	Eurycercus longirostris	Adult			El Colegio de la Frontera Sur, Unidad Chetumal
BACZP	BACZP1058-16	BIOUG30347-B01	EELTL290516DER	BOLD:AAF3595	ECO-CH-Z	658[0n]	2		1					29-May-2016	Aloninae	Adult			El Colegio de la Frontera Sur, Unidad Chetumal
BACZP	BACZP1059-16	BIOUG30347-B02	EELTL290516DER	BOLD:AAF3595	ECO-CH-Z	658[0n]	2		1					29-May-2016	Aloninae	Adult			El Colegio de la Frontera Sur, Unidad Chetumal
BACZP	BACZP1060-16	BIOUG30347-B03	EELTL290516DER	BOLD:ABW2600	ECO-CH-Z	658[0n]	2		1					29-May-2016	Scapholeberis	Adult			El Colegio de la Frontera Sur, Unidad Chetumal
BACZP	BACZP1061-16	BIOUG30347-B04	EELTL290516DER	BOLD:ABW2600	ECO-CH-Z	658[0n]	2		1					29-May-2016	Scapholeberis	Adult			El Colegio de la Frontera Sur, Unidad Chetumal
BACZP	BACZP1062-16	BIOUG30347-B05	EELTL290516DER	BOLD:ACL7862	ECO-CH-Z	658[0n]	2		1					29-May-2016	Ceriodaphnia dubia	Adult			El Colegio de la Frontera Sur, Unidad Chetumal
BACZP	BACZP1063-16	BIOUG30347-B06	EELTL290516DER	BOLD:ACL7862	ECO-CH-Z	658[0n]	2		1					29-May-2016	Ceriodaphnia dubia	Adult			El Colegio de la Frontera Sur, Unidad Chetumal
BACZP	BACZP1064-16	BIOUG30347-B07	EELTL290516DER		ECO-CH-Z	0[n]	2		1					29-May-2016	Calanoida	Adult			El Colegio de la Frontera Sur, Unidad Chetumal
BACZP	BACZP1065-16	BIOUG30347-B08	EELTL290516DER		ECO-CH-Z	0[n]	2		1					29-May-2016	Calanoida	Adult			El Colegio de la Frontera Sur, Unidad Chetumal
BACZP	BACZP1066-16	BIOUG30347-B09	EELTL290516DER	BOLD:AAG9231	ECO-CH-Z	642[0n]	2		1					29-May-2016	Leptodiaptomus minutus	Adult			El Colegio de la Frontera Sur, Unidad Chetumal
BACZP	BACZP1067-16	BIOUG30347-B10	EELTL290516DER		ECO-CH-Z	0[n]	2		1					29-May-2016	Calanoida	Adult			El Colegio de la Frontera Sur, Unidad Chetumal
BACZP	BACZP1068-16	BIOUG30347-B11	EELTL290516DER	BOLD:AAJ0946	ECO-CH-Z	658[0n]	2		1					29-May-2016	Chydorus sp. 2 NA	Adult			El Colegio de la Frontera Sur, Unidad Chetumal
BACZP	BACZP1069-16	BIOUG30347-B12	EELTL290516DER	BOLD:AAJ0946	ECO-CH-Z	621[0n]	2		1					29-May-2016	Chydorus sp. 2 NA	Adult			El Colegio de la Frontera Sur, Unidad Chetumal
BACZP	BACZP1070-16	BIOUG30347-C01	EELTL290516DER	BOLD:ACA6821	ECO-CH-Z	658[0n]	2		1					29-May-2016	Cyclopidae	Adult			El Colegio de la Frontera Sur, Unidad Chetumal
BACZP	BACZP1071-16	BIOUG30347-C02	EELTL290516DER	BOLD:ACA6821	ECO-CH-Z	658[0n]	2		1					29-May-2016	Cyclopidae	Adult			El Colegio de la Frontera Sur, Unidad Chetumal
BACZP	BACZP1072-16	BIOUG30347-C03	EELTL290516DER	BOLD:ACF8151	ECO-CH-Z	658[0n]	2		1					29-May-2016	Cyclopidae	Adult			El Colegio de la Frontera Sur, Unidad Chetumal
BACZP	BACZP1073-16	BIOUG30347-C04	EELTL290516DER		ECO-CH-Z	517[14n]	2		1				COI-5P	29-May-2016	Cyclopoida	Adult			El Colegio de la Frontera Sur, Unidad Chetumal
BACZP	BACZP1074-16	BIOUG30347-C05	EELTL290516DER	BOLD:ADC0248	ECO-CH-Z	658[0n]	2		1					29-May-2016	Cyclopidae	Adult			El Colegio de la Frontera Sur, Unidad Chetumal
BACZP	BACZP1075-16	BIOUG30347-C06	EELTL290516DER	BOLD:AAG9780	ECO-CH-Z	624[0n]	2		1					29-May-2016	Cyclopoida	Adult			El Colegio de la Frontera Sur, Unidad Chetumal
BACZP	BACZP1076-16	BIOUG30347-C07	EELTL290516DER		ECO-CH-Z	0[n]	2		1					29-May-2016	Ostracoda				El Colegio de la Frontera Sur, Unidad Chetumal
BACZP	BACZP1077-16	BIOUG30347-C08	EELTL290516DER	BOLD:AAH0892	ECO-CH-Z	629[0n]	2		1					29-May-2016	Cypridopsis vidua				El Colegio de la Frontera Sur, Unidad Chetumal
BACZP	BACZP1078-16	BIOUG30347-C09	EELTL290516DER	BOLD:AAA5938	ECO-CH-Z	658[0n]	2		1					29-May-2016	Sida	Adult			El Colegio de la Frontera Sur, Unidad Chetumal
BACZP	BACZP1079-16	BIOUG30347-C10	EELTL290516DER		ECO-CH-Z	0[n]	2		1					29-May-2016	Diaphanosoma	Adult			El Colegio de la Frontera Sur, Unidad Chetumal
BACZP	BACZP1080-16	BIOUG30347-C11	EELTL290516DER	BOLD:ADB9765	ECO-CH-Z	658[0n]	2		1					29-May-2016	Canthocamptidae	Adult			El Colegio de la Frontera Sur, Unidad Chetumal
BACZP	BACZP1081-16	BIOUG30347-C12	EELTL290516DER	BOLD:AAG9779	ECO-CH-Z	658[1n]	2		1					29-May-2016	Cyclopidae	Adult			El Colegio de la Frontera Sur, Unidad Chetumal
BACZP	BACZP1082-16	BIOUG30347-D01	EELTL290516DER	BOLD:AAG9780	ECO-CH-Z	658[0n]	2		1					29-May-2016	Cyclopoida	Adult			El Colegio de la Frontera Sur, Unidad Chetumal
BACZP	BACZP1083-16	BIOUG30347-D02	EELTL290516DER	BOLD:ACZ5503	ECO-CH-Z	658[0n]	2		1					29-May-2016	Cyclopidae	Adult			El Colegio de la Frontera Sur, Unidad Chetumal
BACZP	BACZP1084-16	BIOUG30347-D03	EELTL290516DER	BOLD:ABA6503	ECO-CH-Z	656[0n]	2		1					29-May-2016	Parakiefferiella	Larvae			El Colegio de la Frontera Sur, Unidad Chetumal
BACZP	BACZP1085-16	BIOUG30347-D04	EELTL290516DER	BOLD:ABA6503	ECO-CH-Z	601[0n]	2		1					29-May-2016	Parakiefferiella	Larvae			El Colegio de la Frontera Sur, Unidad Chetumal
BACZP	BACZP1086-16	BIOUG30347-D05	EELTL290516DER	BOLD:AAA5938	ECO-CH-Z	658[0n]	2		1					29-May-2016	Sida	Adult			El Colegio de la Frontera Sur, Unidad Chetumal
BACZP	BACZP1087-16	BIOUG30347-D06	EELTL290516DER	BOLD:ACF6843	ECO-CH-Z	658[0n]	2		1					29-May-2016	Chydorus	Adult			El Colegio de la Frontera Sur, Unidad Chetumal
BACZP	BACZP1088-16	BIOUG30347-D07	EELTL290516DER		ECO-CH-Z	0[n]	2		1					29-May-2016	Calanoida	Adult			El Colegio de la Frontera Sur, Unidad Chetumal
BACZP	BACZP1089-16	BIOUG30347-D08	EELTL290516DER		ECO-CH-Z	0[n]	2		1					29-May-2016	Albia				El Colegio de la Frontera Sur, Unidad Chetumal
BACZP	BACZP1090-16	BIOUG30347-D09	EELTL290516DER		ECO-CH-Z		2		1					29-May-2016	Pionidae				El Colegio de la Frontera Sur, Unidad Chetumal
BACZP	BACZP1091-16	BIOUG30347-D10	EELTL290516DER	BOLD:ADB9992	ECO-CH-Z	658[0n]	2		1					29-May-2016	Neumania				El Colegio de la Frontera Sur, Unidad Chetumal
BACZP	BACZP1092-16	BIOUG30347-D11	EELTL290516DER		ECO-CH-Z	311[1n]	2		1					29-May-2016	Sialis BIO1	Larvae			El Colegio de la Frontera Sur, Unidad Chetumal
BACZP	BACZP1093-16	BIOUG30347-D12	EELTL290516DER	BOLD:AAG9765	ECO-CH-Z	638[0n]	2		1					29-May-2016	Sialis BIO1	Larvae			El Colegio de la Frontera Sur, Unidad Chetumal
BACZP	BACZP1094-16	BIOUG30347-E01	EELTL290516DER	BOLD:AAA3234	ECO-CH-Z	658[0n]	2		1					29-May-2016	Pimephales notatus	Larvae			El Colegio de la Frontera Sur, Unidad Chetumal
BACZP	BACZP1095-16	BIOUG30347-E02	EELTL290516DER	BOLD:AAA3234	ECO-CH-Z	658[0n]	2		2					29-May-2016	Pimephales notatus	Larvae			El Colegio de la Frontera Sur, Unidad Chetumal
BACZP	BACZP1096-16	BIOUG30347-E03	EELTL290516DER	BOLD:AAA3234	ECO-CH-Z	658[0n]	2		1					29-May-2016	Pimephales notatus	Larvae			El Colegio de la Frontera Sur, Unidad Chetumal
BACZP	BACZP1097-16	BIOUG30347-E04	EELTL290516DER	BOLD:AAA3234	ECO-CH-Z	658[0n]	2		1					29-May-2016	Pimephales notatus	Larvae			El Colegio de la Frontera Sur, Unidad Chetumal
BACZP	BACZP1098-16	BIOUG30347-E05	EELTL290516DER	BOLD:AAG9780	ECO-CH-Z	658[0n]	2		1					29-May-2016	Cyclopoida	Adult			El Colegio de la Frontera Sur, Unidad Chetumal
BACZP	BACZP1099-16	BIOUG30347-E06	EELTL290516DER	BOLD:AAA5938	ECO-CH-Z	658[0n]	2		1					29-May-2016	Sida	Adult			El Colegio de la Frontera Sur, Unidad Chetumal
BACZP	BACZP1100-16	BIOUG30347-E07	EELTL290516DER	BOLD:AAA5938	ECO-CH-Z	658[0n]	2		1					29-May-2016	Sida	Adult			El Colegio de la Frontera Sur, Unidad Chetumal
BACZP	BACZP1101-16	BIOUG30347-E08	EELTL290516DER		ECO-CH-Z	0[n]	2		1					29-May-2016	Calanoida	Adult			El Colegio de la Frontera Sur, Unidad Chetumal
BACZP	BACZP1102-16	BIOUG30347-E09	EELTL290516DER	BOLD:AAC9302	ECO-CH-Z	658[0n]	2		1					29-May-2016	Pleuroxus cf. varidentatus	Adult			El Colegio de la Frontera Sur, Unidad Chetumal
BACZP	BACZP1103-16	BIOUG30347-E10	EELTL290516DER	BOLD:AAH0892	ECO-CH-Z	658[0n]	2		1					29-May-2016	Cypridopsis vidua				El Colegio de la Frontera Sur, Unidad Chetumal
BACZP	BACZP1104-16	BIOUG30347-E11	EELTL290516DER	BOLD:AAH0892	ECO-CH-Z	658[0n]	2		1					29-May-2016	Cypridopsis vidua				El Colegio de la Frontera Sur, Unidad Chetumal
BACZP	BACZP1105-16	BIOUG30347-E12	EELTL290516DER	BOLD:ADC0454	ECO-CH-Z	658[0n]	2		1					29-May-2016	Acroperus	Juvenile			El Colegio de la Frontera Sur, Unidad Chetumal
BACZP	BACZP1106-16	BIOUG30347-F01	EELTL290516DEC	BOLD:ABZ8276	ECO-CH-Z	658[0n]	2		1					29-May-2016	Bosmina liederi	Adult			El Colegio de la Frontera Sur, Unidad Chetumal
BACZP	BACZP1107-16	BIOUG30347-F02	EELTL290516DEC	BOLD:ABZ8276	ECO-CH-Z	658[0n]	2		1					29-May-2016	Bosmina liederi	Adult			El Colegio de la Frontera Sur, Unidad Chetumal
BACZP	BACZP1108-16	BIOUG30347-F03	EELTL290516DEC	BOLD:ABZ8276	ECO-CH-Z	599[3n]	2		1					29-May-2016	Bosmina liederi	Adult			El Colegio de la Frontera Sur, Unidad Chetumal
BACZP	BACZP1109-16	BIOUG30347-F04	EELTL290516DEC	BOLD:ABZ8276	ECO-CH-Z	658[0n]	2		1					29-May-2016	Bosmina liederi	Adult			El Colegio de la Frontera Sur, Unidad Chetumal
BACZP	BACZP1110-16	BIOUG30347-F05	EELTL290516DEC	BOLD:ABX4934	ECO-CH-Z	658[0n]	2		1					29-May-2016	Bosmina longirostris	Adult			El Colegio de la Frontera Sur, Unidad Chetumal
BACZP	BACZP1111-16	BIOUG30347-F06	EELTL290516DEC	BOLD:ABX4934	ECO-CH-Z	658[0n]	2		1					29-May-2016	Bosmina longirostris	Adult			El Colegio de la Frontera Sur, Unidad Chetumal
BACZP	BACZP1112-16	BIOUG30347-F07	EELTL290516DEC	BOLD:ABZ8276	ECO-CH-Z	652[0n]	2		1					29-May-2016	Bosmina liederi	Adult			El Colegio de la Frontera Sur, Unidad Chetumal
BACZP	BACZP1113-16	BIOUG30347-F08	EELTL290516DEC	BOLD:ABX4934	ECO-CH-Z	658[0n]	2		1					29-May-2016	Bosmina longirostris	Adult			El Colegio de la Frontera Sur, Unidad Chetumal
BACZP	BACZP1114-16	BIOUG30347-F09	EELTL290516DEC	BOLD:AAC8115	ECO-CH-Z	658[0n]	2		1					29-May-2016	Eurycercus longirostris	Adult			El Colegio de la Frontera Sur, Unidad Chetumal
BACZP	BACZP1115-16	BIOUG30347-F10	EELTL290516DEC	BOLD:AAC8115	ECO-CH-Z	658[0n]	2		1					29-May-2016	Eurycercus longirostris	Adult			El Colegio de la Frontera Sur, Unidad Chetumal
BACZP	BACZP1116-16	BIOUG30347-F11	EELTL290516DEC	BOLD:AAC8115	ECO-CH-Z	658[0n]	2		1					29-May-2016	Eurycercus longirostris	Adult			El Colegio de la Frontera Sur, Unidad Chetumal
BACZP	BACZP1117-16	BIOUG30347-F12	EELTL290516DEC	BOLD:AAC8115	ECO-CH-Z	658[0n]	2		1					29-May-2016	Eurycercus longirostris	Adult			El Colegio de la Frontera Sur, Unidad Chetumal
BACZP	BACZP1118-16	BIOUG30347-G01	EELTL290516DEC	BOLD:AAF3595	ECO-CH-Z	658[0n]	2		1					29-May-2016	Aloninae	Adult			El Colegio de la Frontera Sur, Unidad Chetumal
BACZP	BACZP1119-16	BIOUG30347-G02	EELTL290516DEC	BOLD:AAF3595	ECO-CH-Z	658[0n]	2		1					29-May-2016	Aloninae	Adult			El Colegio de la Frontera Sur, Unidad Chetumal
BACZP	BACZP1120-16	BIOUG30347-G03	EELTL290516DEC		ECO-CH-Z	183[0n]	2		1					29-May-2016	Scapholeberis	Adult			El Colegio de la Frontera Sur, Unidad Chetumal
BACZP	BACZP1121-16	BIOUG30347-G04	EELTL290516DEC		ECO-CH-Z	0[n]	2		1					29-May-2016	Scapholeberis	Adult			El Colegio de la Frontera Sur, Unidad Chetumal
BACZP	BACZP1122-16	BIOUG30347-G05	EELTL290516DEC		ECO-CH-Z	0[n]	2		1					29-May-2016	Ophryoxus	Adult			El Colegio de la Frontera Sur, Unidad Chetumal
BACZP	BACZP1123-16	BIOUG30347-G06	EELTL290516DEC		ECO-CH-Z	0[n]	2		1					29-May-2016	Ophryoxus	Adult			El Colegio de la Frontera Sur, Unidad Chetumal
BACZP	BACZP1124-16	BIOUG30347-G07	EELTL290516DEC		ECO-CH-Z	0[n]	2		1					29-May-2016	Calanoida	Adult			El Colegio de la Frontera Sur, Unidad Chetumal
BACZP	BACZP1125-16	BIOUG30347-G08	EELTL290516DEC		ECO-CH-Z	0[n]	2		1					29-May-2016	Calanoida	Adult			El Colegio de la Frontera Sur, Unidad Chetumal
BACZP	BACZP1126-16	BIOUG30347-G09	EELTL290516DEC		ECO-CH-Z	0[n]	2		1					29-May-2016	Calanoida		C5		El Colegio de la Frontera Sur, Unidad Chetumal
BACZP	BACZP1127-16	BIOUG30347-G10	EELTL290516DEC	BOLD:ABZ8276	ECO-CH-Z	658[0n]	2		1					29-May-2016	Bosmina liederi		C5		El Colegio de la Frontera Sur, Unidad Chetumal
BACZP	BACZP1128-16	BIOUG30347-G11	EELTL290516DEC	BOLD:AAJ0946	ECO-CH-Z	658[0n]	2		1					29-May-2016	Chydorus sp. 2 NA	Adult			El Colegio de la Frontera Sur, Unidad Chetumal
BACZP	BACZP1129-16	BIOUG30347-G12	EELTL290516DEC	BOLD:AAJ0946	ECO-CH-Z	658[0n]	2		1					29-May-2016	Chydorus sp. 2 NA	Adult			El Colegio de la Frontera Sur, Unidad Chetumal
BACZP	BACZP1130-16	BIOUG30347-H01	EELTL290516DEC	BOLD:ACF8922	ECO-CH-Z	658[0n]	2		1					29-May-2016	Cyclopoida	Adult			El Colegio de la Frontera Sur, Unidad Chetumal
BACZP	BACZP1131-16	BIOUG30347-H02	EELTL290516DEC	BOLD:ACF8922	ECO-CH-Z	636[1n]	2		1					29-May-2016	Cyclopoida	Adult			El Colegio de la Frontera Sur, Unidad Chetumal
BACZP	BACZP1132-16	BIOUG30347-H03	EELTL290516DEC	BOLD:ACA6821	ECO-CH-Z	658[0n]	2		1					29-May-2016	Cyclopidae	Adult			El Colegio de la Frontera Sur, Unidad Chetumal
BACZP	BACZP1133-16	BIOUG30347-H04	EELTL290516DEC	BOLD:ACZ5467	ECO-CH-Z	658[0n]	2		1					29-May-2016	Cyclopidae	Adult			El Colegio de la Frontera Sur, Unidad Chetumal
BACZP	BACZP1134-16	BIOUG30347-H05	EELTL290516DEC	BOLD:ACZ5503	ECO-CH-Z	658[0n]	2		1					29-May-2016	Cyclopidae	Adult			El Colegio de la Frontera Sur, Unidad Chetumal
BACZP	BACZP1135-16	BIOUG30347-H06	EELTL290516DEC		ECO-CH-Z	0[n]	2		1					29-May-2016	Cyclopoida	Adult			El Colegio de la Frontera Sur, Unidad Chetumal
BACZP	BACZP1136-16	BIOUG30347-H07	EELTL290516DEC		ECO-CH-Z	485[4n]	2		1					29-May-2016	Cypria				El Colegio de la Frontera Sur, Unidad Chetumal
BACZP	BACZP1137-16	BIOUG30347-H08	EELTL290516DEC	BOLD:ADC0454	ECO-CH-Z	658[0n]	2		1					29-May-2016	Acroperus				El Colegio de la Frontera Sur, Unidad Chetumal
BACZP	BACZP1138-16	BIOUG30347-H09	EELTL290516DEC	BOLD:AAA5938	ECO-CH-Z	658[0n]	2		1					29-May-2016	Sida	Adult			El Colegio de la Frontera Sur, Unidad Chetumal
BACZP	BACZP1139-16	BIOUG30347-H10	EELTL290516DEC	BOLD:AAA5938	ECO-CH-Z	658[0n]	2		1					29-May-2016	Sida	Adult			El Colegio de la Frontera Sur, Unidad Chetumal
BACZP	BACZP1140-16	BIOUG30347-H11	EELTL290516DEC	BOLD:AAW1782	ECO-CH-Z	658[0n]	2		1					29-May-2016	Alona	Adult			El Colegio de la Frontera Sur, Unidad Chetumal
BACZP	BACZP1141-16	BIOUG30348-A01	EELTL290516DEC	BOLD:ACA6821	ECO-CH-Z	595[0n]	2		1					29-May-2016	Cyclopidae	Adult			El Colegio de la Frontera Sur, Unidad Chetumal
BACZP	BACZP1142-16	BIOUG30348-A02	EELTL290516DEC	BOLD:ACZ8171	ECO-CH-Z	572[0n]	2		1					29-May-2016	Cyclopidae	Adult			El Colegio de la Frontera Sur, Unidad Chetumal
BACZP	BACZP1143-16	BIOUG30348-A03	EELTL290516DEC	BOLD:AAP6899	ECO-CH-Z	658[0n]	2		1					29-May-2016	Paratanytarsus	Larvae			El Colegio de la Frontera Sur, Unidad Chetumal
BACZP	BACZP1144-16	BIOUG30348-A04	EELTL290516DEC	BOLD:AAP7035	ECO-CH-Z	628[0n]	2		1					29-May-2016	Tanytarsus	Larvae			El Colegio de la Frontera Sur, Unidad Chetumal
BACZP	BACZP1145-16	BIOUG30348-A05	EELTL290516DEC		ECO-CH-Z	0[n]	2		1					29-May-2016	Insecta	Larvae			El Colegio de la Frontera Sur, Unidad Chetumal
BACZP	BACZP1146-16	BIOUG30348-A06	EELTL290516DEC	BOLD:AAW1782	ECO-CH-Z	406[0n]	2		1					29-May-2016	Alona circumfibriata	Adult			El Colegio de la Frontera Sur, Unidad Chetumal
BACZP	BACZP1147-16	BIOUG30348-A07	EELTL290516DEC	BOLD:AAG1891	ECO-CH-Z	658[0n]	2		1					29-May-2016	Acroperus				El Colegio de la Frontera Sur, Unidad Chetumal
BACZP	BACZP1148-16	BIOUG30348-A08	EELTL290516DEC	BOLD:ACY6663	ECO-CH-Z	608[0n]	2		1					29-May-2016	Piona				El Colegio de la Frontera Sur, Unidad Chetumal
BACZP	BACZP1149-16	BIOUG30348-A09	EELTL290516DEC		ECO-CH-Z	0[n]	2		1					29-May-2016	Trombidiformes				El Colegio de la Frontera Sur, Unidad Chetumal
BACZP	BACZP1150-16	BIOUG30348-A10	EELTL290516DEC		ECO-CH-Z	0[n]	2		1					29-May-2016	Trombidiformes				El Colegio de la Frontera Sur, Unidad Chetumal
BACZP	BACZP1151-16	BIOUG30348-A11	EELTL290516DEC	BOLD:AAG9765	ECO-CH-Z	640[0n]	2		1					29-May-2016	Sialis BIO1	Larvae			El Colegio de la Frontera Sur, Unidad Chetumal
BACZP	BACZP1152-16	BIOUG30348-A12	EELTL290516DEC	BOLD:AAG9765	ECO-CH-Z	658[0n]	2		1					29-May-2016	Sialis BIO1	Larvae			El Colegio de la Frontera Sur, Unidad Chetumal
BACZP	BACZP1153-16	BIOUG30348-B01	EELTL290516DEC	BOLD:AAA3234	ECO-CH-Z	641[0n]	2		2					29-May-2016	Pimephales notatus	Larvae			El Colegio de la Frontera Sur, Unidad Chetumal
BACZP	BACZP1154-16	BIOUG30348-B02	EELTL290516DEC	BOLD:AAA3234	ECO-CH-Z	658[0n]	2		1					29-May-2016	Pimephales notatus	Larvae			El Colegio de la Frontera Sur, Unidad Chetumal
BACZP	BACZP1155-16	BIOUG30348-B03	EELTL290516DEC	BOLD:AAA3234	ECO-CH-Z	622[0n]	2		1					29-May-2016	Pimephales notatus	Larvae			El Colegio de la Frontera Sur, Unidad Chetumal
BACZP	BACZP1156-16	BIOUG30348-B04	EELTL290516DEC	BOLD:AAA3234	ECO-CH-Z	629[0n]	2		1					29-May-2016	Pimephales notatus	Larvae			El Colegio de la Frontera Sur, Unidad Chetumal
BACZP	BACZP1157-16	BIOUG30348-B05	EELTL290516DEC	BOLD:AAA3234	ECO-CH-Z	629[0n]	2		1					29-May-2016	Pimephales notatus	Larvae			El Colegio de la Frontera Sur, Unidad Chetumal
BACZP	BACZP1158-16	BIOUG30348-B06	EELTL290516DEC	BOLD:AAA3234	ECO-CH-Z	460[0n]	2		1					29-May-2016	Pimephales notatus	Larvae			El Colegio de la Frontera Sur, Unidad Chetumal
BACZP	BACZP1159-16	BIOUG30348-B07	EELTL290516DEC	BOLD:AAA3234	ECO-CH-Z	658[0n]	2		1					29-May-2016	Pimephales notatus	Larvae			El Colegio de la Frontera Sur, Unidad Chetumal
BACZP	BACZP1160-16	BIOUG30348-B08	EELTL290516DEC	BOLD:AAA3234	ECO-CH-Z	645[0n]	2		1					29-May-2016	Pimephales notatus	Larvae			El Colegio de la Frontera Sur, Unidad Chetumal
BACZP	BACZP1161-16	BIOUG30348-B09	EELTL290516DEC	BOLD:ADC0454	ECO-CH-Z	658[0n]	2		1					29-May-2016	Acroperus	Adult			El Colegio de la Frontera Sur, Unidad Chetumal
BACZP	BACZP1162-16	BIOUG30348-B10	EELTL290516DEC	BOLD:AAW1782	ECO-CH-Z	658[0n]	2		2					29-May-2016	Alona	Adult			El Colegio de la Frontera Sur, Unidad Chetumal
BACZP	BACZP1163-16	BIOUG30348-B11	EELTL290516DEC		ECO-CH-Z	0[n]	2		1					29-May-2016	Ostracoda				El Colegio de la Frontera Sur, Unidad Chetumal
BACZP	BACZP1164-16	BIOUG30348-B12	EELTL290516DEC	BOLD:ABY9871	ECO-CH-Z	658[0n]	2		1					29-May-2016	Microtendipes	Larvae			University of Guelph, Centre for Biodiversity Genomics
BACZP	BACZP1165-16	BIOUG30348-C01	EELTL290516DEC	BOLD:ABZ8276	ECO-CH-Z	658[0n]	2		1					29-May-2016	Bosmina liederi	Adult			El Colegio de la Frontera Sur, Unidad Chetumal
BACZP	BACZP1166-16	BIOUG30348-C02	EELTL290516DEC	BOLD:ABZ8276	ECO-CH-Z	658[0n]	2		1					29-May-2016	Bosmina liederi	Adult			El Colegio de la Frontera Sur, Unidad Chetumal
BACZP	BACZP1167-16	BIOUG30348-C03	EELTL290516DEC	BOLD:ABZ8276	ECO-CH-Z	529[1n]	2		1					29-May-2016	Bosmina liederi	Adult			El Colegio de la Frontera Sur, Unidad Chetumal
BACZP	BACZP1168-16	BIOUG30348-C04	EELTL290516DEC	BOLD:ABZ8276	ECO-CH-Z	592[0n]	2		1					29-May-2016	Bosmina liederi	Adult			El Colegio de la Frontera Sur, Unidad Chetumal
BACZP	BACZP1169-16	BIOUG30348-C05	EELTL290516DEC		ECO-CH-Z	0[n]	2		1					29-May-2016	Calanoida	Adult			El Colegio de la Frontera Sur, Unidad Chetumal
BACZP	BACZP1170-16	BIOUG30348-C06	EELTL290516DEC		ECO-CH-Z	0[n]	2		1					29-May-2016	Calanoida	Adult			El Colegio de la Frontera Sur, Unidad Chetumal
BACZP	BACZP1171-16	BIOUG30348-C07	EELTL290516DEC		ECO-CH-Z	0[n]	2		1					29-May-2016	Calanoida	Adult			El Colegio de la Frontera Sur, Unidad Chetumal
BACZP	BACZP1172-16	BIOUG30348-C08	EELTL290516DEC		ECO-CH-Z	0[n]	2		1					29-May-2016	Calanoida	Adult			El Colegio de la Frontera Sur, Unidad Chetumal
BACZP	BACZP1173-16	BIOUG30348-C09	EELTL290516DEC	BOLD:AAC6460	ECO-CH-Z	658[0n]	2		1					29-May-2016	Leptodora	Adult			El Colegio de la Frontera Sur, Unidad Chetumal
BACZP	BACZP1174-16	BIOUG30348-C10	EELTL290516DEC	BOLD:AAC6460	ECO-CH-Z	658[0n]	2		1					29-May-2016	Leptodora	Adult			El Colegio de la Frontera Sur, Unidad Chetumal
BACZP	BACZP1175-16	BIOUG30348-C11	EELTL290516DEC	BOLD:AAM6294	ECO-CH-Z	658[0n]	2		1					29-May-2016	Chaoborus	Larvae			University of Guelph, Centre for Biodiversity Genomics
BACZP	BACZP1176-16	BIOUG30348-C12	EELTL290516DEC	BOLD:AAM6294	ECO-CH-Z	632[0n]	2		1					29-May-2016	Chaoborus	Larvae			University of Guelph, Centre for Biodiversity Genomics
BACZP	BACZP1177-16	BIOUG30348-D01	EELTL290516DEC	BOLD:ACA4901	ECO-CH-Z	658[0n]	2		1					29-May-2016	Chironomidae	Larvae			University of Guelph, Centre for Biodiversity Genomics
BACZP	BACZP1178-16	BIOUG30348-D02	EELTL290516DEC	BOLD:ACA8455	ECO-CH-Z	658[0n]	2		1					29-May-2016	Chironomidae	Larvae			University of Guelph, Centre for Biodiversity Genomics
BACZP	BACZP1179-16	BIOUG30348-D03	EELTL290516DEC	BOLD:ACG2808	ECO-CH-Z	658[0n]	2		1					29-May-2016	Chironomidae	Larvae			University of Guelph, Centre for Biodiversity Genomics
BACZP	BACZP1180-16	BIOUG30348-D04	EELTL290516DEC		ECO-CH-Z	0[n]	2		1					29-May-2016	Chironomidae	Larvae			El Colegio de la Frontera Sur, Unidad Chetumal
BACZP	BACZP1181-16	BIOUG30348-D05	EELTL290516DEC		ECO-CH-Z	0[n]	2		1					29-May-2016	Chironomidae	Larvae			El Colegio de la Frontera Sur, Unidad Chetumal
BACZP	BACZP1182-16	BIOUG30348-D06	EELTL290516DEC	BOLD:AAD0501	ECO-CH-Z	307[0n]	2		1					29-May-2016	Oxyethira serrata	Larvae			El Colegio de la Frontera Sur, Unidad Chetumal
BACZP	BACZP1183-16	BIOUG30348-D07	EELTL290516DEC	BOLD:AAE7849	ECO-CH-Z	658[0n]	2		1					29-May-2016	Daphnia mendotae	Adult			El Colegio de la Frontera Sur, Unidad Chetumal
BACZP	BACZP1184-16	BIOUG30348-D08	EELTL290516DEC	BOLD:AAE7849	ECO-CH-Z	658[0n]	2		1					29-May-2016	Daphnia mendotae	Adult			El Colegio de la Frontera Sur, Unidad Chetumal
BACZP	BACZP1185-16	BIOUG30348-D09	EELTL290516DEC	BOLD:AAE7849	ECO-CH-Z	658[0n]	2		1					29-May-2016	Daphnia mendotae	Adult			El Colegio de la Frontera Sur, Unidad Chetumal
BACZP	BACZP1186-16	BIOUG30348-D10	EELTL290516DEC	BOLD:AAE7849	ECO-CH-Z	658[0n]	2		1					29-May-2016	Daphnia mendotae	Adult			El Colegio de la Frontera Sur, Unidad Chetumal
BACZP	BACZP1187-16	BIOUG30348-D11	EELTL290516DEC	BOLD:AAI9430	ECO-CH-Z	658[0n]	2		1					29-May-2016	Diaphanosoma sp2	Adult			El Colegio de la Frontera Sur, Unidad Chetumal
BACZP	BACZP1188-16	BIOUG30348-D12	EELTL290516DEC	BOLD:AAI9430	ECO-CH-Z	612[0n]	2		1					29-May-2016	Diaphanosoma sp2	Adult			El Colegio de la Frontera Sur, Unidad Chetumal
BACZP	BACZP1189-16	BIOUG30348-E01	EELTL290516DEC	BOLD:AAC9302	ECO-CH-Z	601[0n]	2		1					29-May-2016	Pleuroxus cf. varidentatus	Adult			El Colegio de la Frontera Sur, Unidad Chetumal
BACZP	BACZP1190-16	BIOUG30348-E02	EELTL290516DEC	BOLD:ACL7862	ECO-CH-Z	611[0n]	2		1					29-May-2016	Ceriodaphnia dubia	Adult			El Colegio de la Frontera Sur, Unidad Chetumal
BACZP	BACZP1191-16	BIOUG30348-E03	EELTL290516DEC	BOLD:ACF0852	ECO-CH-Z	652[0n]	2		1					29-May-2016	Simocephalus serrulatus	Adult			El Colegio de la Frontera Sur, Unidad Chetumal
BACZP	BACZP1192-16	BIOUG30348-E04	EELTL290516DEC	BOLD:AAF3595	ECO-CH-Z	607[0n]	2		2					29-May-2016	Aloninae	Adult			El Colegio de la Frontera Sur, Unidad Chetumal
BACZP	BACZP1193-16	BIOUG30348-E05	EELTL290516DEC	BOLD:AAC9302	ECO-CH-Z	628[0n]	2		1					29-May-2016	Pleuroxus cf. varidentatus	Adult			El Colegio de la Frontera Sur, Unidad Chetumal
BACZP	BACZP1194-16	BIOUG30348-E06	EELTL290516DEC	BOLD:ACL7862	ECO-CH-Z	658[0n]	2		1					29-May-2016	Ceriodaphnia dubia	Adult			El Colegio de la Frontera Sur, Unidad Chetumal
BACZP	BACZP1195-16	BIOUG30348-E07	EELTL290516DEC	BOLD:AAA5938	ECO-CH-Z	658[0n]	2		1					29-May-2016	Sida	Adult			El Colegio de la Frontera Sur, Unidad Chetumal
BACZP	BACZP1196-16	BIOUG30348-E08	EELTL290516DEC	BOLD:AAC8115	ECO-CH-Z	658[0n]	2		1					29-May-2016	Eurycercus longirostris	Adult			El Colegio de la Frontera Sur, Unidad Chetumal
BACZP	BACZP1197-16	BIOUG30348-E09	EELTL290516DEC	BOLD:AAI9031	ECO-CH-Z	640[0n]	2		1					29-May-2016	Drepanothrix dentata	Adult			El Colegio de la Frontera Sur, Unidad Chetumal
BACZP	BACZP1198-16	BIOUG30348-E10	EELTL290516DEC	BOLD:AAI9031	ECO-CH-Z	658[0n]	2		1					29-May-2016	Drepanothrix dentata	Adult			El Colegio de la Frontera Sur, Unidad Chetumal
BACZP	BACZP1199-16	BIOUG30348-E11	EELTL290516DEC	BOLD:AAI9031	ECO-CH-Z	658[0n]	2		1					29-May-2016	Drepanothrix dentata	Adult			El Colegio de la Frontera Sur, Unidad Chetumal
BACZP	BACZP1200-16	BIOUG30348-E12	EELTL290516DEC	BOLD:AAI9031	ECO-CH-Z	658[0n]	2		1					29-May-2016	Drepanothrix dentata	Adult			El Colegio de la Frontera Sur, Unidad Chetumal
BACZP	BACZP1201-16	BIOUG30348-F01	EELTL290516DEC	BOLD:AAJ0946	ECO-CH-Z	658[0n]	2		1					29-May-2016	Chydorus sp. 2 NA	Adult			El Colegio de la Frontera Sur, Unidad Chetumal
BACZP	BACZP1202-16	BIOUG30348-F02	EELTL290516DEC	BOLD:AAJ0946	ECO-CH-Z	658[0n]	2		1					29-May-2016	Chydorus sp. 2 NA	Adult			El Colegio de la Frontera Sur, Unidad Chetumal
BACZP	BACZP1203-16	BIOUG30348-F03	EELTL290516DEC	BOLD:ABW2600	ECO-CH-Z	622[0n]	2		1					29-May-2016	Scapholeberis	Adult			El Colegio de la Frontera Sur, Unidad Chetumal
BACZP	BACZP1204-16	BIOUG30348-F04	EELTL290516DEC	BOLD:AAF3595	ECO-CH-Z	618[0n]	2		1					29-May-2016	Aloninae	Adult			El Colegio de la Frontera Sur, Unidad Chetumal
BACZP	BACZP1205-16	BIOUG30348-F05	EELTL290516DEC		ECO-CH-Z	434[0n]	2		1					29-May-2016	Chydorus brevilabris	Adult			El Colegio de la Frontera Sur, Unidad Chetumal
BACZP	BACZP1206-16	BIOUG30348-F06	EELTL290516DEC	BOLD:AAG1891	ECO-CH-Z	658[0n]	2		1					29-May-2016	Acroperus	Adult			El Colegio de la Frontera Sur, Unidad Chetumal
BACZP	BACZP1207-16	BIOUG30348-F07	EELTL290516DEC		ECO-CH-Z	0[n]	2		1					29-May-2016	Cyclopoida	Adult			El Colegio de la Frontera Sur, Unidad Chetumal
BACZP	BACZP1208-16	BIOUG30348-F08	EELTL290516DEC	BOLD:AAG9230	ECO-CH-Z	658[0n]	2		1					29-May-2016	Cyclops	Adult			El Colegio de la Frontera Sur, Unidad Chetumal
BACZP	BACZP1209-16	BIOUG30348-F09	EELTL290516DEC	BOLD:AAG9230	ECO-CH-Z	658[0n]	2		1					29-May-2016	Cyclops	Adult			El Colegio de la Frontera Sur, Unidad Chetumal
BACZP	BACZP1210-16	BIOUG30348-F10	EELTL290516DEC	BOLD:AAG9230	ECO-CH-Z	658[0n]	2		1					29-May-2016	Cyclops	Adult			El Colegio de la Frontera Sur, Unidad Chetumal
BACZP	BACZP1211-16	BIOUG30348-F11	EELTL290516DEC	BOLD:ADC0248	ECO-CH-Z	658[0n]	2		1					29-May-2016	Cyclopidae	Adult			El Colegio de la Frontera Sur, Unidad Chetumal
BACZP	BACZP1212-16	BIOUG30348-F12	EELTL290516DEC	BOLD:AAG9230	ECO-CH-Z	658[0n]	2		1					29-May-2016	Cyclops	Adult			El Colegio de la Frontera Sur, Unidad Chetumal
BACZP	BACZP1213-16	BIOUG30348-G01	EELTL290516DEC	BOLD:AAG9230	ECO-CH-Z	658[0n]	2		1					29-May-2016	Cyclops	Adult			El Colegio de la Frontera Sur, Unidad Chetumal
BACZP	BACZP1214-16	BIOUG30348-G02	EELTL290516DEC	BOLD:AAG9230	ECO-CH-Z	615[0n]	2		1					29-May-2016	Cyclops	Adult			El Colegio de la Frontera Sur, Unidad Chetumal
BACZP	BACZP1215-16	BIOUG30348-G03	EELTL290516DEC	BOLD:AAG9230	ECO-CH-Z	645[0n]	2		1					29-May-2016	Cyclops	Adult			El Colegio de la Frontera Sur, Unidad Chetumal
BACZP	BACZP1216-16	BIOUG30348-G04	EELTL290516DEC	BOLD:AAG9230	ECO-CH-Z	658[0n]	2		1					29-May-2016	Cyclops	Adult			El Colegio de la Frontera Sur, Unidad Chetumal
BACZP	BACZP1217-16	BIOUG30348-G05	EELTL290516DEC	BOLD:ACM1709	ECO-CH-Z	658[0n]	2		1					29-May-2016	Chironomidae	Larvae			University of Guelph, Centre for Biodiversity Genomics
BACZP	BACZP1218-16	BIOUG30348-G06	EELTL290516DEC	BOLD:ACC7822	ECO-CH-Z	658[0n]	2		1					29-May-2016	Chironomidae	Larvae			University of Guelph, Centre for Biodiversity Genomics
BACZP	BACZP1219-16	BIOUG30348-G07	EELTL290516DEC	BOLD:ADC0116	ECO-CH-Z	658[0n]	2		1					29-May-2016	Chironomidae				University of Guelph, Centre for Biodiversity Genomics
BACZP	BACZP1220-16	BIOUG30348-G08	EELTL290516DEC	BOLD:AAE5161	ECO-CH-Z	658[0n]	2		1					29-May-2016	Hydrochoreutes				El Colegio de la Frontera Sur, Unidad Chetumal
BACZP	BACZP1221-16	BIOUG30348-G09	EELTL290516DEC		ECO-CH-Z	0[n]	2		1					29-May-2016	Trombidiformes				El Colegio de la Frontera Sur, Unidad Chetumal
BACZP	BACZP1222-16	BIOUG30348-G10	EELTL290516DEC		ECO-CH-Z	0[n]	2		1					29-May-2016	Trombidiformes				El Colegio de la Frontera Sur, Unidad Chetumal
BACZP	BACZP1223-16	BIOUG30348-G11	EELTL290516DEC	BOLD:ADB7301	ECO-CH-Z	658[0n]	2		1					29-May-2016	Pionidae				El Colegio de la Frontera Sur, Unidad Chetumal
BACZP	BACZP1224-16	BIOUG30348-G12	EELTL290516DEC	BOLD:ACY6663	ECO-CH-Z	658[0n]	2		2					29-May-2016	Piona				El Colegio de la Frontera Sur, Unidad Chetumal
BACZP	BACZP1225-16	BIOUG30348-H01	EELTL290516DER	BOLD:ABZ8276	ECO-CH-Z	658[0n]	2		1					29-May-2016	Bosmina liederi	Adult			El Colegio de la Frontera Sur, Unidad Chetumal
BACZP	BACZP1226-16	BIOUG30348-H02	EELTL290516DER	BOLD:ABZ8276	ECO-CH-Z	626[0n]	2		1					29-May-2016	Bosmina liederi	Adult			El Colegio de la Frontera Sur, Unidad Chetumal
BACZP	BACZP1227-16	BIOUG30348-H03	EELTL290516DER	BOLD:ABZ8276	ECO-CH-Z	627[0n]	2		1					29-May-2016	Bosmina liederi	Adult			El Colegio de la Frontera Sur, Unidad Chetumal
BACZP	BACZP1228-16	BIOUG30348-H04	EELTL290516DER	BOLD:ABZ8276	ECO-CH-Z	658[0n]	2		1					29-May-2016	Bosmina liederi	Adult			El Colegio de la Frontera Sur, Unidad Chetumal
BACZP	BACZP1229-16	BIOUG30348-H05	EELTL290516DER		ECO-CH-Z	0[n]	2		1					29-May-2016	Calanoida	Adult			El Colegio de la Frontera Sur, Unidad Chetumal
BACZP	BACZP1230-16	BIOUG30348-H06	EELTL290516DER	BOLD:ABZ8276	ECO-CH-Z	505[4n]	2		1					29-May-2016	Bosmina liederi	Adult			El Colegio de la Frontera Sur, Unidad Chetumal
BACZP	BACZP1231-16	BIOUG30348-H07	EELTL290516DER		ECO-CH-Z	0[n]	2		1					29-May-2016	Calanoida	Adult			El Colegio de la Frontera Sur, Unidad Chetumal
BACZP	BACZP1232-16	BIOUG30348-H08	EELTL290516DER	BOLD:ABZ8276	ECO-CH-Z	612[0n]	2		1					29-May-2016	Bosmina liederi	Adult			El Colegio de la Frontera Sur, Unidad Chetumal
BACZP	BACZP1233-16	BIOUG30348-H09	EELTL290516DER	BOLD:AAC6460	ECO-CH-Z	658[0n]	2		1					29-May-2016	Leptodora	Adult			El Colegio de la Frontera Sur, Unidad Chetumal
BACZP	BACZP1234-16	BIOUG30348-H10	EELTL290516DER	BOLD:AAC6460	ECO-CH-Z	620[0n]	2		1					29-May-2016	Leptodora	Adult			El Colegio de la Frontera Sur, Unidad Chetumal
BACZP	BACZP1235-16	BIOUG30348-H11	EELTL290516DER	BOLD:AAM6294	ECO-CH-Z	639[0n]	2		1					29-May-2016	Chaoborus				University of Guelph, Centre for Biodiversity Genomics
BACZP	BACZP1236-16	BIOUG30360-A01	EELTL290516DER	BOLD:ACL6492	ECO-CH-Z	658[0n]	2		1					28-May-2016	Chironomidae		Pupae		University of Guelph, Centre for Biodiversity Genomics
BACZP	BACZP1237-16	BIOUG30360-A02	EELTL290516DER	BOLD:AAF6798	ECO-CH-Z	658[0n]	2		1					28-May-2016	Procladius denticulatus		Pupae		University of Guelph, Centre for Biodiversity Genomics
BACZP	BACZP1238-16	BIOUG30360-A03	EELTL290516DER	BOLD:AAM6227	ECO-CH-Z	658[0n]	2		1					28-May-2016	Procladius		Pupae		University of Guelph, Centre for Biodiversity Genomics
BACZP	BACZP1239-16	BIOUG30360-A04	EELTL290516DER	BOLD:ADC0116	ECO-CH-Z	658[0n]	2		1					28-May-2016	Chironomidae		Pupae		University of Guelph, Centre for Biodiversity Genomics
BACZP	BACZP1240-16	BIOUG30360-A05	EELTL290516DER	BOLD:AAL7329	ECO-CH-Z	658[0n]	2		1					28-May-2016	Chironomidae	Adult			University of Guelph, Centre for Biodiversity Genomics
BACZP	BACZP1241-16	BIOUG30360-A06	EELTL290516DER	BOLD:ACA8455	ECO-CH-Z	658[0n]	2		1					28-May-2016	Chironomidae	Adult			University of Guelph, Centre for Biodiversity Genomics
BACZP	BACZP1242-16	BIOUG30360-A07	EELTL290516DER	BOLD:AAE7849	ECO-CH-Z	658[0n]	2		1					28-May-2016	Daphnia mendotae	Adult			El Colegio de la Frontera Sur, Unidad Chetumal
BACZP	BACZP1243-16	BIOUG30360-A08	EELTL290516DER	BOLD:AAE7849	ECO-CH-Z	658[0n]	2		1					28-May-2016	Daphnia mendotae	Adult			El Colegio de la Frontera Sur, Unidad Chetumal
BACZP	BACZP1244-16	BIOUG30360-A09	EELTL290516DER	BOLD:AAE7849	ECO-CH-Z	658[0n]	2		1					28-May-2016	Daphnia mendotae	Adult			El Colegio de la Frontera Sur, Unidad Chetumal
BACZP	BACZP1245-16	BIOUG30360-A10	EELTL290516DER	BOLD:AAI9430	ECO-CH-Z	657[0n]	2		1					28-May-2016	Diaphanosoma sp2	Adult			El Colegio de la Frontera Sur, Unidad Chetumal
BACZP	BACZP1246-16	BIOUG30360-A11	EELTL290516DER	BOLD:AAA5938	ECO-CH-Z	658[0n]	2		1					28-May-2016	Sida	Adult			El Colegio de la Frontera Sur, Unidad Chetumal
BACZP	BACZP1247-16	BIOUG30360-A12	EELTL290516DER		ECO-CH-Z	0[n]	2		1					28-May-2016	Chironomidae	Adult			El Colegio de la Frontera Sur, Unidad Chetumal
BACZP	BACZP1248-16	BIOUG30360-B01	EELTL290516DER	BOLD:AAI9031	ECO-CH-Z	658[0n]	2		1					28-May-2016	Drepanothrix dentata	Adult			El Colegio de la Frontera Sur, Unidad Chetumal
BACZP	BACZP1249-16	BIOUG30360-B02	EELTL290516DER	BOLD:AAI9031	ECO-CH-Z	658[0n]	2		1					28-May-2016	Drepanothrix dentata	Adult			El Colegio de la Frontera Sur, Unidad Chetumal
BACZP	BACZP1250-16	BIOUG30360-B03	EELTL290516DER		ECO-CH-Z	224[2n]	2		1					28-May-2016	Cyclops	Adult			El Colegio de la Frontera Sur, Unidad Chetumal
BACZP	BACZP1251-16	BIOUG30360-B04	EELTL290516DER	BOLD:ACY4618	ECO-CH-Z	658[0n]	2		1					28-May-2016	Cypria	Adult			El Colegio de la Frontera Sur, Unidad Chetumal
BACZP	BACZP1252-16	BIOUG30360-B05	EELTL290516DER	BOLD:ACI9934	ECO-CH-Z	658[0n]	2		1					28-May-2016	Piona	Adult			El Colegio de la Frontera Sur, Unidad Chetumal
BACZP	BACZP1253-16	BIOUG30360-B06	EELTL290516DER	BOLD:ACY6663	ECO-CH-Z	658[0n]	2		1					28-May-2016	Piona	Adult			El Colegio de la Frontera Sur, Unidad Chetumal
BACZP	BACZP1254-16	BIOUG30360-B07	EELTL290516DER	BOLD:ACL7862	ECO-CH-Z	658[0n]	2		1					28-May-2016	Ceriodaphnia dubia	Adult			El Colegio de la Frontera Sur, Unidad Chetumal
BACZP	BACZP1255-16	BIOUG30360-B08	EELTL290516DER	BOLD:ABZ8276	ECO-CH-Z	593[5n]	2		1					28-May-2016	Bosmina liederi	Adult			El Colegio de la Frontera Sur, Unidad Chetumal
BACZP	BACZP1256-16	BIOUG30360-B09	EELTL290516DER		ECO-CH-Z	0[n]	2		1					28-May-2016	Calanoida	Adult			El Colegio de la Frontera Sur, Unidad Chetumal
BACZP	BACZP1257-16	BIOUG30360-B10	EELTL290516DER	BOLD:AAJ0946	ECO-CH-Z	658[0n]	2		1					28-May-2016	Chydorus sp. 2 NA	Adult			El Colegio de la Frontera Sur, Unidad Chetumal
BACZP	BACZP1258-16	BIOUG30360-B11	EELTL290516DER	BOLD:AAF3595	ECO-CH-Z	658[0n]	2		1					28-May-2016	Aloninae	Adult			El Colegio de la Frontera Sur, Unidad Chetumal
BACZP	BACZP1259-16	BIOUG30360-B12	EELTL290516DER	BOLD:ABZ8276	ECO-CH-Z	658[2n]	2		1					28-May-2016	Bosmina liederi	Adult			El Colegio de la Frontera Sur, Unidad Chetumal
BACZP	BACZP1260-16	BIOUG30360-C01	EELLTL290516PER	BOLD:AAW1782	ECO-CH-Z	658[1n]	2		1					29-May-2016	Alona	Adult			El Colegio de la Frontera Sur, Unidad Chetumal
BACZP	BACZP1261-16	BIOUG30360-C02	EELLTL290516PER	BOLD:ACY4083	ECO-CH-Z	658[0n]	2		1					29-May-2016	Pleuroxus	Adult			El Colegio de la Frontera Sur, Unidad Chetumal
BACZP	BACZP1262-16	BIOUG30360-C03	EELLTL290516PER	BOLD:AAW1782	ECO-CH-Z	658[0n]	2		1					29-May-2016	Alona	Adult			El Colegio de la Frontera Sur, Unidad Chetumal
BACZP	BACZP1263-16	BIOUG30360-C04	EELLTL290516PER	BOLD:ACF8922	ECO-CH-Z	658[0n]	2		1					29-May-2016	Cyclopoida	Adult			El Colegio de la Frontera Sur, Unidad Chetumal
BACZP	BACZP1264-16	BIOUG30360-C05	EELLTL290516PER	BOLD:AAW1782	ECO-CH-Z	658[0n]	2		1					29-May-2016	Alona	Adult			El Colegio de la Frontera Sur, Unidad Chetumal
BACZP	BACZP1265-16	BIOUG30360-C06	EELLTL290516PER	BOLD:ACF8922	ECO-CH-Z	655[0n]	2		1					29-May-2016	Cyclopoida	Adult			El Colegio de la Frontera Sur, Unidad Chetumal
BACZP	BACZP1266-16	BIOUG30360-C07	EELLTL290516PER	BOLD:ACF8549	ECO-CH-Z	658[0n]	2		1					29-May-2016	Cyclopidae	Adult			El Colegio de la Frontera Sur, Unidad Chetumal
BACZP	BACZP1267-16	BIOUG30360-C08	EELLTL290516PER	BOLD:ACF8922	ECO-CH-Z	658[0n]	2		1					29-May-2016	Cyclopoida	Adult			El Colegio de la Frontera Sur, Unidad Chetumal
BACZP	BACZP1268-16	BIOUG30360-C09	EELLTL290516PER	BOLD:AAD1717	ECO-CH-Z	658[0n]	2		1					29-May-2016	Simocephalus serrulatus	Adult			El Colegio de la Frontera Sur, Unidad Chetumal
BACZP	BACZP1269-16	BIOUG30360-C10	EELLTL290516PER	BOLD:AAG9230	ECO-CH-Z	658[0n]	2		1					29-May-2016	Cyclops	Adult			El Colegio de la Frontera Sur, Unidad Chetumal
BACZP	BACZP1270-16	BIOUG30360-C11	EELLTL290516PER	BOLD:AAA3234	ECO-CH-Z	658[0n]	2		1					29-May-2016	Pimephales notatus	Larvae			El Colegio de la Frontera Sur, Unidad Chetumal
BACZP	BACZP1271-16	BIOUG30360-C12	EELLTL290516PER	BOLD:AAE2233	ECO-CH-Z	613[3n]	2		1					29-May-2016	Keratella cochlearis	Adult			El Colegio de la Frontera Sur, Unidad Chetumal
BACZP	BACZP1272-16	BIOUG30360-D01	EELLTL290516PER	BOLD:ACF8922	ECO-CH-Z	655[0n]	2		1					29-May-2016	Cyclopoida	Adult			El Colegio de la Frontera Sur, Unidad Chetumal
BACZP	BACZP1273-16	BIOUG30360-D02	EELLTL290516PER		ECO-CH-Z	456[1n]	2		1					29-May-2016	Leptodiaptomus minutus	Adult			El Colegio de la Frontera Sur, Unidad Chetumal
BACZP	BACZP1274-16	BIOUG30360-D03	EELLTL290516PER		ECO-CH-Z	0[n]	2		1					29-May-2016	Scapholeberis	Adult			El Colegio de la Frontera Sur, Unidad Chetumal
BACZP	BACZP1275-16	BIOUG30360-D04	EELLTL290516PER		ECO-CH-Z		2		1					29-May-2016	Cyclopoida	Adult			El Colegio de la Frontera Sur, Unidad Chetumal
BACZP	BACZP1276-16	BIOUG30360-D05	EELLTL290516PER	BOLD:ACL2868	ECO-CH-Z	641[0n]	2		1					29-May-2016	Arrenurus	Adult			El Colegio de la Frontera Sur, Unidad Chetumal
BACZP	BACZP1277-16	BIOUG30360-D06	EELLTL290516PER		ECO-CH-Z	0[n]	2		1					29-May-2016	Coleoptera	Adult			El Colegio de la Frontera Sur, Unidad Chetumal
BACZP	BACZP1278-16	BIOUG30360-D07	EELLTL290516PER	BOLD:ACI9934	ECO-CH-Z	658[0n]	2		1					29-May-2016	Piona	Adult			El Colegio de la Frontera Sur, Unidad Chetumal
BACZP	BACZP1279-16	BIOUG30360-D08	EELLTL290516PER	BOLD:AAJ3154	ECO-CH-Z	658[0n]	2		1					29-May-2016	Arrenurus apetiolatus	Adult			El Colegio de la Frontera Sur, Unidad Chetumal
BACZP	BACZP1280-16	BIOUG30360-D09	EELLTL290516PER	BOLD:AAF3595	ECO-CH-Z	658[0n]	2		1					29-May-2016	Aloninae	Adult			El Colegio de la Frontera Sur, Unidad Chetumal
BACZP	BACZP1281-16	BIOUG30360-D10	EELLTL290516PER	BOLD:AAD8055	ECO-CH-Z	658[0n]	2		2					29-May-2016	Aloninae	Adult			El Colegio de la Frontera Sur, Unidad Chetumal
BACZP	BACZP1282-16	BIOUG30360-D11	EELLTL290516PER	BOLD:ADB9882	ECO-CH-Z	658[0n]	2		1					29-May-2016	Canthocamptidae	Adult			El Colegio de la Frontera Sur, Unidad Chetumal
BACZP	BACZP1283-16	BIOUG30360-D12	EELLTL290516PER	BOLD:AAW1782	ECO-CH-Z	658[1n]	2		1					29-May-2016	Alona	Adult			El Colegio de la Frontera Sur, Unidad Chetumal
BACZP	BACZP1284-16	BIOUG30360-E01	EELLTL290516PER	BOLD:ADC0043	ECO-CH-Z	658[0n]	2		1					29-May-2016	Cyclopidae	Adult			El Colegio de la Frontera Sur, Unidad Chetumal
BACZP	BACZP1285-16	BIOUG30360-E02	EELLTL290516PER	BOLD:ACI9934	ECO-CH-Z	658[0n]	2		1					29-May-2016	Piona	Adult			El Colegio de la Frontera Sur, Unidad Chetumal
BACZP	BACZP1286-16	BIOUG30360-E03	EELLTL290516PER	BOLD:ADB9993	ECO-CH-Z	658[0n]	2		1					29-May-2016	Unionicolidae	Adult			El Colegio de la Frontera Sur, Unidad Chetumal
BACZP	BACZP1287-16	BIOUG30360-E04	EELLTL290516PER	BOLD:ADB9993	ECO-CH-Z	658[0n]	2		1					29-May-2016	Unionicolidae	Adult			El Colegio de la Frontera Sur, Unidad Chetumal
BACZP	BACZP1288-16	BIOUG30360-E05	EELLTL290516PER	BOLD:AAF3595	ECO-CH-Z	658[0n]	2		2					29-May-2016	Aloninae	Adult			El Colegio de la Frontera Sur, Unidad Chetumal
BACZP	BACZP1289-16	BIOUG30360-E06	EELLTL290516PER	BOLD:AAF3595	ECO-CH-Z	658[0n]	2		2					29-May-2016	Aloninae	Adult			El Colegio de la Frontera Sur, Unidad Chetumal
BACZP	BACZP1290-16	BIOUG30360-E07	EELLTL290516PER	BOLD:ACA6821	ECO-CH-Z	658[0n]	2		1					29-May-2016	Cyclopidae	Adult			El Colegio de la Frontera Sur, Unidad Chetumal
BACZP	BACZP1291-16	BIOUG30360-E08	EELLTL290516PER	BOLD:AAC9302	ECO-CH-Z	658[0n]	2		1					29-May-2016	Pleuroxus cf. varidentatus	Adult			El Colegio de la Frontera Sur, Unidad Chetumal
BACZP	BACZP1292-16	BIOUG30360-E09	EELLTL290516PER	BOLD:AAW1782	ECO-CH-Z	617[0n]	2		1					29-May-2016	Alona	Adult			El Colegio de la Frontera Sur, Unidad Chetumal
BACZP	BACZP1293-16	BIOUG30360-E10	EELLTL290516PER	BOLD:ACF8922	ECO-CH-Z	658[0n]	2		1					29-May-2016	Cyclopoida	Adult			El Colegio de la Frontera Sur, Unidad Chetumal
BACZP	BACZP1294-16	BIOUG30360-E11	EELLTL290516PER		ECO-CH-Z	0[n]	2		1					29-May-2016	Chironomidae	Adult			El Colegio de la Frontera Sur, Unidad Chetumal
BACZP	BACZP1295-16	BIOUG30360-E12	EELLTL290516PER	BOLD:ACA4901	ECO-CH-Z	658[0n]	2		1					29-May-2016	Chironomidae		Pupae		University of Guelph, Centre for Biodiversity Genomics
BACZP	BACZP1296-16	BIOUG30360-F01	GUELPHLS70616PCE	BOLD:ACW5340	ECO-CH-Z	658[0n]	2		1					07-Jun-2016	Ceriodaphnia	Adult			El Colegio de la Frontera Sur, Unidad Chetumal
BACZP	BACZP1297-16	BIOUG30360-F02	GUELPHLS70616PCE	BOLD:ACW5340	ECO-CH-Z	658[0n]	2		1					07-Jun-2016	Ceriodaphnia	Adult			El Colegio de la Frontera Sur, Unidad Chetumal
BACZP	BACZP1298-16	BIOUG30360-F03	GUELPHLS70616PCE	BOLD:ABW2600	ECO-CH-Z	658[0n]	2		1					07-Jun-2016	Scapholeberis	Adult			El Colegio de la Frontera Sur, Unidad Chetumal
BACZP	BACZP1299-16	BIOUG30360-F04	GUELPHLS70616PCE	BOLD:ABW2600	ECO-CH-Z	658[0n]	2		1					07-Jun-2016	Scapholeberis	Adult			El Colegio de la Frontera Sur, Unidad Chetumal
BACZP	BACZP1300-16	BIOUG30360-F05	GUELPHLS70616PCE	BOLD:ABX4934	ECO-CH-Z	658[0n]	2		1					07-Jun-2016	Bosmina longirostris	Adult			El Colegio de la Frontera Sur, Unidad Chetumal
BACZP	BACZP1301-16	BIOUG30360-F06	GUELPHLS70616PCE	BOLD:ABX4934	ECO-CH-Z	658[0n]	2		1					07-Jun-2016	Bosmina longirostris	Adult			El Colegio de la Frontera Sur, Unidad Chetumal
BACZP	BACZP1302-16	BIOUG30360-F07	GUELPHLS70616PCE	BOLD:ACW5327	ECO-CH-Z	658[0n]	2		1					07-Jun-2016	Ostracoda	Adult			El Colegio de la Frontera Sur, Unidad Chetumal
BACZP	BACZP1303-16	BIOUG30360-F08	GUELPHLS70616PCE		ECO-CH-Z	666[0n]	2		1				COI-5P	07-Jun-2016	Cyclopoida	Adult			El Colegio de la Frontera Sur, Unidad Chetumal
BACZP	BACZP1304-16	BIOUG30360-F09	GUELPHLS70616PCE	BOLD:ACZ8171	ECO-CH-Z	658[0n]	2		1					07-Jun-2016	Cyclopidae	Adult			El Colegio de la Frontera Sur, Unidad Chetumal
BACZP	BACZP1305-16	BIOUG30360-F10	GUELPHLS70616PCE	BOLD:AAA1704	ECO-CH-Z	658[0n]	2		1					07-Jun-2016	Hyalella	Adult			El Colegio de la Frontera Sur, Unidad Chetumal
BACZP	BACZP1306-16	BIOUG30360-F11	GUELPHLS70616PCE	BOLD:AAA1707	ECO-CH-Z	658[0n]	2		1					07-Jun-2016	Hyalella	Adult			El Colegio de la Frontera Sur, Unidad Chetumal
BACZP	BACZP1307-16	BIOUG30360-F12	GUELPHLS70616PCE	BOLD:AAA1707	ECO-CH-Z	658[1n]	2		1					07-Jun-2016	Hyalella	Adult			El Colegio de la Frontera Sur, Unidad Chetumal
BACZP	BACZP1308-16	BIOUG30360-G01	GUELPHLS70616PCE	BOLD:ACW5318	ECO-CH-Z	658[0n]	2		1					07-Jun-2016	Cyclopidae	Adult			El Colegio de la Frontera Sur, Unidad Chetumal
BACZP	BACZP1309-16	BIOUG30360-G02	GUELPHLS70616PCE	BOLD:ACF0852	ECO-CH-Z	658[0n]	2		1					07-Jun-2016	Simocephalus serrulatus	Adult			El Colegio de la Frontera Sur, Unidad Chetumal
BACZP	BACZP1310-16	BIOUG30360-G03	GUELPHLS70616PCE	BOLD:AAH3195	ECO-CH-Z	658[0n]	2		1					07-Jun-2016	Simocephalus cf. punctatus	Adult			El Colegio de la Frontera Sur, Unidad Chetumal
BACZP	BACZP1311-16	BIOUG30360-G04	GUELPHLS70616PCE	BOLD:AAN6748	ECO-CH-Z	637[1n]	2		1					07-Jun-2016	Cyclopidae	Adult			El Colegio de la Frontera Sur, Unidad Chetumal
BACZP	BACZP1312-16	BIOUG30360-G05	GUELPHLS70616PCE	BOLD:AAG9778	ECO-CH-Z	658[0n]	2		1					07-Jun-2016	Cyclopoida	Adult			El Colegio de la Frontera Sur, Unidad Chetumal
BACZP	BACZP1313-16	BIOUG30360-G06	GUELPHLS70616PCE	BOLD:ACX1052	ECO-CH-Z	658[0n]	2		1					07-Jun-2016	Macrocyclops	Adult			El Colegio de la Frontera Sur, Unidad Chetumal
BACZP	BACZP1314-16	BIOUG30360-G07	GUELPHLS70616PCE	BOLD:AAW1782	ECO-CH-Z	658[0n]	2		1					07-Jun-2016	Alona	Juvenile			El Colegio de la Frontera Sur, Unidad Chetumal
BACZP	BACZP1315-16	BIOUG30360-G08	GUELPHLS70616PCE		ECO-CH-Z	0[n]	2		1					07-Jun-2016	Aloninae	Adult			El Colegio de la Frontera Sur, Unidad Chetumal
BACZP	BACZP1316-16	BIOUG30360-G09	GUELPHLS70616PCE	BOLD:AAB3601	ECO-CH-Z	658[0n]	2		1					07-Jun-2016	Chydorus brevilabris	Adult			El Colegio de la Frontera Sur, Unidad Chetumal
BACZP	BACZP1317-16	BIOUG30360-G10	GUELPHLS70616PCE	BOLD:AAB3601	ECO-CH-Z	658[0n]	2		1					07-Jun-2016	Chydorus brevilabris	Adult			El Colegio de la Frontera Sur, Unidad Chetumal
BACZP	BACZP1318-16	BIOUG30360-G11	GUELPHLS70616PCE	BOLD:AAB3601	ECO-CH-Z	658[0n]	2		1					07-Jun-2016	Chydorus brevilabris	Adult			El Colegio de la Frontera Sur, Unidad Chetumal
BACZP	BACZP1319-16	BIOUG30360-G12	GUELPHLS70616PCE	BOLD:AAB3601	ECO-CH-Z	658[0n]	2		1					07-Jun-2016	Chydorus brevilabris	Adult			El Colegio de la Frontera Sur, Unidad Chetumal
BACZP	BACZP1320-16	BIOUG30360-H01	GUELPHLS70616PCE	BOLD:AAN5330	ECO-CH-Z	658[0n]	2		1					07-Jun-2016	Corynoneura scutellata	Larvae			El Colegio de la Frontera Sur, Unidad Chetumal
BACZP	BACZP1321-16	BIOUG30360-H02	GUELPHLS70616PCE	BOLD:ACB9399	ECO-CH-Z	658[0n]	2		1					07-Jun-2016	Insecta	Larvae			El Colegio de la Frontera Sur, Unidad Chetumal
BACZP	BACZP1322-16	BIOUG30360-H03	GUELPHLS70616PCE	BOLD:ABW1518	ECO-CH-Z	658[0n]	2		1				COI-5P	07-Jun-2016	Chironomidae		Pupae		El Colegio de la Frontera Sur, Unidad Chetumal
BACZP	BACZP1323-16	BIOUG30360-H04	GUELPHLS70616PCE	BOLD:ABY7666	ECO-CH-Z	658[0n]	2		1					07-Jun-2016	Culex territans		Pupae		El Colegio de la Frontera Sur, Unidad Chetumal
BACZP	BACZP1324-16	BIOUG30360-H05	GUELPHLS70616PCE	BOLD:ACW5128	ECO-CH-Z	658[0n]	2		1					07-Jun-2016	Veliidae	Adult			University of Guelph, Centre for Biodiversity Genomics
BACZP	BACZP1325-16	BIOUG30360-H06	GUELPHLS70616PCE	BOLD:ACF2457	ECO-CH-Z	658[0n]	2		1					07-Jun-2016	Paratanytarsus laccophilus	Larvae			University of Guelph, Centre for Biodiversity Genomics
BACZP	BACZP1326-16	BIOUG30360-H07	GUELPHLS70616PCE	BOLD:AAC9302	ECO-CH-Z	658[0n]	2		2					07-Jun-2016	Pleuroxus cf. varidentatus	Adult			El Colegio de la Frontera Sur, Unidad Chetumal
BACZP	BACZP1327-16	BIOUG30360-H08	GUELPHLS70616PCE	BOLD:AAC9302	ECO-CH-Z	647[0n]	2		1					07-Jun-2016	Pleuroxus cf. varidentatus	Adult			El Colegio de la Frontera Sur, Unidad Chetumal
BACZP	BACZP1328-16	BIOUG30360-H09	GUELPHLS70616PCE	BOLD:AAI6310	ECO-CH-Z	658[0n]	2		1					07-Jun-2016	Diaphanosoma	Adult			El Colegio de la Frontera Sur, Unidad Chetumal
BACZP	BACZP1329-16	BIOUG30360-H10	GUELPHLS70616PCE	BOLD:ADB9984	ECO-CH-Z	658[0n]	2		1					07-Jun-2016	Cyclopidae	Adult			El Colegio de la Frontera Sur, Unidad Chetumal
BACZP	BACZP1330-16	BIOUG30360-H11	GUELPHLS70616PCE	BOLD:ADB9984	ECO-CH-Z	658[0n]	2		1					07-Jun-2016	Cyclopidae	Adult			El Colegio de la Frontera Sur, Unidad Chetumal
BACZP	BACZP1331-16	BIOUG30451-A01	GUELSW070616RPE	BOLD:ACW5340	ECO-CH-Z	658[0n]	2							07-Jun-2016	Ceriodaphnia	Adult			El Colegio de la Frontera Sur, Unidad Chetumal
BACZP	BACZP1332-16	BIOUG30451-A02	GUELSW070616RPE	BOLD:ACW5340	ECO-CH-Z	658[0n]	2							07-Jun-2016	Ceriodaphnia	Adult			El Colegio de la Frontera Sur, Unidad Chetumal
BACZP	BACZP1333-16	BIOUG30451-A03	GUELSW070616RPE	BOLD:ABW2600	ECO-CH-Z	658[0n]	2							07-Jun-2016	Scapholeberis	Adult			El Colegio de la Frontera Sur, Unidad Chetumal
BACZP	BACZP1334-16	BIOUG30451-A04	GUELSW070616RPE	BOLD:ABW2600	ECO-CH-Z	658[0n]	2							07-Jun-2016	Scapholeberis	Adult			El Colegio de la Frontera Sur, Unidad Chetumal
BACZP	BACZP1335-16	BIOUG30451-A05	GUELSW070616RPE	BOLD:ABX4934	ECO-CH-Z	658[0n]	2							07-Jun-2016	Bosmina longirostris	Adult			El Colegio de la Frontera Sur, Unidad Chetumal
BACZP	BACZP1336-16	BIOUG30451-A06	GUELSW070616RPE	BOLD:ABX4934	ECO-CH-Z	658[0n]	2							07-Jun-2016	Bosmina longirostris	Adult			El Colegio de la Frontera Sur, Unidad Chetumal
BACZP	BACZP1337-16	BIOUG30451-A07	GUELSW070616RPE		ECO-CH-Z	347[10n]	2							07-Jun-2016	Ostracoda	Adult			El Colegio de la Frontera Sur, Unidad Chetumal
BACZP	BACZP1338-16	BIOUG30451-A08	GUELSW070616RPE		ECO-CH-Z	0[n]	2							07-Jun-2016	Cyclopoida	Adult			El Colegio de la Frontera Sur, Unidad Chetumal
BACZP	BACZP1339-16	BIOUG30451-A09	GUELSW070616RPE	BOLD:AAN6748	ECO-CH-Z	658[0n]	2							07-Jun-2016	Cyclopidae	Adult			El Colegio de la Frontera Sur, Unidad Chetumal
BACZP	BACZP1340-16	BIOUG30451-A10	GUELSW070616RPE	BOLD:AAA1707	ECO-CH-Z	435[2n]	2							07-Jun-2016	Hyalella				El Colegio de la Frontera Sur, Unidad Chetumal
BACZP	BACZP1341-16	BIOUG30451-A11	GUELSW070616RPE		ECO-CH-Z	358[4n]	2							07-Jun-2016	Hyalella				El Colegio de la Frontera Sur, Unidad Chetumal
BACZP	BACZP1342-16	BIOUG30451-A12	GUELSW070616RPE	BOLD:AAA1707	ECO-CH-Z	618[4n]	2							07-Jun-2016	Hyalella				El Colegio de la Frontera Sur, Unidad Chetumal
BACZP	BACZP1343-16	BIOUG30451-B01	GUELSW070616RPE	BOLD:ACF8549	ECO-CH-Z	658[0n]	2							07-Jun-2016	Cyclopidae	Adult			El Colegio de la Frontera Sur, Unidad Chetumal
BACZP	BACZP1344-16	BIOUG30451-B02	GUELSW070616RPE	BOLD:AAH3195	ECO-CH-Z	658[0n]	2							07-Jun-2016	Simocephalus cf. punctatus	Adult			El Colegio de la Frontera Sur, Unidad Chetumal
BACZP	BACZP1345-16	BIOUG30451-B03	GUELSW070616RPE	BOLD:ACX0695	ECO-CH-Z	658[0n]	2							07-Jun-2016	Simocephalus cf. punctatus	Adult			El Colegio de la Frontera Sur, Unidad Chetumal
BACZP	BACZP1346-16	BIOUG30451-B04	GUELSW070616RPE		ECO-CH-Z	0[n]	2							07-Jun-2016	Cyclopoida	Adult			El Colegio de la Frontera Sur, Unidad Chetumal
BACZP	BACZP1347-16	BIOUG30451-B05	GUELSW070616RPE	BOLD:AAN6748	ECO-CH-Z	658[1n]	2							07-Jun-2016	Cyclopidae	Adult			El Colegio de la Frontera Sur, Unidad Chetumal
BACZP	BACZP1348-16	BIOUG30451-B06	GUELSW070616RPE	BOLD:AAG9778	ECO-CH-Z	518[1n]	2							07-Jun-2016	Cyclopoida	Adult			El Colegio de la Frontera Sur, Unidad Chetumal
BACZP	BACZP1349-16	BIOUG30451-B07	GUELSW070616RPE		ECO-CH-Z	222[0n]	2							07-Jun-2016	Alona	Adult			El Colegio de la Frontera Sur, Unidad Chetumal
BACZP	BACZP1350-16	BIOUG30451-B08	GUELSW070616RPE	BOLD:AAW1782	ECO-CH-Z	658[0n]	2							07-Jun-2016	Alona	Adult			El Colegio de la Frontera Sur, Unidad Chetumal
BACZP	BACZP1351-16	BIOUG30451-B09	GUELSW070616RPE	BOLD:AAB3601	ECO-CH-Z	658[0n]	2							07-Jun-2016	Chydorus brevilabris	Adult			El Colegio de la Frontera Sur, Unidad Chetumal
BACZP	BACZP1352-16	BIOUG30451-B10	GUELSW070616RPE	BOLD:AAB3601	ECO-CH-Z	658[0n]	2							07-Jun-2016	Chydorus brevilabris	Adult			El Colegio de la Frontera Sur, Unidad Chetumal
BACZP	BACZP1353-16	BIOUG30451-B11	GUELSW070616RPE	BOLD:AAB3601	ECO-CH-Z	658[0n]	2							07-Jun-2016	Chydorus brevilabris	Adult			El Colegio de la Frontera Sur, Unidad Chetumal
BACZP	BACZP1354-16	BIOUG30451-B12	GUELSW070616RPE	BOLD:AAB3601	ECO-CH-Z	658[0n]	2							07-Jun-2016	Chydorus brevilabris	Adult			El Colegio de la Frontera Sur, Unidad Chetumal
BACZP	BACZP1355-16	BIOUG30451-C01	GUELSW070616RPE	BOLD:AAB9516	ECO-CH-Z	658[0n]	2							07-Jun-2016	Insecta	Larvae			University of Guelph, Centre for Biodiversity Genomics
BACZP	BACZP1356-16	BIOUG30451-C02	GUELSW070616RPE	BOLD:ACB9399	ECO-CH-Z	658[0n]	2							07-Jun-2016	Insecta	Larvae			El Colegio de la Frontera Sur, Unidad Chetumal
BACZP	BACZP1357-16	BIOUG30451-C03	GUELSW070616RPE	BOLD:AAN5330	ECO-CH-Z	658[0n]	2							07-Jun-2016	Corynoneura scutellata		Pupae		El Colegio de la Frontera Sur, Unidad Chetumal
BACZP	BACZP1358-16	BIOUG30451-C04	GUELSW070616RPE	BOLD:ABY7666	ECO-CH-Z	658[0n]	2							07-Jun-2016	Culex territans	Larvae			University of Guelph, Centre for Biodiversity Genomics
BACZP	BACZP1359-16	BIOUG30451-C05	GUELSW070616RPE	BOLD:ACY1789	ECO-CH-Z	658[0n]	2							07-Jun-2016	Insecta	Adult			El Colegio de la Frontera Sur, Unidad Chetumal
BACZP	BACZP1360-16	BIOUG30451-C06	GUELSW070616RPE	BOLD:ACF2457	ECO-CH-Z	658[0n]	2							07-Jun-2016	Paratanytarsus laccophilus	Larvae			El Colegio de la Frontera Sur, Unidad Chetumal
BACZP	BACZP1361-16	BIOUG30451-C07	GUELSW070616RPE	BOLD:AAC9302	ECO-CH-Z	658[0n]	2							07-Jun-2016	Pleuroxus cf. varidentatus	Adult			El Colegio de la Frontera Sur, Unidad Chetumal
BACZP	BACZP1362-16	BIOUG30451-C08	GUELSW070616RPE	BOLD:AAC9302	ECO-CH-Z	658[0n]	2							07-Jun-2016	Pleuroxus cf. varidentatus	Adult			El Colegio de la Frontera Sur, Unidad Chetumal
BACZP	BACZP1363-16	BIOUG30451-C09	GUELSW070616RPE	BOLD:AAI6310	ECO-CH-Z	658[0n]	2							07-Jun-2016	Diaphanosoma	Adult			El Colegio de la Frontera Sur, Unidad Chetumal
BACZP	BACZP1364-16	BIOUG30451-C10	GUELSW070616RPE	BOLD:AAN6748	ECO-CH-Z	658[0n]	2							07-Jun-2016	Cyclopidae	Adult			El Colegio de la Frontera Sur, Unidad Chetumal
BACZP	BACZP1365-16	BIOUG30451-C11	GUELSW070616RPE	BOLD:AAG9780	ECO-CH-Z	641[0n]	2							07-Jun-2016	Cyclopoida	Adult			El Colegio de la Frontera Sur, Unidad Chetumal
BACZP	BACZP1366-16	BIOUG30451-C12	GUELSW070616RPE	BOLD:AAD8054	ECO-CH-Z	658[0n]	2							07-Jun-2016	Aloninae	Adult			El Colegio de la Frontera Sur, Unidad Chetumal
BACZP	BACZP1367-16	BIOUG30451-D01	CRAW030616RPE	BOLD:ABZ8276	ECO-CH-Z	658[0n]	2		1					03-Jun-2016	Bosmina liederi	Adult			El Colegio de la Frontera Sur, Unidad Chetumal
BACZP	BACZP1368-16	BIOUG30451-D02	CRAW030616RPE	BOLD:ABZ8276	ECO-CH-Z	658[0n]	2		1					03-Jun-2016	Bosmina liederi	Adult			El Colegio de la Frontera Sur, Unidad Chetumal
BACZP	BACZP1369-16	BIOUG30451-D03	CRAW030616RPE	BOLD:ABZ8276	ECO-CH-Z	658[0n]	2		1					03-Jun-2016	Bosmina liederi	Adult			El Colegio de la Frontera Sur, Unidad Chetumal
BACZP	BACZP1370-16	BIOUG30451-D04	CRAW030616RPE	BOLD:ABZ8276	ECO-CH-Z	658[0n]	2		1					03-Jun-2016	Bosmina liederi	Adult			El Colegio de la Frontera Sur, Unidad Chetumal
BACZP	BACZP1371-16	BIOUG30451-D05	CRAW030616RPE	BOLD:ABZ8276	ECO-CH-Z	658[0n]	2		1					03-Jun-2016	Bosmina liederi	Adult			El Colegio de la Frontera Sur, Unidad Chetumal
BACZP	BACZP1372-16	BIOUG30451-D06	CRAW030616RPE		ECO-CH-Z	658[0n]	2		1				COI-5P	03-Jun-2016	Bosmina	Adult			El Colegio de la Frontera Sur, Unidad Chetumal
BACZP	BACZP1373-16	BIOUG30451-D07	CRAW030616RPE	BOLD:AAI5824	ECO-CH-Z	658[0n]	2		1					03-Jun-2016	Daphnia dentifera	Adult			El Colegio de la Frontera Sur, Unidad Chetumal
BACZP	BACZP1374-16	BIOUG30451-D08	CRAW030616RPE	BOLD:AAI5824	ECO-CH-Z	658[0n]	2		1					03-Jun-2016	Daphnia dentifera	Adult			El Colegio de la Frontera Sur, Unidad Chetumal
BACZP	BACZP1375-16	BIOUG30451-D09	CRAW030616RPE	BOLD:AAI5824	ECO-CH-Z	658[1n]	2		1					03-Jun-2016	Daphnia dentifera	Adult			El Colegio de la Frontera Sur, Unidad Chetumal
BACZP	BACZP1376-16	BIOUG30451-D10	CRAW030616RPE	BOLD:AAI5824	ECO-CH-Z	658[0n]	2		1					03-Jun-2016	Daphnia dentifera	Adult			El Colegio de la Frontera Sur, Unidad Chetumal
BACZP	BACZP1377-16	BIOUG30451-D11	CRAW030616RPE	BOLD:AAC8115	ECO-CH-Z	658[0n]	2		1					03-Jun-2016	Eurycercus longirostris	Adult			El Colegio de la Frontera Sur, Unidad Chetumal
BACZP	BACZP1378-16	BIOUG30451-D12	CRAW030616RPE	BOLD:AAC8115	ECO-CH-Z	658[0n]	2		1					03-Jun-2016	Eurycercus longirostris	Adult			El Colegio de la Frontera Sur, Unidad Chetumal
BACZP	BACZP1379-16	BIOUG30451-E01	CRAW030616RPE	BOLD:AAA2785	ECO-CH-Z	658[0n]	2		1					03-Jun-2016	Leptodiaptomus minutus	Adult			El Colegio de la Frontera Sur, Unidad Chetumal
BACZP	BACZP1380-16	BIOUG30451-E02	CRAW030616RPE	BOLD:AAA2785	ECO-CH-Z	658[0n]	2		1					03-Jun-2016	Leptodiaptomus minutus	Adult			El Colegio de la Frontera Sur, Unidad Chetumal
BACZP	BACZP1381-16	BIOUG30451-E03	CRAW030616RPE	BOLD:AAA2785	ECO-CH-Z	658[0n]	2		1					03-Jun-2016	Leptodiaptomus minutus	Adult			El Colegio de la Frontera Sur, Unidad Chetumal
BACZP	BACZP1382-16	BIOUG30451-E04	CRAW030616RPE	BOLD:AAG9230	ECO-CH-Z	658[0n]	2		1					03-Jun-2016	Cyclops	Adult			El Colegio de la Frontera Sur, Unidad Chetumal
BACZP	BACZP1383-16	BIOUG30451-E05	CRAW030616RPE	BOLD:AAG9230	ECO-CH-Z	658[0n]	2		1					03-Jun-2016	Cyclops	Adult			El Colegio de la Frontera Sur, Unidad Chetumal
BACZP	BACZP1384-16	BIOUG30451-E06	CRAW030616RPE	BOLD:AAG9230	ECO-CH-Z	658[0n]	2		1					03-Jun-2016	Cyclops	Adult			El Colegio de la Frontera Sur, Unidad Chetumal
BACZP	BACZP1385-16	BIOUG30451-E07	CRAW030616RPE	BOLD:AAD8055	ECO-CH-Z	658[0n]	2		1					03-Jun-2016	Alona	Adult			El Colegio de la Frontera Sur, Unidad Chetumal
BACZP	BACZP1386-16	BIOUG30451-E08	CRAW030616RPE	BOLD:AAD8055	ECO-CH-Z	658[0n]	2		1					03-Jun-2016	Alona	Adult			El Colegio de la Frontera Sur, Unidad Chetumal
BACZP	BACZP1387-16	BIOUG30451-E09	CRAW030616RPE	BOLD:AAD8055	ECO-CH-Z	658[0n]	2		2					03-Jun-2016	Alona	Adult			El Colegio de la Frontera Sur, Unidad Chetumal
BACZP	BACZP1388-16	BIOUG30451-E10	CRAW030616RPE	BOLD:AAB3601	ECO-CH-Z	658[0n]	2		1					03-Jun-2016	Chydorus brevilabris	Adult			El Colegio de la Frontera Sur, Unidad Chetumal
BACZP	BACZP1389-16	BIOUG30451-E11	CRAW030616RPE	BOLD:AAB3601	ECO-CH-Z	658[0n]	2		1					03-Jun-2016	Chydorus brevilabris	Adult			El Colegio de la Frontera Sur, Unidad Chetumal
BACZP	BACZP1390-16	BIOUG30451-E12	CRAW030616RPE	BOLD:ACA6714	ECO-CH-Z	658[0n]	2		1					03-Jun-2016	Cypria	Adult			El Colegio de la Frontera Sur, Unidad Chetumal
BACZP	BACZP1391-16	BIOUG30451-F01	CRAW030616RPE	BOLD:AAG9230	ECO-CH-Z	658[0n]	2		1					03-Jun-2016	Cyclops	Adult			El Colegio de la Frontera Sur, Unidad Chetumal
BACZP	BACZP1392-16	BIOUG30451-F02	CRAW030616RPE	BOLD:AAG9778	ECO-CH-Z	658[0n]	2		1					03-Jun-2016	Cyclopoida	Adult			El Colegio de la Frontera Sur, Unidad Chetumal
BACZP	BACZP1393-16	BIOUG30451-F03	CRAW030616RPE	BOLD:AAG9230	ECO-CH-Z	658[0n]	2		1					03-Jun-2016	Cyclops	Adult			El Colegio de la Frontera Sur, Unidad Chetumal
BACZP	BACZP1394-16	BIOUG30451-F04	CRAW030616RPE	BOLD:AAG9230	ECO-CH-Z	658[0n]	2		1					03-Jun-2016	Cyclops	Adult			El Colegio de la Frontera Sur, Unidad Chetumal
BACZP	BACZP1395-16	BIOUG30451-F05	CRAW030616RPE	BOLD:AAA2785	ECO-CH-Z	658[0n]	2		1					03-Jun-2016	Leptodiaptomus minutus	Adult			El Colegio de la Frontera Sur, Unidad Chetumal
BACZP	BACZP1396-16	BIOUG30451-F06	CRAW030616RPE		ECO-CH-Z	280[4n]	2		1					03-Jun-2016	Cyclopoida	Adult			El Colegio de la Frontera Sur, Unidad Chetumal
BACZP	BACZP1397-16	BIOUG30451-F07	CRAW030616RPE	BOLD:AAG0694	ECO-CH-Z	658[0n]	2		1					03-Jun-2016	Cyclopoida	Adult			El Colegio de la Frontera Sur, Unidad Chetumal
BACZP	BACZP1398-16	BIOUG30451-F08	CRAW030616RPE		ECO-CH-Z	0[n]	2		1					03-Jun-2016	Trombidiformes				El Colegio de la Frontera Sur, Unidad Chetumal
BACZP	BACZP1399-16	BIOUG30451-F09	CRAW030616RPE	BOLD:ACW5181	ECO-CH-Z	658[0n]	2		1					03-Jun-2016	Piona				El Colegio de la Frontera Sur, Unidad Chetumal
BACZP	BACZP1400-16	BIOUG30451-F10	CRAW030616RPE		ECO-CH-Z	0[n]	2		1					03-Jun-2016	Trombidiformes				El Colegio de la Frontera Sur, Unidad Chetumal
BACZP	BACZP1401-16	BIOUG30451-F11	CRAW030616RPE	BOLD:ADB9993	ECO-CH-Z	658[0n]	2		1					03-Jun-2016	Unionicolidae				El Colegio de la Frontera Sur, Unidad Chetumal
BACZP	BACZP1402-16	BIOUG30451-F12	CRAW030616RPE	BOLD:ADC1781	ECO-CH-Z	658[0n]	2		1					03-Jun-2016	Unionicolidae				El Colegio de la Frontera Sur, Unidad Chetumal
BACZP	BACZP1403-16	BIOUG30451-G01	CRAW030616RPE	BOLD:AAA3234	ECO-CH-Z	658[0n]	2		1					03-Jun-2016	Pimephales notatus	Larvae			El Colegio de la Frontera Sur, Unidad Chetumal
BACZP	BACZP1404-16	BIOUG30451-G02	CRAW030616RPE	BOLD:ADC1046	ECO-CH-Z	658[0n]	2		1					03-Jun-2016	Chironomidae		Pupae		University of Guelph, Centre for Biodiversity Genomics
BACZP	BACZP1405-16	BIOUG30451-G03	CRAW030616RPE	BOLD:ADC1046	ECO-CH-Z	658[0n]	2		1					03-Jun-2016	Chironomidae		Pupae		University of Guelph, Centre for Biodiversity Genomics
BACZP	BACZP1406-16	BIOUG30451-G04	CRAW030616RPE	BOLD:ADC1046	ECO-CH-Z	658[0n]	2		1					03-Jun-2016	Chironomidae		Pupae		University of Guelph, Centre for Biodiversity Genomics
BACZP	BACZP1407-16	BIOUG30451-G05	CRAW030616RPE	BOLD:ADC1046	ECO-CH-Z	658[0n]	2		1					03-Jun-2016	Chironomidae		Pupae		El Colegio de la Frontera Sur, Unidad Chetumal
BACZP	BACZP1408-16	BIOUG30451-G06	CRAW030616RPE	BOLD:AAG9765	ECO-CH-Z	658[0n]	2		1					03-Jun-2016	Sialis BIO1	Larvae			El Colegio de la Frontera Sur, Unidad Chetumal
BACZP	BACZP1409-16	BIOUG30451-G07	CRAW030616RDE	BOLD:ABZ8276	ECO-CH-Z	658[0n]	2		1					03-Jun-2016	Bosmina liederi	Adult			El Colegio de la Frontera Sur, Unidad Chetumal
BACZP	BACZP1410-16	BIOUG30451-G08	CRAW030616RDE	BOLD:ABZ8276	ECO-CH-Z	658[0n]	2		1					03-Jun-2016	Bosmina liederi	Adult			El Colegio de la Frontera Sur, Unidad Chetumal
BACZP	BACZP1411-16	BIOUG30451-G09	CRAW030616RDE	BOLD:ABZ8276	ECO-CH-Z	658[0n]	2		1					03-Jun-2016	Bosmina liederi	Adult			El Colegio de la Frontera Sur, Unidad Chetumal
BACZP	BACZP1412-16	BIOUG30451-G10	CRAW030616RDE	BOLD:ABZ8276	ECO-CH-Z	658[0n]	2		1					03-Jun-2016	Bosmina liederi	Adult			El Colegio de la Frontera Sur, Unidad Chetumal
BACZP	BACZP1413-16	BIOUG30451-G11	CRAW030616RDE	BOLD:AAI5824	ECO-CH-Z	658[0n]	2		1					03-Jun-2016	Daphnia dentifera	Adult			El Colegio de la Frontera Sur, Unidad Chetumal
BACZP	BACZP1414-16	BIOUG30451-G12	CRAW030616RDE	BOLD:AAI5824	ECO-CH-Z	658[0n]	2		1					03-Jun-2016	Daphnia dentifera	Adult			El Colegio de la Frontera Sur, Unidad Chetumal
BACZP	BACZP1415-16	BIOUG30451-H01	CRAW030616RDE	BOLD:AAC8115	ECO-CH-Z	658[0n]	2		1					03-Jun-2016	Eurycercus longirostris	Adult			El Colegio de la Frontera Sur, Unidad Chetumal
BACZP	BACZP1416-16	BIOUG30451-H02	CRAW030616RDE	BOLD:AAI6310	ECO-CH-Z	658[0n]	2		1					03-Jun-2016	Diaphanosoma	Adult			El Colegio de la Frontera Sur, Unidad Chetumal
BACZP	BACZP1417-16	BIOUG30451-H03	CRAW030616RDE	BOLD:AAB3601	ECO-CH-Z	658[0n]	2		1					03-Jun-2016	Chydorus brevilabris	Adult			El Colegio de la Frontera Sur, Unidad Chetumal
BACZP	BACZP1418-16	BIOUG30451-H04	CRAW030616RDE		ECO-CH-Z	377[4n]	2		1					03-Jun-2016	Chydorus brevilabris	Adult			El Colegio de la Frontera Sur, Unidad Chetumal
BACZP	BACZP1419-16	BIOUG30451-H05	CRAW030616RDE	BOLD:AAD8055	ECO-CH-Z	658[0n]	2		1					03-Jun-2016	Alona	Adult			El Colegio de la Frontera Sur, Unidad Chetumal
BACZP	BACZP1420-16	BIOUG30451-H06	CRAW030616RDE	BOLD:AAD8055	ECO-CH-Z	658[0n]	2		2					03-Jun-2016	Alona	Adult			El Colegio de la Frontera Sur, Unidad Chetumal
BACZP	BACZP1421-16	BIOUG30451-H07	CRAW030616RDE	BOLD:AAA2785	ECO-CH-Z	658[0n]	2		1					03-Jun-2016	Leptodiaptomus minutus	Adult			El Colegio de la Frontera Sur, Unidad Chetumal
BACZP	BACZP1422-16	BIOUG30451-H08	CRAW030616RDE	BOLD:AAA2785	ECO-CH-Z	658[0n]	2		1					03-Jun-2016	Leptodiaptomus minutus	Adult			El Colegio de la Frontera Sur, Unidad Chetumal
BACZP	BACZP1423-16	BIOUG30451-H09	CRAW030616RDE		ECO-CH-Z	0[n]	2		1					03-Jun-2016	Cyclopoida	Adult			El Colegio de la Frontera Sur, Unidad Chetumal
BACZP	BACZP1424-16	BIOUG30451-H10	CRAW030616RDE		ECO-CH-Z	0[n]	2		1					03-Jun-2016	Cyclopoida	Adult			El Colegio de la Frontera Sur, Unidad Chetumal
BACZP	BACZP1425-16	BIOUG30451-H11	CRAW030616RDE	BOLD:ACZ5503	ECO-CH-Z	607[1n]	2		1					03-Jun-2016	Cyclopidae	Adult			El Colegio de la Frontera Sur, Unidad Chetumal
BACZP	BACZP1426-16	BIOUG30452-A01	CRAW030616RDE		ECO-CH-Z	0[n]	2		1					03-Jun-2016	Cyclopoida	Adult			El Colegio de la Frontera Sur, Unidad Chetumal
BACZP	BACZP1427-16	BIOUG30452-A02	CRAW030616RDE	BOLD:AAA2785	ECO-CH-Z	658[0n]	2		1					03-Jun-2016	Leptodiaptomus minutus	Adult			El Colegio de la Frontera Sur, Unidad Chetumal
BACZP	BACZP1428-16	BIOUG30452-A03	CRAW030616RDE	BOLD:AAD8055	ECO-CH-Z	658[0n]	2		1					03-Jun-2016	Alona	Adult			El Colegio de la Frontera Sur, Unidad Chetumal
BACZP	BACZP1429-16	BIOUG30452-A04	CRAW030616RDE	BOLD:AAD8055	ECO-CH-Z	658[0n]	2		1					03-Jun-2016	Alona	Adult			El Colegio de la Frontera Sur, Unidad Chetumal
BACZP	BACZP1430-16	BIOUG30452-A05	CRAW030616RDE	BOLD:AAD8055	ECO-CH-Z	658[0n]	2		1					03-Jun-2016	Alona	Adult			El Colegio de la Frontera Sur, Unidad Chetumal
BACZP	BACZP1431-16	BIOUG30452-A06	CRAW030616RDE	BOLD:AAD8055	ECO-CH-Z	658[0n]	2		1					03-Jun-2016	Alona	Adult			El Colegio de la Frontera Sur, Unidad Chetumal
BACZP	BACZP1432-16	BIOUG30452-A07	CRAW030616RDE		ECO-CH-Z	0[n]	2		1					03-Jun-2016	Cyclopoida	Adult			El Colegio de la Frontera Sur, Unidad Chetumal
BACZP	BACZP1433-16	BIOUG30452-A08	CRAW030616RDE	BOLD:AAG0694	ECO-CH-Z	658[0n]	2		1					03-Jun-2016	Cyclopoida	Adult			El Colegio de la Frontera Sur, Unidad Chetumal
BACZP	BACZP1434-16	BIOUG30452-A09	CRAW030616RDE	BOLD:ADC4389	ECO-CH-Z	658[0n]	2		1					03-Jun-2016	Trombidiformes	Adult			El Colegio de la Frontera Sur, Unidad Chetumal
BACZP	BACZP1435-16	BIOUG30452-A10	CRAW030616RDE	BOLD:ACL2868	ECO-CH-Z	653[0n]	2		1					03-Jun-2016	Arrenurus	Adult			El Colegio de la Frontera Sur, Unidad Chetumal
BACZP	BACZP1436-16	BIOUG30452-A11	CRAW030616RDE	BOLD:ADC5230	ECO-CH-Z	653[0n]	2		1					03-Jun-2016	Pionidae	Adult			El Colegio de la Frontera Sur, Unidad Chetumal
BACZP	BACZP1437-16	BIOUG30452-A12	CRAW030616RDE	BOLD:ADB7301	ECO-CH-Z	603[0n]	2		1					03-Jun-2016	Pionidae	Adult			El Colegio de la Frontera Sur, Unidad Chetumal
BACZP	BACZP1438-16	BIOUG30452-B01	CRAW030616RDE	BOLD:ACI4593	ECO-CH-Z	658[0n]	2		1					03-Jun-2016	Chironomidae		Pupae		El Colegio de la Frontera Sur, Unidad Chetumal
BACZP	BACZP1439-16	BIOUG30452-B02	CRAW030616RDE	BOLD:AAM6227	ECO-CH-Z	658[0n]	2		1					03-Jun-2016	Procladius		Pupae		University of Guelph, Centre for Biodiversity Genomics
BACZP	BACZP1440-16	BIOUG30452-B03	CRAW030616RDE	BOLD:ACL4122	ECO-CH-Z	616[0n]	2		1					03-Jun-2016	Cladopelma edwardsi	Larvae			University of Guelph, Centre for Biodiversity Genomics
BACZP	BACZP1441-16	BIOUG30452-B04	CRAW030616RDE	BOLD:ACI4593	ECO-CH-Z	658[0n]	2		1					03-Jun-2016	Chironomidae		Pupae		El Colegio de la Frontera Sur, Unidad Chetumal
BACZP	BACZP1442-16	BIOUG30452-B05	CRAW030616RDE	BOLD:ACL4122	ECO-CH-Z	658[0n]	2		1					03-Jun-2016	Cladopelma edwardsi	Larvae			University of Guelph, Centre for Biodiversity Genomics
BACZP	BACZP1443-16	BIOUG30452-B06	CRAW030616RDE	BOLD:AAP6874	ECO-CH-Z	658[0n]	2		1					03-Jun-2016	Chironomidae		Pupae		El Colegio de la Frontera Sur, Unidad Chetumal
BACZP	BACZP1444-16	BIOUG30452-B07	CRAW030616RDE	BOLD:AAG9230	ECO-CH-Z	631[0n]	2		1					03-Jun-2016	Cyclops	Adult			El Colegio de la Frontera Sur, Unidad Chetumal
BACZP	BACZP1445-16	BIOUG30452-B08	CRAW030616RDE	BOLD:AAG9230	ECO-CH-Z	658[0n]	2		1					03-Jun-2016	Cyclops	Adult			El Colegio de la Frontera Sur, Unidad Chetumal
BACZP	BACZP1446-16	BIOUG30452-B09	CRAW030616RDE	BOLD:AAG9230	ECO-CH-Z	658[0n]	2		1					03-Jun-2016	Cyclops	Adult			El Colegio de la Frontera Sur, Unidad Chetumal
BACZP	BACZP1447-16	BIOUG30452-B10	CRAW030616RDE	BOLD:AAG9778	ECO-CH-Z	559[5n]	2		1					03-Jun-2016	Cyclopoida	Adult			El Colegio de la Frontera Sur, Unidad Chetumal
BACZP	BACZP1448-16	BIOUG30452-B11	CRAW030616RDE	BOLD:AAA3234	ECO-CH-Z	658[0n]	2		1					03-Jun-2016	Pimephales notatus	Larvae			El Colegio de la Frontera Sur, Unidad Chetumal
BACZP	BACZP1449-16	BIOUG30452-B12	CRAW030616RDE	BOLD:AAA3234	ECO-CH-Z	537[0n]	2		2					03-Jun-2016	Pimephales notatus	Larvae			El Colegio de la Frontera Sur, Unidad Chetumal
BACZP	BACZP1450-16	BIOUG30452-C01	CRAW030616CPE	BOLD:ABZ8276	ECO-CH-Z	653[0n]	2		1					03-Jun-2016	Bosmina liederi	Adult			El Colegio de la Frontera Sur, Unidad Chetumal
BACZP	BACZP1451-16	BIOUG30452-C02	CRAW030616CPE	BOLD:ABZ8276	ECO-CH-Z	658[0n]	2		1					03-Jun-2016	Bosmina liederi	Adult			El Colegio de la Frontera Sur, Unidad Chetumal
BACZP	BACZP1452-16	BIOUG30452-C03	CRAW030616CPE	BOLD:AAI5824	ECO-CH-Z	658[0n]	2		1					03-Jun-2016	Daphnia dentifera	Adult			El Colegio de la Frontera Sur, Unidad Chetumal
BACZP	BACZP1453-16	BIOUG30452-C04	CRAW030616CPE	BOLD:AAD8055	ECO-CH-Z	658[0n]	2		1					03-Jun-2016	Alona	Adult			El Colegio de la Frontera Sur, Unidad Chetumal
BACZP	BACZP1454-16	BIOUG30452-C05	CRAW030616CPE	BOLD:ACF8549	ECO-CH-Z	628[0n]	2		1					03-Jun-2016	Cyclopidae	Adult			El Colegio de la Frontera Sur, Unidad Chetumal
BACZP	BACZP1455-16	BIOUG30452-C06	CRAW030616CPE		ECO-CH-Z	0[n]	2		1					03-Jun-2016	Calanoida	Adult			El Colegio de la Frontera Sur, Unidad Chetumal
BACZP	BACZP1456-16	BIOUG30452-C07	CRAW030616CPE	BOLD:AAI5824	ECO-CH-Z	658[0n]	2		1					03-Jun-2016	Daphnia dentifera	Adult			El Colegio de la Frontera Sur, Unidad Chetumal
BACZP	BACZP1457-16	BIOUG30452-C08	CRAW030616CPE	BOLD:AAC8115	ECO-CH-Z	631[0n]	2		1					03-Jun-2016	Eurycercus longirostris	Adult			El Colegio de la Frontera Sur, Unidad Chetumal
BACZP	BACZP1458-16	BIOUG30452-C09	CRAW030616CPE		ECO-CH-Z	0[n]	2		1					03-Jun-2016	Cyclopoida	Adult			El Colegio de la Frontera Sur, Unidad Chetumal
BACZP	BACZP1459-16	BIOUG30452-C10	CRAW030616CPE	BOLD:ACH2794	ECO-CH-Z	658[0n]	2		1					03-Jun-2016	Trombidiformes	Adult			El Colegio de la Frontera Sur, Unidad Chetumal
BACZP	BACZP1460-16	BIOUG30452-C11	CRAW030616CPE	BOLD:ADC1046	ECO-CH-Z	658[0n]	2		1					03-Jun-2016	Chironomidae		Pupae		El Colegio de la Frontera Sur, Unidad Chetumal
BACZP	BACZP1461-16	BIOUG30452-C12	CRAW030616CPE	BOLD:AAG5523	ECO-CH-Z	658[0n]	2		1					03-Jun-2016	Chironomidae		Pupae		University of Guelph, Centre for Biodiversity Genomics
BACZP	BACZP1462-16	BIOUG30452-D01	CRAW030616CPE	BOLD:AAI5824	ECO-CH-Z	658[0n]	2		1					03-Jun-2016	Daphnia dentifera	Adult			El Colegio de la Frontera Sur, Unidad Chetumal
BACZP	BACZP1463-16	BIOUG30452-D02	CRAW030616CPE		ECO-CH-Z	0[n]	2		1					03-Jun-2016	Pleuroxus	Adult			El Colegio de la Frontera Sur, Unidad Chetumal
BACZP	BACZP1464-16	BIOUG30452-D03	CRAW030616CPE	BOLD:AAD8055	ECO-CH-Z	658[0n]	2		1					03-Jun-2016	Alona	Adult			El Colegio de la Frontera Sur, Unidad Chetumal
BACZP	BACZP1465-16	BIOUG30452-D04	CRAW030616CPE	BOLD:ABZ8276	ECO-CH-Z	626[0n]	2		1					03-Jun-2016	Bosmina liederi	Adult			El Colegio de la Frontera Sur, Unidad Chetumal
BACZP	BACZP1466-16	BIOUG30452-D05	CRAW030616CPE	BOLD:ABZ8276	ECO-CH-Z	658[0n]	2		1					03-Jun-2016	Bosmina liederi	Adult			El Colegio de la Frontera Sur, Unidad Chetumal
BACZP	BACZP1467-16	BIOUG30452-D06	CRAW030616CPE	BOLD:ACL6104	ECO-CH-Z	658[0n]	2		1					03-Jun-2016	Trombidiformes	Adult			El Colegio de la Frontera Sur, Unidad Chetumal
BACZP	BACZP1468-16	BIOUG30452-D07	CRAW030616CPE	BOLD:ACL2868	ECO-CH-Z	653[0n]	2		1					03-Jun-2016	Arrenurus	Adult			El Colegio de la Frontera Sur, Unidad Chetumal
BACZP	BACZP1469-16	BIOUG30452-D08	CRAW030616CPE		ECO-CH-Z	0[n]	2		1					03-Jun-2016	Trombidiformes	Adult			El Colegio de la Frontera Sur, Unidad Chetumal
BACZP	BACZP1470-16	BIOUG30452-D09	CRAW030616CPE		ECO-CH-Z	0[n]	2		1					03-Jun-2016	Trombidiformes	Adult			El Colegio de la Frontera Sur, Unidad Chetumal
BACZP	BACZP1471-16	BIOUG30452-D10	CRAW030616CPE	BOLD:ACY6752	ECO-CH-Z	527[0n]	2		2					03-Jun-2016	Trombidiformes	Adult			El Colegio de la Frontera Sur, Unidad Chetumal
BACZP	BACZP1472-16	BIOUG30452-D11	CRAW030616CPE	BOLD:ACL2868	ECO-CH-Z	652[0n]	2		1					03-Jun-2016	Arrenurus	Adult			El Colegio de la Frontera Sur, Unidad Chetumal
BACZP	BACZP1473-16	BIOUG30452-D12	CRAW030616CPE	BOLD:ACH3475	ECO-CH-Z	658[0n]	2		1					03-Jun-2016	Trombidiformes	Adult			El Colegio de la Frontera Sur, Unidad Chetumal
BACZP	BACZP1474-16	BIOUG30452-E01	CRAW030616CPE	BOLD:AAM6227	ECO-CH-Z	658[0n]	2		1					03-Jun-2016	Procladius		Pupae		El Colegio de la Frontera Sur, Unidad Chetumal
BACZP	BACZP1475-16	BIOUG30452-E02	CRAW030616CPE	BOLD:AAP6874	ECO-CH-Z	658[0n]	2		1					03-Jun-2016	Chironomidae		Pupae		University of Guelph, Centre for Biodiversity Genomics
BACZP	BACZP1476-16	BIOUG30452-E03	CRAW030616CPE	BOLD:AAC3354	ECO-CH-Z	658[0n]	2		1					03-Jun-2016	Tanytarsus recurvatus		Pupae		University of Guelph, Centre for Biodiversity Genomics
BACZP	BACZP1477-16	BIOUG30452-E04	CRAW030616CPE	BOLD:ADC1046	ECO-CH-Z	658[0n]	2		1					03-Jun-2016	Chironomidae		Pupae		University of Guelph, Centre for Biodiversity Genomics
BACZP	BACZP1478-16	BIOUG30452-E05	CRAW030616CPE	BOLD:AAA1707	ECO-CH-Z	578[0n]	2		1					03-Jun-2016	Hyalella	Adult			El Colegio de la Frontera Sur, Unidad Chetumal
BACZP	BACZP1479-16	BIOUG30452-E06	CRAW030616CPE	BOLD:ACJ8639	ECO-CH-Z	584[0n]	2		1					03-Jun-2016	Trombidiformes	Adult			El Colegio de la Frontera Sur, Unidad Chetumal
BACZP	BACZP1480-16	BIOUG30452-E07	CRAW150616CDE	BOLD:AAD8055	ECO-CH-Z	658[0n]	2		1					15-Jun-2016	Alona	Adult			El Colegio de la Frontera Sur, Unidad Chetumal
BACZP	BACZP1481-16	BIOUG30452-E08	CRAW150616CDE	BOLD:AAD8055	ECO-CH-Z	658[0n]	2		1					15-Jun-2016	Alona	Adult			El Colegio de la Frontera Sur, Unidad Chetumal
BACZP	BACZP1482-16	BIOUG30452-E09	CRAW150616CDE	BOLD:AAL3987	ECO-CH-Z	658[0n]	2		1					15-Jun-2016	Piona exilis	Adult			El Colegio de la Frontera Sur, Unidad Chetumal
BACZP	BACZP1483-16	BIOUG30452-E10	CRAW150616CDE	BOLD:AAD8055	ECO-CH-Z	658[0n]	2		1					15-Jun-2016	Alona	Adult			El Colegio de la Frontera Sur, Unidad Chetumal
BACZP	BACZP1484-16	BIOUG30452-E11	CRAW150616CDE	BOLD:AAD8055	ECO-CH-Z	656[0n]	2		1					15-Jun-2016	Alona	Adult			El Colegio de la Frontera Sur, Unidad Chetumal
BACZP	BACZP1485-16	BIOUG30452-E12	CRAW150616CDE	BOLD:AAB3601	ECO-CH-Z	658[0n]	2		1					15-Jun-2016	Chydorus brevilabris	Adult			El Colegio de la Frontera Sur, Unidad Chetumal
BACZP	BACZP1486-16	BIOUG30452-F01	CRAW150616CDE	BOLD:AAI5824	ECO-CH-Z	655[0n]	2		1					15-Jun-2016	Daphnia dentifera	Adult			El Colegio de la Frontera Sur, Unidad Chetumal
BACZP	BACZP1487-16	BIOUG30452-F02	CRAW150616CDE	BOLD:AAC8115	ECO-CH-Z	658[0n]	2		1					15-Jun-2016	Eurycercus longirostris	Adult			El Colegio de la Frontera Sur, Unidad Chetumal
BACZP	BACZP1488-16	BIOUG30452-F03	CRAW150616CDE	BOLD:ACI6935	ECO-CH-Z	658[0n]	2		1					15-Jun-2016	Trombidiformes	Adult			El Colegio de la Frontera Sur, Unidad Chetumal
BACZP	BACZP1489-16	BIOUG30452-F04	CRAW150616CDE	BOLD:AAD8055	ECO-CH-Z	658[0n]	2		1					15-Jun-2016	Alona	Adult			El Colegio de la Frontera Sur, Unidad Chetumal
BACZP	BACZP1490-16	BIOUG30452-F05	CRAW150616CDE	BOLD:AAG1891	ECO-CH-Z	658[0n]	2		1					15-Jun-2016	Acroperus	Adult			El Colegio de la Frontera Sur, Unidad Chetumal
BACZP	BACZP1491-16	BIOUG30452-F06	CRAW150616CDE	BOLD:ACT7531	ECO-CH-Z	632[0n]	2		1					15-Jun-2016	Arrenurus	Adult			El Colegio de la Frontera Sur, Unidad Chetumal
BACZP	BACZP1492-16	BIOUG30452-F07	CRAW150616CDE	BOLD:AAC9302	ECO-CH-Z	658[0n]	2		1					15-Jun-2016	Pleuroxus cf. varidentatus	Adult			El Colegio de la Frontera Sur, Unidad Chetumal
BACZP	BACZP1493-16	BIOUG30452-F08	CRAW150616CDE	BOLD:ADD8913	ECO-CH-Z	658[0n]	2		1					15-Jun-2016	Arrenurus	Adult			El Colegio de la Frontera Sur, Unidad Chetumal
BACZP	BACZP1494-16	BIOUG30452-F09	CRAW150616CDE	BOLD:ABZ8276	ECO-CH-Z	658[0n]	2		1					15-Jun-2016	Bosmina liederi	Adult			El Colegio de la Frontera Sur, Unidad Chetumal
BACZP	BACZP1495-16	BIOUG30452-F10	CRAW150616CDE	BOLD:ABZ8276	ECO-CH-Z	658[0n]	2		1					15-Jun-2016	Bosmina liederi	Adult			El Colegio de la Frontera Sur, Unidad Chetumal
BACZP	BACZP1496-16	BIOUG30452-F11	CRAW150616CDE	BOLD:ABZ8276	ECO-CH-Z	658[0n]	2		1					15-Jun-2016	Bosmina liederi	Adult			El Colegio de la Frontera Sur, Unidad Chetumal
BACZP	BACZP1497-16	BIOUG30452-F12	CRAW150616CDE	BOLD:ABZ8276	ECO-CH-Z	658[0n]	2		1					15-Jun-2016	Bosmina liederi	Adult			El Colegio de la Frontera Sur, Unidad Chetumal
BACZP	BACZP1498-16	BIOUG30452-G01	CRAW150616CDE	BOLD:ABZ8276	ECO-CH-Z	658[0n]	2		1					15-Jun-2016	Bosmina liederi	Adult			El Colegio de la Frontera Sur, Unidad Chetumal
BACZP	BACZP1499-16	BIOUG30452-G02	CRAW150616CDE	BOLD:ACZ5503	ECO-CH-Z	658[0n]	2		1					15-Jun-2016	Cyclopidae	Adult			El Colegio de la Frontera Sur, Unidad Chetumal
BACZP	BACZP1500-16	BIOUG30452-G03	CRAW150616CDE	BOLD:ACL1584	ECO-CH-Z	469[1n]	2		1					15-Jun-2016	Cyclopidae	Adult			El Colegio de la Frontera Sur, Unidad Chetumal
BACZP	BACZP1501-16	BIOUG30452-G04	CRAW150616CDE	BOLD:AAA2785	ECO-CH-Z	658[0n]	2		1					15-Jun-2016	Leptodiaptomus minutus	Adult			El Colegio de la Frontera Sur, Unidad Chetumal
BACZP	BACZP1502-16	BIOUG30452-G05	CRAW150616CDE	BOLD:AAG0694	ECO-CH-Z	658[0n]	2		1					15-Jun-2016	Cyclopoida	Adult			El Colegio de la Frontera Sur, Unidad Chetumal
BACZP	BACZP1503-16	BIOUG30452-G06	CRAW150616CDE	BOLD:ACJ8639	ECO-CH-Z	658[0n]	2		1					15-Jun-2016	Trombidiformes	Adult			El Colegio de la Frontera Sur, Unidad Chetumal
BACZP	BACZP1504-16	BIOUG30452-G07	CRAW150616CDE	BOLD:AAC9302	ECO-CH-Z	631[0n]	2		1					15-Jun-2016	Pleuroxus cf. varidentatus	Adult			El Colegio de la Frontera Sur, Unidad Chetumal
BACZP	BACZP1505-16	BIOUG30452-G08	CRAW150616CDE		ECO-CH-Z	0[n]	2		1					15-Jun-2016	Cyclopoida	Adult			El Colegio de la Frontera Sur, Unidad Chetumal
BACZP	BACZP1506-16	BIOUG30452-G09	CRAW150616CDE	BOLD:ABZ8276	ECO-CH-Z	627[0n]	2		1					15-Jun-2016	Bosmina liederi	Adult			El Colegio de la Frontera Sur, Unidad Chetumal
BACZP	BACZP1507-16	BIOUG30452-G10	CRAW150616CDE	BOLD:ACX1052	ECO-CH-Z	658[0n]	2		1					15-Jun-2016	Macrocyclops	Adult			El Colegio de la Frontera Sur, Unidad Chetumal
BACZP	BACZP1508-16	BIOUG30452-G11	CRAW150616CDE	BOLD:AAG9778	ECO-CH-Z	658[0n]	2		1					15-Jun-2016	Cyclopoida	Adult			El Colegio de la Frontera Sur, Unidad Chetumal
BACZP	BACZP1509-16	BIOUG30452-G12	CRAW150616CDE		ECO-CH-Z	0[n]	2		1					15-Jun-2016	Cyclopoida	Adult			El Colegio de la Frontera Sur, Unidad Chetumal
BACZP	BACZP1510-16	BIOUG30452-H01	CRAW150616CDE	BOLD:AAD8055	ECO-CH-Z	618[0n]	2		1					15-Jun-2016	Alona	Adult			El Colegio de la Frontera Sur, Unidad Chetumal
BACZP	BACZP1511-16	BIOUG30452-H02	CRAW150616CDE	BOLD:AAG1891	ECO-CH-Z	658[0n]	2		1					15-Jun-2016	Acroperus	Adult			El Colegio de la Frontera Sur, Unidad Chetumal
BACZP	BACZP1512-16	BIOUG30452-H03	CRAW150616CDE	BOLD:AAD8055	ECO-CH-Z	658[0n]	2		1					15-Jun-2016	Alona	Adult			El Colegio de la Frontera Sur, Unidad Chetumal
BACZP	BACZP1513-16	BIOUG30452-H04	CRAW150616CDE		ECO-CH-Z	0[n]	2		1					15-Jun-2016	Cyclopoida	Adult			El Colegio de la Frontera Sur, Unidad Chetumal
BACZP	BACZP1514-16	BIOUG30452-H05	CRAW150616CDE	BOLD:AAD8055	ECO-CH-Z	658[0n]	2		1					15-Jun-2016	Alona	Adult			El Colegio de la Frontera Sur, Unidad Chetumal
BACZP	BACZP1515-16	BIOUG30452-H06	CRAW150616CDE	BOLD:ACL1584	ECO-CH-Z	548[0n]	2		1					15-Jun-2016	Cyclopidae	Adult			El Colegio de la Frontera Sur, Unidad Chetumal
BACZP	BACZP1516-16	BIOUG30452-H07	CRAW150616CDE	BOLD:AAC7439	ECO-CH-Z	648[0n]	2		1					15-Jun-2016	Callibaetis ferrugineus	Larvae			University of Guelph, Centre for Biodiversity Genomics
BACZP	BACZP1517-16	BIOUG30452-H08	CRAW150616CDE	BOLD:AAC7439	ECO-CH-Z	658[0n]	2		1					15-Jun-2016	Callibaetis ferrugineus	Larvae			El Colegio de la Frontera Sur, Unidad Chetumal
BACZP	BACZP1518-16	BIOUG30452-H09	CRAW150616CDE	BOLD:ACB9270	ECO-CH-Z	658[0n]	2		1					15-Jun-2016	Insecta	Larvae			University of Guelph, Centre for Biodiversity Genomics
BACZP	BACZP1519-16	BIOUG30452-H10	CRAW150616CDE	BOLD:AAP6878	ECO-CH-Z	658[0n]	2		1					15-Jun-2016	Diptera	Larvae			University of Guelph, Centre for Biodiversity Genomics
BACZP	BACZP1520-16	BIOUG30452-H11	CRAW150616CDE	BOLD:ACL4122	ECO-CH-Z	658[0n]	2		1					15-Jun-2016	Cladopelma edwardsi	Larvae			University of Guelph, Centre for Biodiversity Genomics
BACZP	BACZP1521-16	BIOUG30453-A01	EEL290516CPE	BOLD:AAW1782	ECO-CH-Z	658[0n]	2		1					29-May-2016	Alona	Adult			El Colegio de la Frontera Sur, Unidad Chetumal
BACZP	BACZP1522-16	BIOUG30453-A02	EEL290516CPE	BOLD:ADC5530	ECO-CH-Z	658[0n]	2		1					29-May-2016	Unionicolidae	Adult			El Colegio de la Frontera Sur, Unidad Chetumal
BACZP	BACZP1523-16	BIOUG30453-A03	EEL290516CPE		ECO-CH-Z	0[n]	2		1					29-May-2016	Chironomidae	Larvae			El Colegio de la Frontera Sur, Unidad Chetumal
BACZP	BACZP1524-16	BIOUG30453-A04	EEL290516CPE	BOLD:AAA5938	ECO-CH-Z	658[0n]	2		1					29-May-2016	Sida	Adult			El Colegio de la Frontera Sur, Unidad Chetumal
BACZP	BACZP1525-16	BIOUG30453-A05	EEL290516CPE	BOLD:ADB9993	ECO-CH-Z	628[0n]	2		1					29-May-2016	Unionicolidae	Adult			El Colegio de la Frontera Sur, Unidad Chetumal
BACZP	BACZP1526-16	BIOUG30453-A06	EEL290516CPE	BOLD:ACL6031	ECO-CH-Z	649[0n]	2		1					29-May-2016	Trombidiformes	Adult			El Colegio de la Frontera Sur, Unidad Chetumal
BACZP	BACZP1527-16	BIOUG30453-A07	EEL290516CPE	BOLD:ADC0454	ECO-CH-Z	658[0n]	2		1					29-May-2016	Acroperus	Adult			El Colegio de la Frontera Sur, Unidad Chetumal
BACZP	BACZP1528-16	BIOUG30453-A08	EEL290516CPE	BOLD:ADC0454	ECO-CH-Z	658[0n]	2		1					29-May-2016	Acroperus	Adult			El Colegio de la Frontera Sur, Unidad Chetumal
BACZP	BACZP1529-16	BIOUG30453-A09	EEL290516CPE	BOLD:ADC3982	ECO-CH-Z	658[1n]	2		1					29-May-2016	Unionicolidae	Adult			El Colegio de la Frontera Sur, Unidad Chetumal
BACZP	BACZP1530-16	BIOUG30453-A10	EEL290516CPE	BOLD:ACL6031	ECO-CH-Z	658[0n]	2		1					29-May-2016	Trombidiformes	Adult			El Colegio de la Frontera Sur, Unidad Chetumal
BACZP	BACZP1531-16	BIOUG30453-A11	EEL290516CPE	BOLD:ADC5236	ECO-CH-Z	658[0n]	2		1					29-May-2016	Trombidiformes	Adult			El Colegio de la Frontera Sur, Unidad Chetumal
BACZP	BACZP1532-16	BIOUG30453-A12	EEL290516CPE		ECO-CH-Z	0[n]	2		1					29-May-2016	Arthropoda	Adult			El Colegio de la Frontera Sur, Unidad Chetumal
BACZP	BACZP1533-16	BIOUG30453-B01	EEL290516CPE	BOLD:ACH9248	ECO-CH-Z	658[0n]	2		1					29-May-2016	Arrenurus	Adult			El Colegio de la Frontera Sur, Unidad Chetumal
BACZP	BACZP1534-16	BIOUG30453-B02	EEL290516CPE	BOLD:ADB7301	ECO-CH-Z	658[0n]	2		1					29-May-2016	Pionidae	Adult			El Colegio de la Frontera Sur, Unidad Chetumal
BACZP	BACZP1535-16	BIOUG30453-B03	EEL290516CPE	BOLD:ADC5114	ECO-CH-Z	583[0n]	2		1					29-May-2016	Trombidiformes	Adult			El Colegio de la Frontera Sur, Unidad Chetumal
BACZP	BACZP1536-16	BIOUG30453-B04	EEL290516CPE	BOLD:AAH0892	ECO-CH-Z	618[0n]	2		1					29-May-2016	Cypridopsis vidua	Adult			El Colegio de la Frontera Sur, Unidad Chetumal
BACZP	BACZP1537-16	BIOUG30453-B05	EEL290516CPE	BOLD:ADC3253	ECO-CH-Z	541[2n]	2		1					29-May-2016	Ostracoda	Adult			El Colegio de la Frontera Sur, Unidad Chetumal
BACZP	BACZP1538-16	BIOUG30453-B06	EEL290516CPE		ECO-CH-Z	0[n]	2		1					29-May-2016	Ostracoda	Adult			El Colegio de la Frontera Sur, Unidad Chetumal
BACZP	BACZP1539-16	BIOUG30453-B07	EEL290516CPE	BOLD:AAC9302	ECO-CH-Z	658[0n]	2		1					29-May-2016	Pleuroxus cf. varidentatus	Adult			El Colegio de la Frontera Sur, Unidad Chetumal
BACZP	BACZP1540-16	BIOUG30453-B08	EEL290516CPE		ECO-CH-Z	0[n]	2		1					29-May-2016	Pleuroxus	Adult			El Colegio de la Frontera Sur, Unidad Chetumal
BACZP	BACZP1541-16	BIOUG30453-B09	EEL290516CPE	BOLD:AAC9302	ECO-CH-Z	633[0n]	2		1					29-May-2016	Pleuroxus cf. varidentatus	Adult			El Colegio de la Frontera Sur, Unidad Chetumal
BACZP	BACZP1542-16	BIOUG30453-B10	EEL290516CPE	BOLD:AAW1782	ECO-CH-Z	658[0n]	2		1					29-May-2016	Alona	Adult			El Colegio de la Frontera Sur, Unidad Chetumal
BACZP	BACZP1543-16	BIOUG30453-B11	EEL290516CPE	BOLD:ADC3702	ECO-CH-Z	658[0n]	2		1					29-May-2016	Aloninae	Adult			El Colegio de la Frontera Sur, Unidad Chetumal
BACZP	BACZP1544-16	BIOUG30453-B12	EEL290516CPE	BOLD:AAW1782	ECO-CH-Z	531[1n]	2		1					29-May-2016	Alona	Adult			El Colegio de la Frontera Sur, Unidad Chetumal
BACZP	BACZP1545-16	BIOUG30453-C01	EEL290516CPE	BOLD:ABW2600	ECO-CH-Z	530[0n]	2		1					29-May-2016	Scapholeberis	Adult			El Colegio de la Frontera Sur, Unidad Chetumal
BACZP	BACZP1546-16	BIOUG30453-C02	EEL290516CPE	BOLD:AAJ0946	ECO-CH-Z	658[0n]	2		1					29-May-2016	Chydorus sp. 2 NA	Adult			El Colegio de la Frontera Sur, Unidad Chetumal
BACZP	BACZP1547-16	BIOUG30453-C03	EEL290516CPE	BOLD:AAW1780	ECO-CH-Z	658[0n]	2		1					29-May-2016	Alona costata	Adult			El Colegio de la Frontera Sur, Unidad Chetumal
BACZP	BACZP1548-16	BIOUG30453-C04	EEL290516CPE	BOLD:AAW1782	ECO-CH-Z	643[0n]	2		1					29-May-2016	Alona	Adult			El Colegio de la Frontera Sur, Unidad Chetumal
BACZP	BACZP1549-16	BIOUG30453-C05	EEL290516CPE	BOLD:AAW1782	ECO-CH-Z	588[2n]	2		1					29-May-2016	Alona	Adult			El Colegio de la Frontera Sur, Unidad Chetumal
BACZP	BACZP1550-16	BIOUG30453-C06	EEL290516CPE	BOLD:AAW1782	ECO-CH-Z	621[2n]	2		1					29-May-2016	Alona	Adult			El Colegio de la Frontera Sur, Unidad Chetumal
BACZP	BACZP1551-16	BIOUG30453-C07	EEL290516CPE	BOLD:ABW2600	ECO-CH-Z	597[0n]	2		1					29-May-2016	Scapholeberis	Adult			El Colegio de la Frontera Sur, Unidad Chetumal
BACZP	BACZP1552-16	BIOUG30453-C08	EEL290516CPE		ECO-CH-Z	0[n]	2		1					29-May-2016	Scapholeberis	Adult			El Colegio de la Frontera Sur, Unidad Chetumal
BACZP	BACZP1553-16	BIOUG30453-C09	EEL290516CPE	BOLD:AAW1782	ECO-CH-Z	658[0n]	2		1					29-May-2016	Alona	Adult			El Colegio de la Frontera Sur, Unidad Chetumal
BACZP	BACZP1554-16	BIOUG30453-C10	EEL290516CPE	BOLD:AAJ0946	ECO-CH-Z	658[0n]	2		1					29-May-2016	Chydorus sp. 2 NA	Adult			El Colegio de la Frontera Sur, Unidad Chetumal
BACZP	BACZP1555-16	BIOUG30453-C11	EEL290516CPE	BOLD:AAJ0946	ECO-CH-Z	658[0n]	2		1					29-May-2016	Chydorus sp. 2 NA	Adult			El Colegio de la Frontera Sur, Unidad Chetumal
BACZP	BACZP1556-16	BIOUG30453-C12	EEL290516CPE	BOLD:ACY4083	ECO-CH-Z	624[0n]	2		1					29-May-2016	Pleuroxus	Adult			El Colegio de la Frontera Sur, Unidad Chetumal
BACZP	BACZP1557-16	BIOUG30453-D01	EEL290516CPE		ECO-CH-Z	0[n]	2		1					29-May-2016	Calanoida	Adult			El Colegio de la Frontera Sur, Unidad Chetumal
BACZP	BACZP1558-16	BIOUG30453-D02	EEL290516CPE	BOLD:AAG9231	ECO-CH-Z	645[0n]	2		1					29-May-2016	Leptodiaptomus minutus		C5		El Colegio de la Frontera Sur, Unidad Chetumal
BACZP	BACZP1559-16	BIOUG30453-D03	EEL290516CPE		ECO-CH-Z	0[n]	2		1					29-May-2016	Calanoida	Adult			El Colegio de la Frontera Sur, Unidad Chetumal
BACZP	BACZP1560-16	BIOUG30453-D04	EEL290516CPE		ECO-CH-Z	0[n]	2		1					29-May-2016	Cyclopoida	Adult			El Colegio de la Frontera Sur, Unidad Chetumal
BACZP	BACZP1561-16	BIOUG30453-D05	EEL290516CPE	BOLD:AAG9230	ECO-CH-Z	658[0n]	2		1					29-May-2016	Cyclops	Adult			El Colegio de la Frontera Sur, Unidad Chetumal
BACZP	BACZP1562-16	BIOUG30453-D06	EEL290516CPE	BOLD:AAG9231	ECO-CH-Z	501[3n]	2		1					29-May-2016	Leptodiaptomus minutus	Adult			El Colegio de la Frontera Sur, Unidad Chetumal
BACZP	BACZP1563-16	BIOUG30453-D07	EEL290516CPE	BOLD:ADC0454	ECO-CH-Z	658[0n]	2		1					29-May-2016	Acroperus	Adult			El Colegio de la Frontera Sur, Unidad Chetumal
BACZP	BACZP1564-16	BIOUG30453-D08	EEL290516CPE	BOLD:AAH3195	ECO-CH-Z	658[0n]	2		1					29-May-2016	Simocephalus cf. punctatus sp. 1NA	Adult			El Colegio de la Frontera Sur, Unidad Chetumal
BACZP	BACZP1565-16	BIOUG30453-D09	EEL290516CPE	BOLD:AAD1717	ECO-CH-Z	610[0n]	2		1					29-May-2016	Simocephalus serrulatus	Adult			El Colegio de la Frontera Sur, Unidad Chetumal
BACZP	BACZP1566-16	BIOUG30453-D10	EEL290516CPE	BOLD:AAJ0946	ECO-CH-Z	658[0n]	2		1					29-May-2016	Chydorus sp. 2 NA	Adult			El Colegio de la Frontera Sur, Unidad Chetumal
BACZP	BACZP1567-16	BIOUG30453-D11	EEL290516CPE	BOLD:AAW1782	ECO-CH-Z	657[0n]	2		1					29-May-2016	Alona	Adult			El Colegio de la Frontera Sur, Unidad Chetumal
BACZP	BACZP1568-16	BIOUG30453-D12	EEL290516CPE		ECO-CH-Z	0[n]	2		1					29-May-2016	Scapholeberis	Adult			El Colegio de la Frontera Sur, Unidad Chetumal
BACZP	BACZP1569-16	BIOUG30453-E01	EEL290516CPE	BOLD:AAW1782	ECO-CH-Z	654[0n]	2		1					29-May-2016	Alona	Adult			El Colegio de la Frontera Sur, Unidad Chetumal
BACZP	BACZP1570-16	BIOUG30453-E02	EEL290516CPE	BOLD:AAW1782	ECO-CH-Z	658[0n]	2		1					29-May-2016	Alona	Adult			El Colegio de la Frontera Sur, Unidad Chetumal
BACZP	BACZP1571-16	BIOUG30453-E03	EEL290516CPE	BOLD:ACF8549	ECO-CH-Z	658[0n]	2		1					29-May-2016	Cyclopidae	Adult			El Colegio de la Frontera Sur, Unidad Chetumal
BACZP	BACZP1572-16	BIOUG30453-E04	EEL290516CPE		ECO-CH-Z	0[n]	2		1					29-May-2016	Cyclopoida	Adult			El Colegio de la Frontera Sur, Unidad Chetumal
BACZP	BACZP1573-16	BIOUG30453-E05	EEL290516CPE		ECO-CH-Z	0[n]	2		1					29-May-2016	Cyclopoida	Adult			El Colegio de la Frontera Sur, Unidad Chetumal
BACZP	BACZP1574-16	BIOUG30453-E06	EEL290516CPE	BOLD:ADC0043	ECO-CH-Z	656[0n]	2		1					29-May-2016	Cyclopidae	Adult			El Colegio de la Frontera Sur, Unidad Chetumal
BACZP	BACZP1575-16	BIOUG30453-E07	EEL290516CPE	BOLD:AAW1782	ECO-CH-Z	630[0n]	2		1					29-May-2016	Alona	Adult			El Colegio de la Frontera Sur, Unidad Chetumal
BACZP	BACZP1576-16	BIOUG30453-E08	EEL290516CPE	BOLD:AAW1782	ECO-CH-Z	658[1n]	2		1					29-May-2016	Alona	Adult			El Colegio de la Frontera Sur, Unidad Chetumal
BACZP	BACZP1577-16	BIOUG30453-E09	EEL290516CPE		ECO-CH-Z	0[n]	2		1					29-May-2016	Ostracoda	Adult			El Colegio de la Frontera Sur, Unidad Chetumal
BACZP	BACZP1578-16	BIOUG30453-E10	EEL290516CPE	BOLD:ACF8549	ECO-CH-Z	651[0n]	2		1					29-May-2016	Cyclopidae	Adult			El Colegio de la Frontera Sur, Unidad Chetumal
BACZP	BACZP1579-16	BIOUG30453-E11	EEL290516CPE	BOLD:AAG9230	ECO-CH-Z	656[0n]	2		1					29-May-2016	Cyclops	Adult			El Colegio de la Frontera Sur, Unidad Chetumal
BACZP	BACZP1580-16	BIOUG30453-E12	EEL290516CPE	BOLD:ABZ8276	ECO-CH-Z	588[2n]	2		1					29-May-2016	Bosmina liederi	Adult			El Colegio de la Frontera Sur, Unidad Chetumal
BACZP	BACZP1581-16	BIOUG30453-F01	EEL290516CPE		ECO-CH-Z	0[n]	2		2					29-May-2016	Coleoptera	Adult			El Colegio de la Frontera Sur, Unidad Chetumal
BACZP	BACZP1582-16	BIOUG30453-F02	EEL290516CPE	BOLD:ADC5446	ECO-CH-Z	643[1n]	2		1					29-May-2016	Bdelloidea	Adult			El Colegio de la Frontera Sur, Unidad Chetumal
BACZP	BACZP1583-16	BIOUG30453-F03	EEL290516CPE	BOLD:ADC5446	ECO-CH-Z	661[0n]	2		1					29-May-2016	Bdelloidea	Adult			El Colegio de la Frontera Sur, Unidad Chetumal
BACZP	BACZP1584-16	BIOUG30453-F04	EEL290516CPE	BOLD:ADC5446	ECO-CH-Z	661[0n]	2		1					29-May-2016	Bdelloidea	Adult			El Colegio de la Frontera Sur, Unidad Chetumal
BACZP	BACZP1585-16	BIOUG30453-F05	EEL290516CPE	BOLD:ADC5446	ECO-CH-Z	661[0n]	2		1					29-May-2016	Bdelloidea	Adult			El Colegio de la Frontera Sur, Unidad Chetumal
BACZP	BACZP1586-16	BIOUG30453-F06	EEL290516CPE	BOLD:AAF6867	ECO-CH-Z	573[1n]	2		1					29-May-2016	Dubiraphia vittata	Adult			University of Guelph, Centre for Biodiversity Genomics
BACZP	BACZP1587-16	BIOUG30453-F07	EEL290516CPE	BOLD:ADC5446	ECO-CH-Z	661[0n]	2		1					29-May-2016	Bdelloidea	Adult			El Colegio de la Frontera Sur, Unidad Chetumal
BACZP	BACZP1588-16	BIOUG30453-F08	EEL290516CPE	BOLD:ADC5446	ECO-CH-Z	661[0n]	2		1					29-May-2016	Bdelloidea	Adult			El Colegio de la Frontera Sur, Unidad Chetumal
BACZP	BACZP1589-16	BIOUG30453-F09	EEL290516CPE	BOLD:ADC5446	ECO-CH-Z	661[1n]	2		1					29-May-2016	Bdelloidea	Adult			El Colegio de la Frontera Sur, Unidad Chetumal
BACZP	BACZP1590-16	BIOUG30453-F10	EEL290516CPE	BOLD:AAG9765	ECO-CH-Z	653[0n]	2		1					29-May-2016	Sialis BIO1	Adult			El Colegio de la Frontera Sur, Unidad Chetumal
BACZP	BACZP1591-16	BIOUG30453-F11	EEL290516CPE	BOLD:AAG9765	ECO-CH-Z	619[0n]	2		1					29-May-2016	Sialis BIO1	Adult			El Colegio de la Frontera Sur, Unidad Chetumal
BACZP	BACZP1592-16	BIOUG30453-F12	EEL290516CPE	BOLD:AAH0892	ECO-CH-Z	593[0n]	2		1					29-May-2016	Cypridopsis vidua	Adult			El Colegio de la Frontera Sur, Unidad Chetumal
BACZP	BACZP1593-16	BIOUG30453-G01	EEL290516CPE	BOLD:AAI9430	ECO-CH-Z	658[0n]	2		1					29-May-2016	Diaphanosoma sp2	Adult			El Colegio de la Frontera Sur, Unidad Chetumal
BACZP	BACZP1594-16	BIOUG30453-G02	EEL290516CPE	BOLD:ACY4083	ECO-CH-Z	658[0n]	2		1					29-May-2016	Pleuroxus	Adult			El Colegio de la Frontera Sur, Unidad Chetumal
BACZP	BACZP1595-16	BIOUG30453-G03	EEL290516CPE	BOLD:ADB7301	ECO-CH-Z	658[0n]	2		1					29-May-2016	Pionidae	Adult			El Colegio de la Frontera Sur, Unidad Chetumal
BACZP	BACZP1596-16	BIOUG30453-G04	EEL290516CPE	BOLD:ADB7301	ECO-CH-Z	652[0n]	2		1					29-May-2016	Pionidae	Adult			El Colegio de la Frontera Sur, Unidad Chetumal
BACZP	BACZP1597-16	BIOUG30453-G05	EEL290516CPE	BOLD:ADB7301	ECO-CH-Z	658[0n]	2		1					29-May-2016	Pionidae	Adult			El Colegio de la Frontera Sur, Unidad Chetumal
BACZP	BACZP1598-16	BIOUG30453-G06	EEL290516CPE	BOLD:ADC4253	ECO-CH-Z	658[0n]	2		1					29-May-2016	Limnesiidae	Adult			El Colegio de la Frontera Sur, Unidad Chetumal
BACZP	BACZP1599-16	BIOUG30453-G07	EEL290516CPE	BOLD:AAP7035	ECO-CH-Z	658[0n]	2		1					29-May-2016	Tanytarsus	Larvae			University of Guelph, Centre for Biodiversity Genomics
BACZP	BACZP1600-16	BIOUG30453-G08	EEL290516CPE	BOLD:AAD0300	ECO-CH-Z	591[0n]	2		1					29-May-2016	Stempellinella fimbriata	Larvae			University of Guelph, Centre for Biodiversity Genomics
BACZP	BACZP1601-16	BIOUG30453-G09	EEL290516CPE	BOLD:AAP7035	ECO-CH-Z	627[0n]	2		1					29-May-2016	Tanytarsus	Larvae			University of Guelph, Centre for Biodiversity Genomics
BACZP	BACZP1602-16	BIOUG30453-G10	EEL290516CPE	BOLD:AAP6899	ECO-CH-Z	658[0n]	2		1					29-May-2016	Paratanytarsus	Larvae			El Colegio de la Frontera Sur, Unidad Chetumal
BACZP	BACZP1603-16	BIOUG30453-G11	EEL290516CPE	BOLD:AAP7035	ECO-CH-Z	630[0n]	2		1					29-May-2016	Tanytarsus	Larvae			University of Guelph, Centre for Biodiversity Genomics
BACZP	BACZP1604-16	BIOUG30453-G12	EEL290516CPE	BOLD:ADE4446	ECO-CH-Z	658[0n]	2		1					29-May-2016	Cricotopus	Larvae			University of Guelph, Centre for Biodiversity Genomics
BACZP	BACZP1605-16	BIOUG30453-H01	EEL290516CPE		ECO-CH-Z	0[n]	2		1					29-May-2016	Chironomidae	Adult			El Colegio de la Frontera Sur, Unidad Chetumal
BACZP	BACZP1606-16	BIOUG30453-H02	EEL290516CPE		ECO-CH-Z	0[n]	2		1					29-May-2016	Chironomidae	Adult			El Colegio de la Frontera Sur, Unidad Chetumal
BACZP	BACZP1607-16	BIOUG30453-H03	EEL290516CPE		ECO-CH-Z	0[n]	2		1					29-May-2016	Chironomidae	Adult			El Colegio de la Frontera Sur, Unidad Chetumal
BACZP	BACZP1608-16	BIOUG30453-H04	EEL290516CPE		ECO-CH-Z	0[n]	2		1					29-May-2016	Chironomidae	Adult			El Colegio de la Frontera Sur, Unidad Chetumal
BACZP	BACZP1609-16	BIOUG30453-H05	EEL290516CPE	BOLD:AAP7035	ECO-CH-Z	638[0n]	2		1					29-May-2016	Tanytarsus	Adult			University of Guelph, Centre for Biodiversity Genomics
BACZP	BACZP1610-16	BIOUG30453-H06	EEL290516CPE	BOLD:AAP7035	ECO-CH-Z	658[0n]	2		1					29-May-2016	Tanytarsus	Adult			University of Guelph, Centre for Biodiversity Genomics
BACZP	BACZP1611-16	BIOUG30453-H07	EEL290516CPE	BOLD:AAG9230	ECO-CH-Z	521[1n]	2		1					29-May-2016	Cyclops	Adult			El Colegio de la Frontera Sur, Unidad Chetumal
BACZP	BACZP1612-16	BIOUG30453-H08	EEL290516CPE	BOLD:ACF8549	ECO-CH-Z	656[0n]	2		1					29-May-2016	Cyclopidae	Adult			El Colegio de la Frontera Sur, Unidad Chetumal
BACZP	BACZP1613-16	BIOUG30453-H09	EEL290516CPE		ECO-CH-Z	0[n]	2		1					29-May-2016	Cyclopoida	Adult			El Colegio de la Frontera Sur, Unidad Chetumal
BACZP	BACZP1614-16	BIOUG30453-H10	EEL290516CPE	BOLD:AAG9780	ECO-CH-Z	626[0n]	2		1					29-May-2016	Cyclopoida	Adult			El Colegio de la Frontera Sur, Unidad Chetumal
BACZP	BACZP1615-16	BIOUG30453-H11	EEL290516CPE	BOLD:ACZ5467	ECO-CH-Z	658[0n]	2		1					29-May-2016	Cyclopidae	Adult			El Colegio de la Frontera Sur, Unidad Chetumal
BACZP	BACZP1616-16	BIOUG30454-A01	EEL290516CPE	BOLD:AAJ0946	ECO-CH-Z	658[0n]	2		1					29-May-2016	Chydorus sp. 2 NA	Adult			El Colegio de la Frontera Sur, Unidad Chetumal
BACZP	BACZP1617-16	BIOUG30454-A02	EEL290516CPE	BOLD:AAC8115	ECO-CH-Z	658[0n]	2		1					29-May-2016	Eurycercus longirostris	Adult			El Colegio de la Frontera Sur, Unidad Chetumal
BACZP	BACZP1618-16	BIOUG30454-A03	EEL290516CPE	BOLD:AAC8115	ECO-CH-Z	658[0n]	2		1					29-May-2016	Eurycercus longirostris	Adult			El Colegio de la Frontera Sur, Unidad Chetumal
BACZP	BACZP1619-16	BIOUG30454-A04	EEL290516CPE	BOLD:AAC8115	ECO-CH-Z	658[0n]	2		1					29-May-2016	Eurycercus longirostris	Adult			El Colegio de la Frontera Sur, Unidad Chetumal
BACZP	BACZP1620-16	BIOUG30454-A05	EEL290516CPE		ECO-CH-Z	0[n]	2		1					29-May-2016	Insecta				University of Guelph, Centre for Biodiversity Genomics
BACZP	BACZP1621-16	BIOUG30454-A06	EEL290516CPE	BOLD:ACE2915	ECO-CH-Z	658[0n]	2		1					29-May-2016	Oecetis inconspicua				El Colegio de la Frontera Sur, Unidad Chetumal
BACZP	BACZP1622-16	BIOUG30454-A07	EEL290516CPE		ECO-CH-Z	0[n]	2		1					29-May-2016	Chironomidae	Adult			El Colegio de la Frontera Sur, Unidad Chetumal
BACZP	BACZP1623-16	BIOUG30454-A08	EEL290516CPE		ECO-CH-Z	0[n]	2		1					29-May-2016	Chironomidae	Adult			University of Guelph, Centre for Biodiversity Genomics
BACZP	BACZP1624-16	BIOUG30454-A09	EEL290516CPE	BOLD:ADC0116	ECO-CH-Z	658[0n]	2		1					29-May-2016	Chironomidae		pupae		University of Guelph, Centre for Biodiversity Genomics
BACZP	BACZP1625-16	BIOUG30454-A10	EEL290516CPE		ECO-CH-Z	0[n]	2		1					29-May-2016	Actinopterygii	Adult			El Colegio de la Frontera Sur, Unidad Chetumal
BACZP	BACZP1626-16	BIOUG30454-A11	EEL290516CPE		ECO-CH-Z	0[n]	2		1					29-May-2016	Actinopterygii	Adult			El Colegio de la Frontera Sur, Unidad Chetumal
BACZP	BACZP1627-16	BIOUG30454-A12	EEL290516CPE		ECO-CH-Z	0[n]	2		1					29-May-2016	Actinopterygii	Adult			El Colegio de la Frontera Sur, Unidad Chetumal
BACZP	BACZP1628-16	BIOUG30454-B01	FORKBP110616CDE	BOLD:ACU3440	ECO-CH-Z	658[0n]	2		1					11-Jun-2016	Limnesiidae	Adult			El Colegio de la Frontera Sur, Unidad Chetumal
BACZP	BACZP1629-16	BIOUG30454-B02	FORKBP110616CDE		ECO-CH-Z	0[n]	2		1					11-Jun-2016	Cyclopoida	Adult			El Colegio de la Frontera Sur, Unidad Chetumal
BACZP	BACZP1630-16	BIOUG30454-B03	FORKBP110616CDE	BOLD:ADC6033	ECO-CH-Z	658[0n]	2		1					11-Jun-2016	Aloninae	Adult			El Colegio de la Frontera Sur, Unidad Chetumal
BACZP	BACZP1631-16	BIOUG30454-B04	FORKBP110616CDE		ECO-CH-Z	628[0n]	2		1				COI-5P	11-Jun-2016	Bosmina	Adult			El Colegio de la Frontera Sur, Unidad Chetumal
BACZP	BACZP1632-16	BIOUG30454-B05	FORKBP110616CDE	BOLD:ADC6592	ECO-CH-Z	658[0n]	2		1					11-Jun-2016	Macrothrix	Adult			El Colegio de la Frontera Sur, Unidad Chetumal
BACZP	BACZP1633-16	BIOUG30454-B06	FORKBP110616CDE		ECO-CH-Z	0[n]	2		1					11-Jun-2016	Cyclopoida	Adult			El Colegio de la Frontera Sur, Unidad Chetumal
BACZP	BACZP1634-16	BIOUG30454-B07	FORKBP110616CDE	BOLD:ACZ8171	ECO-CH-Z	658[0n]	2		1					11-Jun-2016	Cyclopidae	Adult			El Colegio de la Frontera Sur, Unidad Chetumal
BACZP	BACZP1635-16	BIOUG30454-B08	FORKBP110616CDE		ECO-CH-Z	0[n]	2		1					11-Jun-2016	Cyclopoida	Adult			El Colegio de la Frontera Sur, Unidad Chetumal
BACZP	BACZP1636-16	BIOUG30454-B09	FORKBP110616CDE		ECO-CH-Z	0[n]	2		1					11-Jun-2016	Cyclopoida	Adult			El Colegio de la Frontera Sur, Unidad Chetumal
BACZP	BACZP1637-16	BIOUG30454-B10	FORKBP110616CDE	BOLD:AAV0663	ECO-CH-Z	658[0n]	2		1					11-Jun-2016	Cyclopidae	Adult			El Colegio de la Frontera Sur, Unidad Chetumal
BACZP	BACZP1638-16	BIOUG30454-B11	FORKBP110616CDE		ECO-CH-Z	0[n]	2		1					11-Jun-2016	Cyclopoida	Adult			El Colegio de la Frontera Sur, Unidad Chetumal
BACZP	BACZP1639-16	BIOUG30454-B12	FORKBP110616CDE	BOLD:AAV0663	ECO-CH-Z	626[1n]	2		1					11-Jun-2016	Cyclopidae	Adult			El Colegio de la Frontera Sur, Unidad Chetumal
BACZP	BACZP1640-16	BIOUG30454-C01	FORKBP110616CDE	BOLD:ACW5181	ECO-CH-Z	658[0n]	2		1					11-Jun-2016	Piona	Adult			El Colegio de la Frontera Sur, Unidad Chetumal
BACZP	BACZP1641-16	BIOUG30454-C02	FORKBP110616CDE		ECO-CH-Z	0[n]	2		1					11-Jun-2016	Cyclopoida	Adult			El Colegio de la Frontera Sur, Unidad Chetumal
BACZP	BACZP1642-16	BIOUG30454-C03	FORKBP110616CDE	BOLD:AAV0663	ECO-CH-Z	658[0n]	2		1					11-Jun-2016	Cyclopidae	Adult			El Colegio de la Frontera Sur, Unidad Chetumal
BACZP	BACZP1643-16	BIOUG30454-C04	FORKBP110616CDE	BOLD:AAG9231	ECO-CH-Z	643[0n]	2		1					11-Jun-2016	Leptodiaptomus minutus	Adult			El Colegio de la Frontera Sur, Unidad Chetumal
BACZP	BACZP1644-16	BIOUG30454-C05	FORKBP110616CDE	BOLD:ABZ8276	ECO-CH-Z	658[0n]	2		1					11-Jun-2016	Bosmina liederi	Adult			El Colegio de la Frontera Sur, Unidad Chetumal
BACZP	BACZP1645-16	BIOUG30454-C06	FORKBP110616CDE	BOLD:AAV0663	ECO-CH-Z	626[0n]	2		1					11-Jun-2016	Cyclopidae	Adult			El Colegio de la Frontera Sur, Unidad Chetumal
BACZP	BACZP1646-16	BIOUG30454-C07	FORKBP110616CDE	BOLD:AAG9231	ECO-CH-Z	564[0n]	2		1					11-Jun-2016	Leptodiaptomus minutus	Adult			El Colegio de la Frontera Sur, Unidad Chetumal
BACZP	BACZP1647-16	BIOUG30454-C08	FORKBP110616CDE	BOLD:AAG9231	ECO-CH-Z	656[0n]	2		1					11-Jun-2016	Leptodiaptomus minutus	Adult			El Colegio de la Frontera Sur, Unidad Chetumal
BACZP	BACZP1648-16	BIOUG30454-C09	FORKBP110616CDE	BOLD:AAV0663	ECO-CH-Z	654[0n]	2		1					11-Jun-2016	Cyclopidae	Adult			El Colegio de la Frontera Sur, Unidad Chetumal
BACZP	BACZP1649-16	BIOUG30454-C10	FORKBP110616CDE	BOLD:ACA9272	ECO-CH-Z	658[0n]	2		1					11-Jun-2016	Limnesia	Adult			El Colegio de la Frontera Sur, Unidad Chetumal
BACZP	BACZP1650-16	BIOUG30454-C11	FORKBP110616CDE	BOLD:AAC7439	ECO-CH-Z	601[0n]	2		1					11-Jun-2016	Callibaetis ferrugineus				University of Guelph, Centre for Biodiversity Genomics
BACZP	BACZP1651-16	BIOUG30454-C12	FORKBP110616CDE	BOLD:AAC7438	ECO-CH-Z	658[0n]	2		1					11-Jun-2016	Callibaetis ferrugineus				El Colegio de la Frontera Sur, Unidad Chetumal
BACZP	BACZP1652-16	BIOUG30454-D01	FORKBP110616CDE	BOLD:AAG5067	ECO-CH-Z	658[0n]	2		1					11-Jun-2016	Sigara mullettensis	Adult			University of Guelph, Centre for Biodiversity Genomics
BACZP	BACZP1653-16	BIOUG30454-D02	FORKSP110616CDE	BOLD:AAC7439	ECO-CH-Z	658[0n]	2		1					11-Jun-2016	Callibaetis ferrugineus	Adult			El Colegio de la Frontera Sur, Unidad Chetumal
BACZP	BACZP1654-16	BIOUG30454-D03	FORKSP110616CDE		ECO-CH-Z	0[n]	2		1					11-Jun-2016	Cyclopoida	Adult			El Colegio de la Frontera Sur, Unidad Chetumal
BACZP	BACZP1655-16	BIOUG30454-D04	FORKSP110616CDE		ECO-CH-Z	378[2n]	2		1					11-Jun-2016	Eucyclops prionophorus	Adult			El Colegio de la Frontera Sur, Unidad Chetumal
BACZP	BACZP1656-16	BIOUG30454-D05	FORKSP110616CDE	BOLD:AAG1614	ECO-CH-Z	632[0n]	2		1					11-Jun-2016	Thienemanniella lobapodema	Adult			El Colegio de la Frontera Sur, Unidad Chetumal
BACZP	BACZP1657-16	BIOUG30454-D06	FORKSP110616CDE	BOLD:AAM6227	ECO-CH-Z	658[0n]	2		1					11-Jun-2016	Procladius	Adult			El Colegio de la Frontera Sur, Unidad Chetumal
BACZP	BACZP1658-16	BIOUG30454-D07	FORKSP110616CDE	BOLD:ADC6592	ECO-CH-Z	658[0n]	2		1					11-Jun-2016	Macrothrix	Adult			El Colegio de la Frontera Sur, Unidad Chetumal
BACZP	BACZP1659-16	BIOUG30454-D08	FORKSP110616CDE	BOLD:AAW1782	ECO-CH-Z	633[0n]	2		1					11-Jun-2016	Alona	Adult			El Colegio de la Frontera Sur, Unidad Chetumal
BACZP	BACZP1660-16	BIOUG30454-D09	FORKSP110616CDE	BOLD:ADC6592	ECO-CH-Z	658[0n]	2		1					11-Jun-2016	Macrothrix	Adult			El Colegio de la Frontera Sur, Unidad Chetumal
BACZP	BACZP1661-16	BIOUG30454-D10	FORKSP110616CDE	BOLD:ADC6592	ECO-CH-Z	658[0n]	2		1					11-Jun-2016	Macrothrix	Adult			El Colegio de la Frontera Sur, Unidad Chetumal
BACZP	BACZP1662-16	BIOUG30454-D11	FORKSP110616CDE	BOLD:AAV0663	ECO-CH-Z	658[0n]	2		1					11-Jun-2016	Cyclopidae	Adult			El Colegio de la Frontera Sur, Unidad Chetumal
BACZP	BACZP1663-16	BIOUG30454-D12	FORKSP110616CDE	BOLD:AAM7076	ECO-CH-Z	636[1n]	2		1					11-Jun-2016	Cloeon dipterum				El Colegio de la Frontera Sur, Unidad Chetumal
BACZP	BACZP1664-16	BIOUG30454-E01	FORKSP110616CDE		ECO-CH-Z	294[2n]	2		1					11-Jun-2016	Bosmina liederi	Adult			El Colegio de la Frontera Sur, Unidad Chetumal
BACZP	BACZP1665-16	BIOUG30454-E02	FORKSP110616CDE	BOLD:AAG9230	ECO-CH-Z	653[0n]	2		1					11-Jun-2016	Cyclops	Adult			El Colegio de la Frontera Sur, Unidad Chetumal
BACZP	BACZP1666-16	BIOUG30454-E03	EEL290516CPE	BOLD:ABZ8276	ECO-CH-Z	658[0n]	2		1					11-Jun-2016	Bosmina liederi	Adult			El Colegio de la Frontera Sur, Unidad Chetumal
BACZP	BACZP1667-16	BIOUG30454-E04	EEL290516CPE		ECO-CH-Z	0[n]	2		1					29-May-2016	Chironomidae	Adult			University of Guelph, Centre for Biodiversity Genomics
BACZP	BACZP1668-16	BIOUG30454-E05	EEL290516CPE	BOLD:ACC7822	ECO-CH-Z	658[0n]	2		1					29-May-2016	Chironomidae		pupae		University of Guelph, Centre for Biodiversity Genomics
BACZP	BACZP1669-16	BIOUG30454-E06	EEL290516CPE	BOLD:ADC0116	ECO-CH-Z	656[0n]	2		1					29-May-2016	Chironomidae		pupae		University of Guelph, Centre for Biodiversity Genomics
BACZP	BACZP1670-16	BIOUG30454-E07	EEL290516CPE	BOLD:ACL6492	ECO-CH-Z	658[0n]	2		1					29-May-2016	Chironomidae		pupae		University of Guelph, Centre for Biodiversity Genomics
BACZP	BACZP1671-16	BIOUG30454-E08	EEL290516CPE		ECO-CH-Z	0[n]	2		1					29-May-2016	Chironomidae		pupae		University of Guelph, Centre for Biodiversity Genomics
BACZP	BACZP1672-16	BIOUG30454-E09	EEL290516CPE	BOLD:ACM1709	ECO-CH-Z	658[0n]	2		1					29-May-2016	Chironomidae		pupae		University of Guelph, Centre for Biodiversity Genomics
BACZP	BACZP1673-16	BIOUG30454-E10	EEL290516CPE	BOLD:ACA4901	ECO-CH-Z	658[0n]	2		1					29-May-2016	Chironomidae	Adult			University of Guelph, Centre for Biodiversity Genomics
BACZP	BACZP1674-16	BIOUG30454-E11	EEL290516CPE	BOLD:AAD0501	ECO-CH-Z	658[0n]	2		1					29-May-2016	Oxyethira serrata	Adult			University of Guelph, Centre for Biodiversity Genomics
BACZP	BACZP1675-16	BIOUG30454-E12	EEL290516CPE	BOLD:AAD0501	ECO-CH-Z	602[0n]	2		1					29-May-2016	Oxyethira serrata	Adult			University of Guelph, Centre for Biodiversity Genomics
BACZP	BACZP1676-16	BIOUG30454-F01	EEL290516CPE	BOLD:AAN6251	ECO-CH-Z	527[0n]	2		1					29-May-2016	Pontellidae	Adult			El Colegio de la Frontera Sur, Unidad Chetumal
BACZP	BACZP1677-16	BIOUG30454-F02	EEL290516CPE		ECO-CH-Z	0[n]	2		1					29-May-2016	Calanoida	Adult			El Colegio de la Frontera Sur, Unidad Chetumal
BACZP	BACZP1678-16	BIOUG30454-F03	EEL290516CPE		ECO-CH-Z	142[2n]	2		1					29-May-2016	Calanoida	Adult			El Colegio de la Frontera Sur, Unidad Chetumal
BACZP	BACZP1679-16	BIOUG30454-F04	EEL290516CPE	BOLD:AAN6251	ECO-CH-Z	629[0n]	2		1					29-May-2016	Pontellidae	Adult			El Colegio de la Frontera Sur, Unidad Chetumal
BACZP	BACZP1680-16	BIOUG30454-F05	EEL290516CPE		ECO-CH-Z	0[n]	2		1					29-May-2016	Calanoida	Adult			El Colegio de la Frontera Sur, Unidad Chetumal
BACZP	BACZP1681-16	BIOUG30454-F06	EEL290516CPE		ECO-CH-Z	0[n]	2		1					29-May-2016	Calanoida	Adult			El Colegio de la Frontera Sur, Unidad Chetumal
BACZP	BACZP1682-16	BIOUG30454-F07	EEL290516CPE	BOLD:AAE7849	ECO-CH-Z	658[0n]	2		1					29-May-2016	Daphnia mendotae	Adult			El Colegio de la Frontera Sur, Unidad Chetumal
BACZP	BACZP1683-16	BIOUG30454-F08	EEL290516CPE	BOLD:ACC7822	ECO-CH-Z	658[0n]	2		1					29-May-2016	Chironomidae		pupae		University of Guelph, Centre for Biodiversity Genomics
BACZP	BACZP1684-16	BIOUG30454-F09	EEL290516CPE	BOLD:ADB7301	ECO-CH-Z	650[0n]	2		1					29-May-2016	Pionidae	Adult			El Colegio de la Frontera Sur, Unidad Chetumal
BACZP	BACZP1685-16	BIOUG30454-F10	EEL290516CPE	BOLD:ADB7301	ECO-CH-Z	645[0n]	2		1					29-May-2016	Pionidae	Adult			El Colegio de la Frontera Sur, Unidad Chetumal
BACZP	BACZP1686-16	BIOUG30454-F11	EEL290516CPE	BOLD:ADB7301	ECO-CH-Z	658[0n]	2		1					29-May-2016	Pionidae	Adult			El Colegio de la Frontera Sur, Unidad Chetumal
BACZP	BACZP1687-16	BIOUG30454-F12	EEL290516CPE		ECO-CH-Z	0[n]	2		1					29-May-2016	Calanoida	Adult			El Colegio de la Frontera Sur, Unidad Chetumal
BACZP	BACZP1688-16	BIOUG30454-G01	EEL290516CDE	BOLD:AAF3595	ECO-CH-Z	658[0n]	2		1					29-May-2016	Aloninae	Adult			El Colegio de la Frontera Sur, Unidad Chetumal
BACZP	BACZP1689-16	BIOUG30454-G02	EEL290516CDE	BOLD:ADC6809	ECO-CH-Z	658[0n]	2		1					29-May-2016	Ophryoxus	Adult			El Colegio de la Frontera Sur, Unidad Chetumal
BACZP	BACZP1690-16	BIOUG30454-G03	EEL290516CDE		ECO-CH-Z	0[n]	2		1					29-May-2016	Ophryoxus	Adult			El Colegio de la Frontera Sur, Unidad Chetumal
BACZP	BACZP1691-16	BIOUG30454-G04	EEL290516CDE		ECO-CH-Z	0[n]	2		1					29-May-2016	Harpacticoida	Adult			El Colegio de la Frontera Sur, Unidad Chetumal
BACZP	BACZP1692-16	BIOUG30454-G05	EEL290516CDE	BOLD:AAF3595	ECO-CH-Z	658[0n]	2		1					29-May-2016	Aloninae	Adult			El Colegio de la Frontera Sur, Unidad Chetumal
BACZP	BACZP1693-16	BIOUG30454-G06	EEL290516CDE	BOLD:AAD0300	ECO-CH-Z	658[0n]	2		1					29-May-2016	Stempellinella fimbriata	Larvae			El Colegio de la Frontera Sur, Unidad Chetumal
BACZP	BACZP1694-16	BIOUG30454-G07	EEL290516CDE	BOLD:AAD0501	ECO-CH-Z	571[3n]	2		1					29-May-2016	Oxyethira serrata	Adult			University of Guelph, Centre for Biodiversity Genomics
BACZP	BACZP1695-16	BIOUG30454-G08	EEL290516CDE		ECO-CH-Z	0[n]	2		1					29-May-2016	Chironomidae	Adult			University of Guelph, Centre for Biodiversity Genomics
BACZP	BACZP1696-16	BIOUG30454-G09	EEL290516CDE	BOLD:ACY9358	ECO-CH-Z	658[0n]	2		1					29-May-2016	Haliplidae	Adult			University of Guelph, Centre for Biodiversity Genomics
BACZP	BACZP1697-16	BIOUG30454-G10	EEL290516CDE	BOLD:AAA8032	ECO-CH-Z	658[0n]	2		2					29-May-2016	Ceraclea cancellata	Larvae			University of Guelph, Centre for Biodiversity Genomics
BACZP	BACZP1698-16	BIOUG30454-G11	EEL290516CDE	BOLD:ADC5931	ECO-CH-Z	658[0n]	2		1					29-May-2016	Ostracoda	Adult			El Colegio de la Frontera Sur, Unidad Chetumal
BACZP	BACZP1699-16	BIOUG30454-G12	EEL290516CDE	BOLD:AAP7035	ECO-CH-Z	620[0n]	2		1					29-May-2016	Tanytarsus	Larvae			El Colegio de la Frontera Sur, Unidad Chetumal
BACZP	BACZP1700-16	BIOUG30454-H01	EEL290516CDE	BOLD:ABA6503	ECO-CH-Z	658[0n]	2		1					29-May-2016	Parakiefferiella	Larvae			El Colegio de la Frontera Sur, Unidad Chetumal
BACZP	BACZP1701-16	BIOUG30454-H02	EEL290516CDE	BOLD:ABA6503	ECO-CH-Z	656[0n]	2		1					29-May-2016	Parakiefferiella	Larvae			El Colegio de la Frontera Sur, Unidad Chetumal
BACZP	BACZP1702-16	BIOUG30454-H03	EEL290516CDE		ECO-CH-Z	0[n]	2		1					29-May-2016	Ostracoda	Adult			El Colegio de la Frontera Sur, Unidad Chetumal
BACZP	BACZP1703-16	BIOUG30454-H04	EEL290516CDE	BOLD:ACL2868	ECO-CH-Z	650[0n]	2		1					29-May-2016	Arrenurus	Adult			El Colegio de la Frontera Sur, Unidad Chetumal
BACZP	BACZP1704-16	BIOUG30454-H05	EEL290516CDE		ECO-CH-Z	0[n]	2		1					29-May-2016	Chironomidae	Adult			University of Guelph, Centre for Biodiversity Genomics
BACZP	BACZP1705-16	BIOUG30454-H06	EEL290516CDE		ECO-CH-Z	0[n]	2		1					29-May-2016	Chironomidae	Adult			University of Guelph, Centre for Biodiversity Genomics
BACZP	BACZP1706-16	BIOUG30454-H07	FORKSP110616CPE		ECO-CH-Z	0[n]	2		1					11-Jun-2016	Aloninae	Adult			El Colegio de la Frontera Sur, Unidad Chetumal
BACZP	BACZP1707-16	BIOUG30454-H08	FORKSP110616CPE	BOLD:ADC6592	ECO-CH-Z	658[0n]	2		1					11-Jun-2016	Macrothrix	Juvenile			El Colegio de la Frontera Sur, Unidad Chetumal
BACZP	BACZP1708-16	BIOUG30454-H09	FORKSP110616CPE	BOLD:ABA1200	ECO-CH-Z	591[2n]	2		1					11-Jun-2016	Eucyclops prionophorus	Adult			El Colegio de la Frontera Sur, Unidad Chetumal
BACZP	BACZP1709-16	BIOUG30454-H10	FORKSP110616CPE	BOLD:AAV0663	ECO-CH-Z	658[0n]	2		1					11-Jun-2016	Cyclopidae	Adult			El Colegio de la Frontera Sur, Unidad Chetumal
BACZP	BACZP1710-16	BIOUG30454-H11	FORKSP110616CPE		ECO-CH-Z	0[n]	2		1					11-Jun-2016	Cyclopoida	Adult			El Colegio de la Frontera Sur, Unidad Chetumal
BACZP	BACZP1711-16	BIOUG30475-A01	FORKSP110616CPE	BOLD:ACW5181	ECO-CH-Z	572[0n]	2		1					11-Jun-2016	Piona	Adult			El Colegio de la Frontera Sur, Unidad Chetumal
BACZP	BACZP1712-16	BIOUG30475-A02	FORKSP110616CPE		ECO-CH-Z	0[n]	2		1					11-Jun-2016	Aloninae	Adult			El Colegio de la Frontera Sur, Unidad Chetumal
BACZP	BACZP1713-16	BIOUG30475-A03	FORKSP110616CPE		ECO-CH-Z	454[1n]	2		1					11-Jun-2016	Macrothrix	Adult			El Colegio de la Frontera Sur, Unidad Chetumal
BACZP	BACZP1714-16	BIOUG30475-A04	FORKSP110616CPE		ECO-CH-Z	0[n]	2		1					11-Jun-2016	Aloninae	Adult			El Colegio de la Frontera Sur, Unidad Chetumal
BACZP	BACZP1715-16	BIOUG30475-A05	FORKSP110616CPE	BOLD:ADC6592	ECO-CH-Z	623[0n]	2		1					11-Jun-2016	Macrothrix	Adult			El Colegio de la Frontera Sur, Unidad Chetumal
BACZP	BACZP1716-16	BIOUG30475-A06	FORKSP110616CPE		ECO-CH-Z	497[1n]	2		1			COI-5P		11-Jun-2016	Macrothricidae	Adult			El Colegio de la Frontera Sur, Unidad Chetumal
BACZP	BACZP1717-16	BIOUG30475-A07	FORKSP110616CPE	BOLD:ACU4204	ECO-CH-Z	657[0n]	2		1					11-Jun-2016	Polypedilum	Larvae			University of Guelph, Centre for Biodiversity Genomics
BACZP	BACZP1718-16	BIOUG30475-A08	FORKSP110616CPE	BOLD:ABV1203	ECO-CH-Z	657[0n]	2		1					11-Jun-2016	Chironomidae	Larvae			El Colegio de la Frontera Sur, Unidad Chetumal
BACZP	BACZP1719-16	BIOUG30475-A09	FORKSP110616CPE		ECO-CH-Z	186[1n]	2		1					11-Jun-2016	Aloninae	Adult			El Colegio de la Frontera Sur, Unidad Chetumal
BACZP	BACZP1720-16	BIOUG30475-A10	FORKSP110616CPE	BOLD:ACW5111	ECO-CH-Z	360[0n]	2		1					11-Jun-2016	Cyclopoida	Adult			El Colegio de la Frontera Sur, Unidad Chetumal
BACZP	BACZP1721-16	BIOUG30475-A11	FORKSP110616CPE		ECO-CH-Z	0[n]	2		1					11-Jun-2016	Aloninae	Adult			El Colegio de la Frontera Sur, Unidad Chetumal
BACZP	BACZP1722-16	BIOUG30475-A12	FORKSP110616CPE	BOLD:AAM7076	ECO-CH-Z	658[0n]	2		1					11-Jun-2016	Cloeon dipterum				El Colegio de la Frontera Sur, Unidad Chetumal
BACZP	BACZP1723-16	BIOUG30475-B01	FORKBP110616CPE	BOLD:AAG9231	ECO-CH-Z	654[0n]	2		1					11-Jun-2016	Leptodiaptomus minutus	Adult			El Colegio de la Frontera Sur, Unidad Chetumal
BACZP	BACZP1724-16	BIOUG30475-B02	FORKBP110616CPE		ECO-CH-Z	0[n]	2		1					11-Jun-2016	Calanoida		C5		El Colegio de la Frontera Sur, Unidad Chetumal
BACZP	BACZP1725-16	BIOUG30475-B03	FORKBP110616CPE		ECO-CH-Z	422[0n]	2		1					11-Jun-2016	Leptodiaptomus minutus	Adult			El Colegio de la Frontera Sur, Unidad Chetumal
BACZP	BACZP1726-16	BIOUG30475-B04	FORKBP110616CPE	BOLD:AAG9778	ECO-CH-Z	592[0n]	2		1					11-Jun-2016	Cyclopoida	Adult			El Colegio de la Frontera Sur, Unidad Chetumal
BACZP	BACZP1727-16	BIOUG30475-B05	FORKBP110616CPE	BOLD:AAG9231	ECO-CH-Z	652[1n]	2		1					11-Jun-2016	Leptodiaptomus minutus	Adult			El Colegio de la Frontera Sur, Unidad Chetumal
BACZP	BACZP1728-16	BIOUG30475-B06	FORKBP110616CPE		ECO-CH-Z	0[n]	2		1					11-Jun-2016	Cyclopoida	Adult			El Colegio de la Frontera Sur, Unidad Chetumal
BACZP	BACZP1729-16	BIOUG30475-B07	FORKBP110616CPE	BOLD:ACN6226	ECO-CH-Z	523[1n]	2		1					11-Jun-2016	Cladotanytarsus	Larvae			El Colegio de la Frontera Sur, Unidad Chetumal
BACZP	BACZP1730-16	BIOUG30475-B08	FORKBP110616CPE	BOLD:ADC6510	ECO-CH-Z	574[0n]	2		1					11-Jun-2016	Chironomidae	Larvae			El Colegio de la Frontera Sur, Unidad Chetumal
BACZP	BACZP1731-16	BIOUG30475-B09	FORKBP110616CPE		ECO-CH-Z	0[n]	2		1					11-Jun-2016	Insecta				El Colegio de la Frontera Sur, Unidad Chetumal
BACZP	BACZP1732-16	BIOUG30475-B10	FORKBP110616CPE		ECO-CH-Z	0[n]	2		1					11-Jun-2016	Cyclopoida	Adult			El Colegio de la Frontera Sur, Unidad Chetumal
BACZP	BACZP1733-16	BIOUG30475-B11	FORKBP110616CPE	BOLD:AAE9663	ECO-CH-Z	517[1n]	2		1					11-Jun-2016	Sigara solensis	Adult			University of Guelph, Centre for Biodiversity Genomics
BACZP	BACZP1734-16	BIOUG30475-B12	FORKBP110616CPE		ECO-CH-Z	0[n]	2		1					11-Jun-2016	Hemiptera	Adult			El Colegio de la Frontera Sur, Unidad Chetumal
BACZP	BACZP2316-16	CCDB29626-A01	COCA170816TL2COLD	BOLD:ACZ2023	ECO-CH-Z	658[4n]	2							17-Aug-2016	Arctodiaptomus cf. dorsalis				El Colegio de la Frontera Sur, Unidad Chetumal
BACZP	BACZP2317-16	CCDB29626-A02	COCA170816TL2COLD	BOLD:ACE4750	ECO-CH-Z	658[0n]	2							17-Aug-2016	Arctodiaptomus cf. dorsalis				El Colegio de la Frontera Sur, Unidad Chetumal
BACZP	BACZP2318-16	CCDB29626-A03	COCA170816TL2COLD	BOLD:ACE4750	ECO-CH-Z	658[0n]	2							17-Aug-2016	Arctodiaptomus cf. dorsalis				El Colegio de la Frontera Sur, Unidad Chetumal
BACZP	BACZP2319-16	CCDB29626-A04	COCA170816TL2COLD	BOLD:ACE4750	ECO-CH-Z	616[2n]	2							17-Aug-2016	Arctodiaptomus cf. dorsalis				El Colegio de la Frontera Sur, Unidad Chetumal
BACZP	BACZP2320-16	CCDB29626-A05	COCA170816TL2COLD	BOLD:ACE4750	ECO-CH-Z	658[6n]	2							17-Aug-2016	Arctodiaptomus cf. dorsalis				El Colegio de la Frontera Sur, Unidad Chetumal
BACZP	BACZP2321-16	CCDB29626-A06	COCA170816TL2COLD	BOLD:AAB5047	ECO-CH-Z	658[0n]	2							17-Aug-2016	Ceriodaphnia cf. rigaudi2				El Colegio de la Frontera Sur, Unidad Chetumal
BACZP	BACZP2322-16	CCDB29626-A07	COCA170816TL2COLD	BOLD:AAB5047	ECO-CH-Z	658[0n]	2							17-Aug-2016	Ceriodaphnia cf. rigaudi2				El Colegio de la Frontera Sur, Unidad Chetumal
BACZP	BACZP2323-16	CCDB29626-A08	COCA170816TL2COLD	BOLD:ACX9173	ECO-CH-Z	658[0n]	2							17-Aug-2016	Pseudodiaptomus marshi				El Colegio de la Frontera Sur, Unidad Chetumal
BACZP	BACZP2324-16	CCDB29626-A09	COCA170816TL2COLD	BOLD:ACX9173	ECO-CH-Z	633[1n]	2							17-Aug-2016	Pseudodiaptomus marshi				El Colegio de la Frontera Sur, Unidad Chetumal
BACZP	BACZP2325-16	CCDB29626-A10	COCA170816TL2COLD	BOLD:AAB5047	ECO-CH-Z	658[0n]	2							17-Aug-2016	Ceriodaphnia cf. rigaudi2				El Colegio de la Frontera Sur, Unidad Chetumal
BACZP	BACZP2326-16	CCDB29626-A11	COCA170816TL2COLD	BOLD:AAB5047	ECO-CH-Z	658[0n]	2							17-Aug-2016	Ceriodaphnia cf. rigaudi2				El Colegio de la Frontera Sur, Unidad Chetumal
BACZP	BACZP2327-16	CCDB29626-A12	COCA170816TL2COLD	BOLD:ACX9009	ECO-CH-Z	658[5n]	2							17-Aug-2016	Unionicola				El Colegio de la Frontera Sur, Unidad Chetumal
BACZP	BACZP2328-16	CCDB29626-B01	COCA170816TL2COLD		ECO-CH-Z	0[n]	2							17-Aug-2016	Cyclopoida				El Colegio de la Frontera Sur, Unidad Chetumal
BACZP	BACZP2329-16	CCDB29626-B02	COCA170816TL2COLD	BOLD:ACX9009	ECO-CH-Z	658[3n]	2							17-Aug-2016	Unionicola				El Colegio de la Frontera Sur, Unidad Chetumal
BACZP	BACZP2330-16	CCDB29626-B03	COCA170816TL2COLD		ECO-CH-Z	210[0n]	2							17-Aug-2016	Palaemonidae				El Colegio de la Frontera Sur, Unidad Chetumal
BACZP	BACZP2331-16	CCDB29626-B04	COCA170816TL2COLD	BOLD:ACX4604	ECO-CH-Z	658[0n]	2							17-Aug-2016	Sesarma				El Colegio de la Frontera Sur, Unidad Chetumal
BACZP	BACZP2332-16	CCDB29626-B05	COCA170816TL2COLD	BOLD:ACX4604	ECO-CH-Z	658[0n]	2							17-Aug-2016	Sesarma				El Colegio de la Frontera Sur, Unidad Chetumal
BACZP	BACZP2333-16	CCDB29626-B06	COCA170816TL2COLD	BOLD:ACX9173	ECO-CH-Z	658[0n]	2							17-Aug-2016	Pseudodiaptomus marshi				El Colegio de la Frontera Sur, Unidad Chetumal
BACZP	BACZP2334-16	CCDB29626-B07	COCA170816TL2COLD	BOLD:ACX9009	ECO-CH-Z	593[0n]	2							17-Aug-2016	Unionicola				El Colegio de la Frontera Sur, Unidad Chetumal
BACZP	BACZP2335-16	CCDB29626-B08	COCA170816TL2COLD		ECO-CH-Z	0[n]	2							17-Aug-2016	Insecta				El Colegio de la Frontera Sur, Unidad Chetumal
BACZP	BACZP2336-16	CCDB29626-B09	COCA170816TL2COLD		ECO-CH-Z	0[n]	2							17-Aug-2016	Chironomidae				El Colegio de la Frontera Sur, Unidad Chetumal
BACZP	BACZP2337-16	CCDB29626-B10	COCA170816TL2COLD		ECO-CH-Z	180[1n]	2							17-Aug-2016	Malacostraca				El Colegio de la Frontera Sur, Unidad Chetumal
BACZP	BACZP2338-16	CCDB29626-B11	COCA170816TL2COLD	BOLD:ADF3469	ECO-CH-Z	596[0n]	2							17-Aug-2016	Oxyethira				El Colegio de la Frontera Sur, Unidad Chetumal
BACZP	BACZP2339-16	CCDB29626-B12	COCA170816TL2COLD	BOLD:ACX6108	ECO-CH-Z	658[0n]	2							17-Aug-2016	Cladopelma forcipes				El Colegio de la Frontera Sur, Unidad Chetumal
BACZP	BACZP2340-16	CCDB29626-C01	COCA170816TL2COLD	BOLD:ACX4604	ECO-CH-Z	658[0n]	2							17-Aug-2016	Sesarma				El Colegio de la Frontera Sur, Unidad Chetumal
BACZP	BACZP2341-16	CCDB29626-C02	COCA170816TL2COLD	BOLD:ADF3469	ECO-CH-Z	609[0n]	2							17-Aug-2016	Oxyethira				El Colegio de la Frontera Sur, Unidad Chetumal
BACZP	BACZP2342-16	CCDB29626-C03	COCA170816TL2COLD		ECO-CH-Z	210[1n]	2							17-Aug-2016	Palaemonidae				El Colegio de la Frontera Sur, Unidad Chetumal
BACZP	BACZP2343-16	CCDB29626-C04	COCA170816TL2COLD		ECO-CH-Z	211[0n]	2							17-Aug-2016	Palaemonidae				El Colegio de la Frontera Sur, Unidad Chetumal
BACZP	BACZP2344-16	CCDB29626-C05	COCA170816TL2COLD		ECO-CH-Z	300[1n]	2							17-Aug-2016	Thermocyclops inversus				El Colegio de la Frontera Sur, Unidad Chetumal
BACZP	BACZP2345-16	CCDB29626-C06	COCA170816TL2COLD	BOLD:ADF3510	ECO-CH-Z	658[0n]	2							17-Aug-2016	Chironomidae				El Colegio de la Frontera Sur, Unidad Chetumal
BACZP	BACZP2346-16	CCDB29626-C07	COCA170816TL2COLD		ECO-CH-Z	0[n]	2							17-Aug-2016	Cyclopoida				El Colegio de la Frontera Sur, Unidad Chetumal
BACZP	BACZP2347-16	CCDB29626-C08	COCA170816TL2COLD	BOLD:ACX4604	ECO-CH-Z	658[0n]	2							17-Aug-2016	Sesarma				El Colegio de la Frontera Sur, Unidad Chetumal
BACZP	BACZP2348-16	CCDB29626-C09	COCA170816TL2COLD	BOLD:ACX9173	ECO-CH-Z	658[0n]	2							17-Aug-2016	Pseudodiaptomus marshi				El Colegio de la Frontera Sur, Unidad Chetumal
BACZP	BACZP2349-16	CCDB29626-C10	COCA170816TL2COLD	BOLD:ACX6108	ECO-CH-Z	658[1n]	2							17-Aug-2016	Cladopelma forcipes				El Colegio de la Frontera Sur, Unidad Chetumal
BACZP	BACZP2350-16	CCDB29626-C11	COCA170816TL2COLD	BOLD:ACX6108	ECO-CH-Z	658[0n]	2							17-Aug-2016	Cladopelma forcipes				El Colegio de la Frontera Sur, Unidad Chetumal
BACZP	BACZP2351-16	CCDB29626-C12	COCA170816TL2COLD	BOLD:ACX6108	ECO-CH-Z	658[0n]	2							17-Aug-2016	Cladopelma forcipes				El Colegio de la Frontera Sur, Unidad Chetumal
BACZP	BACZP2352-16	CCDB29626-D01	COCA170816TL2ROOM	BOLD:ACE4750	ECO-CH-Z	658[0n]	2							17-Aug-2016	Arctodiaptomus cf. dorsalis				El Colegio de la Frontera Sur, Unidad Chetumal
BACZP	BACZP2353-16	CCDB29626-D02	COCA170816TL2ROOM	BOLD:ACE4750	ECO-CH-Z	658[0n]	2							17-Aug-2016	Arctodiaptomus cf. dorsalis				El Colegio de la Frontera Sur, Unidad Chetumal
BACZP	BACZP2354-16	CCDB29626-D03	COCA170816TL2ROOM	BOLD:ACE4750	ECO-CH-Z	658[0n]	2							17-Aug-2016	Arctodiaptomus cf. dorsalis				El Colegio de la Frontera Sur, Unidad Chetumal
BACZP	BACZP2355-16	CCDB29626-D04	COCA170816TL2ROOM	BOLD:ACY1494	ECO-CH-Z	658[5n]	2							17-Aug-2016	Cypria				El Colegio de la Frontera Sur, Unidad Chetumal
BACZP	BACZP2356-16	CCDB29626-D05	COCA170816TL2ROOM	BOLD:ADF3412	ECO-CH-Z	658[0n]	2							17-Aug-2016	Littorinimorpha				El Colegio de la Frontera Sur, Unidad Chetumal
BACZP	BACZP2357-16	CCDB29626-D06	COCA170816TL2ROOM	BOLD:ADF3732	ECO-CH-Z	653[5n]	2							17-Aug-2016	Trombidiformes				El Colegio de la Frontera Sur, Unidad Chetumal
BACZP	BACZP2358-16	CCDB29626-D07	COCA170816TL2ROOM	BOLD:ACE4750	ECO-CH-Z	658[0n]	2							17-Aug-2016	Arctodiaptomus cf. dorsalis				El Colegio de la Frontera Sur, Unidad Chetumal
BACZP	BACZP2359-16	CCDB29626-D08	COCA170816TL2ROOM	BOLD:ACX6108	ECO-CH-Z	658[0n]	2							17-Aug-2016	Cladopelma forcipes				El Colegio de la Frontera Sur, Unidad Chetumal
BACZP	BACZP2360-16	CCDB29626-D09	COCA170816TL2ROOM	BOLD:AAB5047	ECO-CH-Z	658[0n]	2							17-Aug-2016	Ceriodaphnia cf. rigaudi2				El Colegio de la Frontera Sur, Unidad Chetumal
BACZP	BACZP2361-16	CCDB29626-D10	COCA170816TL2ROOM	BOLD:AAB4353	ECO-CH-Z	658[0n]	2							17-Aug-2016	Thermocyclops inversus				El Colegio de la Frontera Sur, Unidad Chetumal
BACZP	BACZP2362-16	CCDB29626-D11	COCA170816TL2ROOM	BOLD:AAB4353	ECO-CH-Z	658[0n]	2							17-Aug-2016	Thermocyclops inversus				El Colegio de la Frontera Sur, Unidad Chetumal
BACZP	BACZP2363-16	CCDB29626-D12	COCA170816TL2ROOM	BOLD:AAB5047	ECO-CH-Z	658[0n]	2							17-Aug-2016	Ceriodaphnia cf. rigaudi2				El Colegio de la Frontera Sur, Unidad Chetumal
BACZP	BACZP2364-16	CCDB29626-E01	COCA170816TL2ROOM	BOLD:AAB4353	ECO-CH-Z	658[0n]	2							17-Aug-2016	Thermocyclops inversus				El Colegio de la Frontera Sur, Unidad Chetumal
BACZP	BACZP2365-16	CCDB29626-E02	COCA170816TL2ROOM		ECO-CH-Z	0[n]	2							17-Aug-2016	Cyclopoida				El Colegio de la Frontera Sur, Unidad Chetumal
BACZP	BACZP2366-16	CCDB29626-E03	COCA170816TL2ROOM	BOLD:ACX9009	ECO-CH-Z	658[0n]	2							17-Aug-2016	Unionicola				El Colegio de la Frontera Sur, Unidad Chetumal
BACZP	BACZP2367-16	CCDB29626-E04	COCA170816TL2ROOM	BOLD:AAB5047	ECO-CH-Z	658[1n]	2							17-Aug-2016	Ceriodaphnia cf. rigaudi2				El Colegio de la Frontera Sur, Unidad Chetumal
BACZP	BACZP2368-16	CCDB29626-E05	COCA170816TL2ROOM	BOLD:ACR5627	ECO-CH-Z	658[0n]	2							17-Aug-2016	Polypedilum				El Colegio de la Frontera Sur, Unidad Chetumal
BACZP	BACZP2369-16	CCDB29626-E06	COCA170816TL2ROOM	BOLD:ACX9173	ECO-CH-Z	658[0n]	2							17-Aug-2016	Pseudodiaptomus marshi				El Colegio de la Frontera Sur, Unidad Chetumal
BACZP	BACZP2370-16	CCDB29626-E07	COCA170816TL2ROOM		ECO-CH-Z	0[n]	2							17-Aug-2016	Malacostraca				El Colegio de la Frontera Sur, Unidad Chetumal
BACZP	BACZP2371-16	CCDB29626-E08	COCA170816TL2ROOM	BOLD:ACX6108	ECO-CH-Z	658[0n]	2							17-Aug-2016	Cladopelma forcipes				El Colegio de la Frontera Sur, Unidad Chetumal
BACZP	BACZP2372-16	CCDB29626-E09	COCA170816TL2ROOM	BOLD:ACX4604	ECO-CH-Z	658[0n]	2							17-Aug-2016	Sesarma				El Colegio de la Frontera Sur, Unidad Chetumal
BACZP	BACZP2373-16	CCDB29626-E10	COCA170816TL2ROOM	BOLD:ACX6108	ECO-CH-Z	658[0n]	2							17-Aug-2016	Cladopelma forcipes				El Colegio de la Frontera Sur, Unidad Chetumal
BACZP	BACZP2374-16	CCDB29626-E11	COCA170816TL2ROOM	BOLD:ACX9173	ECO-CH-Z	658[0n]	2							17-Aug-2016	Pseudodiaptomus marshi				El Colegio de la Frontera Sur, Unidad Chetumal
BACZP	BACZP2375-16	CCDB29626-E12	COCA170816TL2ROOM	BOLD:ACY1494	ECO-CH-Z	658[0n]	2							17-Aug-2016	Cypria				El Colegio de la Frontera Sur, Unidad Chetumal
BACZP	BACZP2376-16	CCDB29626-F01	COCA170816TL1ROOM	BOLD:ACY1494	ECO-CH-Z	658[0n]	2							17-Aug-2016	Cypria				El Colegio de la Frontera Sur, Unidad Chetumal
BACZP	BACZP2377-16	CCDB29626-F02	COCA170816TL1ROOM		ECO-CH-Z	0[n]	2							17-Aug-2016	Insecta				El Colegio de la Frontera Sur, Unidad Chetumal
BACZP	BACZP2378-16	CCDB29626-F03	COCA170816TL1ROOM		ECO-CH-Z	286[1n]	2							17-Aug-2016	Palaemonidae				El Colegio de la Frontera Sur, Unidad Chetumal
BACZP	BACZP2379-16	CCDB29626-F04	COCA170816TL1ROOM	BOLD:ACX9009	ECO-CH-Z	595[0n]	2							17-Aug-2016	Unionicola				El Colegio de la Frontera Sur, Unidad Chetumal
BACZP	BACZP2380-16	CCDB29626-F05	COCA170816TL1ROOM	BOLD:ACY1494	ECO-CH-Z	658[0n]	2							17-Aug-2016	Cypria				El Colegio de la Frontera Sur, Unidad Chetumal
BACZP	BACZP2381-16	CCDB29626-F06	COCA170816TL1ROOM	BOLD:ACX4604	ECO-CH-Z	658[0n]	2							17-Aug-2016	Sesarma				El Colegio de la Frontera Sur, Unidad Chetumal
BACZP	BACZP2382-16	CCDB29626-F07	COCA170816TL1ROOM	BOLD:ACE4750	ECO-CH-Z	658[0n]	2							17-Aug-2016	Arctodiaptomus cf. dorsalis				El Colegio de la Frontera Sur, Unidad Chetumal
BACZP	BACZP2383-16	CCDB29626-F08	COCA170816TL1ROOM	BOLD:ACE4750	ECO-CH-Z	658[0n]	2							17-Aug-2016	Arctodiaptomus cf. dorsalis				El Colegio de la Frontera Sur, Unidad Chetumal
BACZP	BACZP2384-16	CCDB29626-F09	COCA170816TL1ROOM	BOLD:AAB5047	ECO-CH-Z	658[0n]	2							17-Aug-2016	Ceriodaphnia cf. rigaudi2				El Colegio de la Frontera Sur, Unidad Chetumal
BACZP	BACZP2385-16	CCDB29626-F10	COCA170816TL1ROOM	BOLD:AAB5047	ECO-CH-Z	658[0n]	2							17-Aug-2016	Ceriodaphnia cf. rigaudi2				El Colegio de la Frontera Sur, Unidad Chetumal
BACZP	BACZP2386-16	CCDB29626-F11	COCA170816TL1ROOM	BOLD:ACX9009	ECO-CH-Z	658[0n]	2							17-Aug-2016	Unionicola				El Colegio de la Frontera Sur, Unidad Chetumal
BACZP	BACZP2387-16	CCDB29626-F12	COCA170816TL1ROOM	BOLD:AAB4353	ECO-CH-Z	658[0n]	2							17-Aug-2016	Thermocyclops inversus				El Colegio de la Frontera Sur, Unidad Chetumal
BACZP	BACZP2388-16	CCDB29626-G01	COCA170816TL1ROOM	BOLD:ACX6108	ECO-CH-Z	658[0n]	2							17-Aug-2016	Cladopelma forcipes				El Colegio de la Frontera Sur, Unidad Chetumal
BACZP	BACZP2389-16	CCDB29626-G02	COCA170816TL1ROOM	BOLD:ACX6108	ECO-CH-Z	658[0n]	2							17-Aug-2016	Cladopelma forcipes				El Colegio de la Frontera Sur, Unidad Chetumal
BACZP	BACZP2390-16	CCDB29626-G03	COCA170816TL1ROOM	BOLD:ACX4275	ECO-CH-Z	658[1n]	2							17-Aug-2016	Palaemonidae				El Colegio de la Frontera Sur, Unidad Chetumal
BACZP	BACZP2391-16	CCDB29626-G04	COCA170816TL1ROOM	BOLD:ACX6108	ECO-CH-Z	658[0n]	2							17-Aug-2016	Cladopelma forcipes				El Colegio de la Frontera Sur, Unidad Chetumal
BACZP	BACZP2392-16	CCDB29626-G05	COCA170816TL1ROOM	BOLD:ACX9009	ECO-CH-Z	658[0n]	2							17-Aug-2016	Unionicola				El Colegio de la Frontera Sur, Unidad Chetumal
BACZP	BACZP2393-16	CCDB29626-G06	COCA170816TL1ROOM	BOLD:ACY1494	ECO-CH-Z	622[0n]	2							17-Aug-2016	Cypria				El Colegio de la Frontera Sur, Unidad Chetumal
BACZP	BACZP2394-16	CCDB29626-G07	COCA170816TL1ROOM	BOLD:ACX9009	ECO-CH-Z	658[0n]	2							17-Aug-2016	Unionicola				El Colegio de la Frontera Sur, Unidad Chetumal
BACZP	BACZP2395-16	CCDB29626-G08	COCA170816TL1ROOM	BOLD:ACX9009	ECO-CH-Z	658[0n]	2							17-Aug-2016	Unionicola				El Colegio de la Frontera Sur, Unidad Chetumal
BACZP	BACZP2396-16	CCDB29626-G09	COCA170816TL1ROOM	BOLD:ACY1494	ECO-CH-Z	658[0n]	2							17-Aug-2016	Cypria				El Colegio de la Frontera Sur, Unidad Chetumal
BACZP	BACZP2397-16	CCDB29626-G10	COCA170816TL1ROOM		ECO-CH-Z		2							17-Aug-2016	Cyclopoida				El Colegio de la Frontera Sur, Unidad Chetumal
BACZP	BACZP2398-16	CCDB29626-G11	COCA170816TL1ROOM		ECO-CH-Z	427[4n]	2							17-Aug-2016	Palaemonidae				El Colegio de la Frontera Sur, Unidad Chetumal
BACZP	BACZP2399-16	CCDB29626-G12	COCA170816TL1ROOM	BOLD:ACY1494	ECO-CH-Z	636[3n]	2							17-Aug-2016	Cypria				El Colegio de la Frontera Sur, Unidad Chetumal
BACZP	BACZP2186-16	CH-659-A01	COCA170816TL1	BOLD:ACE4750	ECO-CH-Z	658[0n]	2							17-Aug-2016	Arctodiaptomus cf. dorsalis				El Colegio de la Frontera Sur, Unidad Chetumal
BACZP	BACZP2187-16	CH-659-A02	COCA170816TL1	BOLD:ACE4750	ECO-CH-Z	656[0n]	2							17-Aug-2016	Arctodiaptomus cf. dorsalis				El Colegio de la Frontera Sur, Unidad Chetumal
BACZP	BACZP2188-16	CH-659-A03	COCA170816TL1	BOLD:ACE4750	ECO-CH-Z	657[0n]	2							17-Aug-2016	Arctodiaptomus cf. dorsalis				El Colegio de la Frontera Sur, Unidad Chetumal
BACZP	BACZP2189-16	CH-659-A04	COCA170816TL1	BOLD:ACE4750	ECO-CH-Z	658[0n]	2							17-Aug-2016	Arctodiaptomus cf. dorsalis				El Colegio de la Frontera Sur, Unidad Chetumal
BACZP	BACZP2190-16	CH-659-A05	COCA170816TL1	BOLD:ACE4750	ECO-CH-Z	657[0n]	2							17-Aug-2016	Arctodiaptomus cf. dorsalis				El Colegio de la Frontera Sur, Unidad Chetumal
BACZP	BACZP2191-16	CH-659-A06	COCA170816TL1	BOLD:AAB5047	ECO-CH-Z	658[0n]	2							17-Aug-2016	Ceriodaphnia cf. rigaudi2				El Colegio de la Frontera Sur, Unidad Chetumal
BACZP	BACZP2192-16	CH-659-A07	COCA170816TL1	BOLD:AAB5047	ECO-CH-Z	636[0n]	2							17-Aug-2016	Ceriodaphnia cf. rigaudi2				El Colegio de la Frontera Sur, Unidad Chetumal
BACZP	BACZP2193-16	CH-659-A08	COCA170816TL1	BOLD:AAB5047	ECO-CH-Z	658[0n]	2							17-Aug-2016	Ceriodaphnia cf. rigaudi2				El Colegio de la Frontera Sur, Unidad Chetumal
BACZP	BACZP2194-16	CH-659-A09	COCA170816TL1	BOLD:AAB5047	ECO-CH-Z	658[0n]	2							17-Aug-2016	Ceriodaphnia cf. rigaudi2				El Colegio de la Frontera Sur, Unidad Chetumal
BACZP	BACZP2195-16	CH-659-A10	COCA170816TL1	BOLD:AAB5047	ECO-CH-Z	658[0n]	2							17-Aug-2016	Ceriodaphnia cf. rigaudi2				El Colegio de la Frontera Sur, Unidad Chetumal
BACZP	BACZP2196-16	CH-659-A11	COCA170816TL1	BOLD:ACX9009	ECO-CH-Z	658[0n]	2							17-Aug-2016	Unionicola				El Colegio de la Frontera Sur, Unidad Chetumal
BACZP	BACZP2197-16	CH-659-A12	COCA170816TL1		ECO-CH-Z	0[n]	2							17-Aug-2016	Trombidiformes				El Colegio de la Frontera Sur, Unidad Chetumal
BACZP	BACZP2198-16	CH-659-B01	COCA170816TL1	BOLD:ACX9009	ECO-CH-Z	652[0n]	2							17-Aug-2016	Unionicola				El Colegio de la Frontera Sur, Unidad Chetumal
BACZP	BACZP2199-16	CH-659-B02	COCA170816TL1	BOLD:ACX9009	ECO-CH-Z	658[0n]	2							17-Aug-2016	Unionicola				El Colegio de la Frontera Sur, Unidad Chetumal
BACZP	BACZP2200-16	CH-659-B03	COCA170816TL1	BOLD:ACX9009	ECO-CH-Z	646[0n]	2							17-Aug-2016	Unionicola				El Colegio de la Frontera Sur, Unidad Chetumal
BACZP	BACZP2201-16	CH-659-B04	COCA170816TL1	BOLD:AAB4353	ECO-CH-Z	644[0n]	2							17-Aug-2016	Thermocyclops inversus				El Colegio de la Frontera Sur, Unidad Chetumal
BACZP	BACZP2202-16	CH-659-B05	COCA170816TL1	BOLD:AAB4353	ECO-CH-Z	658[0n]	2							17-Aug-2016	Thermocyclops inversus				El Colegio de la Frontera Sur, Unidad Chetumal
BACZP	BACZP2203-16	CH-659-B06	COCA170816TL1	BOLD:AAB4353	ECO-CH-Z	646[0n]	2							17-Aug-2016	Thermocyclops inversus				El Colegio de la Frontera Sur, Unidad Chetumal
BACZP	BACZP2204-16	CH-659-B07	COCA170816TL1		ECO-CH-Z	0[n]	2							17-Aug-2016	Cyclopoida				El Colegio de la Frontera Sur, Unidad Chetumal
BACZP	BACZP2205-16	CH-659-B08	COCA170816TL1	BOLD:AAB4353	ECO-CH-Z	656[0n]	2							17-Aug-2016	Thermocyclops inversus				El Colegio de la Frontera Sur, Unidad Chetumal
BACZP	BACZP2206-16	CH-659-B09	COCA170816TL1	BOLD:ACX6108	ECO-CH-Z	658[0n]	2							17-Aug-2016	Cladopelma forcipes				El Colegio de la Frontera Sur, Unidad Chetumal
BACZP	BACZP2207-16	CH-659-B10	COCA170816TL1		ECO-CH-Z	0[n]	2							17-Aug-2016	Chironomidae				El Colegio de la Frontera Sur, Unidad Chetumal
BACZP	BACZP2208-16	CH-659-B11	COCA170816TL1	BOLD:ACX6108	ECO-CH-Z	658[0n]	2							17-Aug-2016	Cladopelma forcipes				El Colegio de la Frontera Sur, Unidad Chetumal
BACZP	BACZP2209-16	CH-659-B12	COCA170816TL1	BOLD:ACY1494	ECO-CH-Z	652[0n]	2							17-Aug-2016	Cypria				El Colegio de la Frontera Sur, Unidad Chetumal
BACZP	BACZP2210-16	CH-659-C01	COCA170816TL1	BOLD:ACX4604	ECO-CH-Z	657[0n]	2							17-Aug-2016	Sesarma				El Colegio de la Frontera Sur, Unidad Chetumal
BACZP	BACZP2211-16	CH-659-C02	COCA170816TL1	BOLD:ACX4604	ECO-CH-Z	658[0n]	2							17-Aug-2016	Sesarma				El Colegio de la Frontera Sur, Unidad Chetumal
BACZP	BACZP2212-16	CH-659-C03	COCA170816TL1	BOLD:ACX4604	ECO-CH-Z	658[0n]	2							17-Aug-2016	Sesarma				El Colegio de la Frontera Sur, Unidad Chetumal
BACZP	BACZP2213-16	CH-659-C04	COCA170816TL1	BOLD:ACX4604	ECO-CH-Z	658[0n]	2							17-Aug-2016	Sesarma				El Colegio de la Frontera Sur, Unidad Chetumal
BACZP	BACZP2214-16	CH-659-C05	COCA170816TL1	BOLD:ACX4604	ECO-CH-Z	658[0n]	2							17-Aug-2016	Sesarma				El Colegio de la Frontera Sur, Unidad Chetumal
BACZP	BACZP2215-16	CH-659-C06	COCA170816TL1	BOLD:ACX4275	ECO-CH-Z	645[0n]	2							17-Aug-2016	Palaemonidae				El Colegio de la Frontera Sur, Unidad Chetumal
BACZP	BACZP2216-16	CH-659-C07	COCA170816TL1	BOLD:ACX6108	ECO-CH-Z	650[0n]	2							17-Aug-2016	Cladopelma forcipes				El Colegio de la Frontera Sur, Unidad Chetumal
BACZP	BACZP2217-16	CH-659-C08	COCA170816TL1	BOLD:ACX6108	ECO-CH-Z	646[0n]	2							17-Aug-2016	Cladopelma forcipes				El Colegio de la Frontera Sur, Unidad Chetumal
BACZP	BACZP2218-16	CH-659-C09	COCA170816TL1	BOLD:ACX6108	ECO-CH-Z	644[0n]	2							17-Aug-2016	Cladopelma forcipes				El Colegio de la Frontera Sur, Unidad Chetumal
BACZP	BACZP2219-16	CH-659-C10	COCA170816TL1	BOLD:ACX6108	ECO-CH-Z	658[0n]	2							17-Aug-2016	Cladopelma forcipes				El Colegio de la Frontera Sur, Unidad Chetumal
BACZP	BACZP2220-16	CH-659-C11	COCA170816TL1	BOLD:ACX6108	ECO-CH-Z	655[0n]	2							17-Aug-2016	Cladopelma forcipes				El Colegio de la Frontera Sur, Unidad Chetumal
BACZP	BACZP2221-16	CH-659-C12	COCA170816TL1	BOLD:ACX9009	ECO-CH-Z	658[0n]	2							17-Aug-2016	Unionicola				El Colegio de la Frontera Sur, Unidad Chetumal
BACZP	BACZP2222-16	CH-659-D01	COCA170816TL2	BOLD:ACX4275	ECO-CH-Z	631[0n]	2							17-Aug-2016	Palaemonidae				El Colegio de la Frontera Sur, Unidad Chetumal
BACZP	BACZP2223-16	CH-659-D02	COCA170816TL2	BOLD:ACX4275	ECO-CH-Z	658[0n]	2							17-Aug-2016	Palaemonidae				El Colegio de la Frontera Sur, Unidad Chetumal
BACZP	BACZP2224-16	CH-659-D03	COCA170816TL2	BOLD:ACX4275	ECO-CH-Z	648[1n]	2							17-Aug-2016	Palaemonidae				El Colegio de la Frontera Sur, Unidad Chetumal
BACZP	BACZP2225-16	CH-659-D04	COCA170816TL2	BOLD:ACX4275	ECO-CH-Z	654[0n]	2							17-Aug-2016	Palaemonidae				El Colegio de la Frontera Sur, Unidad Chetumal
BACZP	BACZP2226-16	CH-659-D05	COCA170816TL2	BOLD:ACX4275	ECO-CH-Z	658[0n]	2							17-Aug-2016	Palaemonidae				El Colegio de la Frontera Sur, Unidad Chetumal
BACZP	BACZP2227-16	CH-659-D06	COCA170816TL2		ECO-CH-Z	0[n]	2							17-Aug-2016	Chironomidae				El Colegio de la Frontera Sur, Unidad Chetumal
BACZP	BACZP2228-16	CH-659-D07	COCA170816TL2	BOLD:ACX8464	ECO-CH-Z	654[0n]	2							17-Aug-2016	Arrenurus				El Colegio de la Frontera Sur, Unidad Chetumal
BACZP	BACZP2229-16	CH-659-D08	COCA170816TL2	BOLD:AAV5905	ECO-CH-Z	658[0n]	2							17-Aug-2016	Chironomidae				El Colegio de la Frontera Sur, Unidad Chetumal
BACZP	BACZP2230-16	CH-659-D09	COCA170816TL2	BOLD:ADD5198	ECO-CH-Z	655[0n]	2							17-Aug-2016	Chironomidae				El Colegio de la Frontera Sur, Unidad Chetumal
BACZP	BACZP2231-16	CH-659-D10	COCA170816TL2	BOLD:ADF3469	ECO-CH-Z	649[0n]	2							17-Aug-2016	Oxyethira				El Colegio de la Frontera Sur, Unidad Chetumal
BACZP	BACZP2232-16	CH-659-D11	COCA170816TL2	BOLD:ADD5198	ECO-CH-Z	656[0n]	2							17-Aug-2016	Chironomidae				El Colegio de la Frontera Sur, Unidad Chetumal
BACZP	BACZP2233-16	CH-659-D12	COCA170816TL2	BOLD:ACX8789	ECO-CH-Z	646[0n]	2							17-Aug-2016	Arrenurus				El Colegio de la Frontera Sur, Unidad Chetumal
BACZP	BACZP2234-16	CH-659-E01	COCA170816TL2	BOLD:ACX8463	ECO-CH-Z	648[0n]	2							17-Aug-2016	Arrenurus				El Colegio de la Frontera Sur, Unidad Chetumal
BACZP	BACZP2235-16	CH-659-E02	COCA170816TL2	BOLD:ACY1494	ECO-CH-Z	658[0n]	2							17-Aug-2016	Cypria				El Colegio de la Frontera Sur, Unidad Chetumal
BACZP	BACZP2236-16	CH-659-E03	COCA170816TL2	BOLD:ADD6759	ECO-CH-Z	588[0n]	2							17-Aug-2016	Arctodiaptomus cf. dorsalis				El Colegio de la Frontera Sur, Unidad Chetumal
BACZP	BACZP2237-16	CH-659-E04	COCA170816TL2		ECO-CH-Z	650[0n]	2						COI-5P	17-Aug-2016	Ostracoda				El Colegio de la Frontera Sur, Unidad Chetumal
BACZP	BACZP2238-16	CH-659-E05	COCA170816TL2	BOLD:ACY1494	ECO-CH-Z	641[0n]	2							17-Aug-2016	Cypria				El Colegio de la Frontera Sur, Unidad Chetumal
BACZP	BACZP2239-16	CH-659-E06	COCA170816TL2	BOLD:ACY1494	ECO-CH-Z	637[0n]	2							17-Aug-2016	Cypria				El Colegio de la Frontera Sur, Unidad Chetumal
BACZP	BACZP2240-16	CH-659-E07	COCA170816TL2	BOLD:ADD8857	ECO-CH-Z	615[1n]	2							17-Aug-2016	Arctodiaptomus cf. dorsalis				El Colegio de la Frontera Sur, Unidad Chetumal
BACZP	BACZP2241-16	CH-659-E08	COCA170816TL2	BOLD:AAB5047	ECO-CH-Z	658[0n]	2							17-Aug-2016	Ceriodaphnia cf. rigaudi2				El Colegio de la Frontera Sur, Unidad Chetumal
BACZP	BACZP2242-16	CH-659-E09	COCA170816TL2	BOLD:AAB5047	ECO-CH-Z	656[0n]	2							17-Aug-2016	Ceriodaphnia cf. rigaudi2				El Colegio de la Frontera Sur, Unidad Chetumal
BACZP	BACZP2243-16	CH-659-E10	COCA170816TL2	BOLD:ACY1494	ECO-CH-Z	653[0n]	2							17-Aug-2016	Cypria				El Colegio de la Frontera Sur, Unidad Chetumal
BACZP	BACZP2244-16	CH-659-E11	COCA170816TL2	BOLD:ACX9173	ECO-CH-Z	657[0n]	2							17-Aug-2016	Pseudodiaptomus marshi				El Colegio de la Frontera Sur, Unidad Chetumal
BACZP	BACZP2245-16	CH-659-E12	COCA170816TL2	BOLD:ACX9173	ECO-CH-Z	658[0n]	2							17-Aug-2016	Pseudodiaptomus marshi				El Colegio de la Frontera Sur, Unidad Chetumal
BACZP	BACZP2246-16	CH-659-F01	COCA170816TL2	BOLD:ACE4750	ECO-CH-Z	656[0n]	2							17-Aug-2016	Arctodiaptomus cf. dorsalis				El Colegio de la Frontera Sur, Unidad Chetumal
BACZP	BACZP2247-16	CH-659-F02	COCA170816TL2	BOLD:ACY1494	ECO-CH-Z	653[0n]	2							17-Aug-2016	Cypria				El Colegio de la Frontera Sur, Unidad Chetumal
BACZP	BACZP2248-16	CH-659-F03	COCA170816TL2	BOLD:ACE4750	ECO-CH-Z	656[0n]	2							17-Aug-2016	Arctodiaptomus cf. dorsalis				El Colegio de la Frontera Sur, Unidad Chetumal
BACZP	BACZP2249-16	CH-659-F04	COCA170816TL2		ECO-CH-Z	0[n]	2							17-Aug-2016	Calanoida				El Colegio de la Frontera Sur, Unidad Chetumal
BACZP	BACZP2250-16	CH-659-F05	COCA170816TL2	BOLD:ACE4750	ECO-CH-Z	658[0n]	2							17-Aug-2016	Arctodiaptomus cf. dorsalis				El Colegio de la Frontera Sur, Unidad Chetumal
BACZP	BACZP2251-16	CH-659-F06	COCA170816TL2	BOLD:ABA7361	ECO-CH-Z	649[0n]	2							17-Aug-2016	Cypridopsis vidua				El Colegio de la Frontera Sur, Unidad Chetumal
BACZP	BACZP2252-16	CH-659-F07	COCA170816TL2	BOLD:ADD5197	ECO-CH-Z	655[0n]	2							17-Aug-2016	Chironomidae				El Colegio de la Frontera Sur, Unidad Chetumal
BACZP	BACZP2253-16	CH-659-F08	COCA170816TL2	BOLD:ADD7671	ECO-CH-Z	629[0n]	2							17-Aug-2016	Arctodiaptomus cf. dorsalis				El Colegio de la Frontera Sur, Unidad Chetumal
BACZP	BACZP2254-16	CH-659-F09	COCA170816TL2	BOLD:ACY0558	ECO-CH-Z	658[0n]	2							17-Aug-2016	Alona				El Colegio de la Frontera Sur, Unidad Chetumal
BACZP	BACZP2255-16	CH-659-F10	COCA170816TL2	BOLD:ACX4604	ECO-CH-Z	658[0n]	2							17-Aug-2016	Sesarma				El Colegio de la Frontera Sur, Unidad Chetumal
BACZP	BACZP2256-16	CH-659-F11	COCA170816TL2	BOLD:ACX4604	ECO-CH-Z	658[0n]	2							17-Aug-2016	Sesarma				El Colegio de la Frontera Sur, Unidad Chetumal
BACZP	BACZP2257-16	CH-659-F12	COCA170816TL2	BOLD:ACY7380	ECO-CH-Z	600[0n]	2							17-Aug-2016	Limnesiidae				El Colegio de la Frontera Sur, Unidad Chetumal
BACZP	BACZP2258-16	CH-659-G01	CALD200816CH2	BOLD:ACH4664	ECO-CH-Z	657[0n]	2							20-Aug-2016	Moina macrocopa				El Colegio de la Frontera Sur, Unidad Chetumal
BACZP	BACZP2259-16	CH-659-G02	CALD200816CH2	BOLD:ADD5886	ECO-CH-Z	658[0n]	2							20-Aug-2016	Moinidae				El Colegio de la Frontera Sur, Unidad Chetumal
BACZP	BACZP2260-16	CH-659-G03	CALD200816CH2	BOLD:ADD5886	ECO-CH-Z	658[0n]	2							20-Aug-2016	Moinidae				El Colegio de la Frontera Sur, Unidad Chetumal
BACZP	BACZP2261-16	CH-659-G04	CALD200816CH2	BOLD:ADD6943	ECO-CH-Z	658[0n]	2							20-Aug-2016	Moinidae				El Colegio de la Frontera Sur, Unidad Chetumal
BACZP	BACZP2262-16	CH-659-G05	CALD200816CH2	BOLD:ADD6943	ECO-CH-Z	658[0n]	2							20-Aug-2016	Moinidae				El Colegio de la Frontera Sur, Unidad Chetumal
BACZP	BACZP2263-16	CH-659-G06	CALD200816CH2	BOLD:ACH4664	ECO-CH-Z	652[0n]	2							20-Aug-2016	Moina macrocopa				El Colegio de la Frontera Sur, Unidad Chetumal
BACZP	BACZP2264-16	CH-659-G07	CALD200816CH2	BOLD:ADD6943	ECO-CH-Z	658[0n]	2							20-Aug-2016	Moinidae				El Colegio de la Frontera Sur, Unidad Chetumal
BACZP	BACZP2265-16	CH-659-G08	CALD200816CH2	BOLD:ADD6943	ECO-CH-Z	658[0n]	2							20-Aug-2016	Moinidae				El Colegio de la Frontera Sur, Unidad Chetumal
BACZP	BACZP2266-16	CH-659-G09	CALD200816CH2	BOLD:ACH4664	ECO-CH-Z	646[0n]	2							20-Aug-2016	Moina macrocopa				El Colegio de la Frontera Sur, Unidad Chetumal
BACZP	BACZP2267-16	CH-659-G10	CALD200816CH2	BOLD:ACH4664	ECO-CH-Z	658[0n]	2							20-Aug-2016	Moina macrocopa				El Colegio de la Frontera Sur, Unidad Chetumal
BACZP	BACZP2268-16	CH-659-G11	CALD200816CH2	BOLD:ADD9444	ECO-CH-Z	651[0n]	2							20-Aug-2016	Ostracoda				El Colegio de la Frontera Sur, Unidad Chetumal
BACZP	BACZP2269-16	CH-659-G12	CALD200816CH2		ECO-CH-Z	528[0n]	2							20-Aug-2016	Ceriodaphnia				El Colegio de la Frontera Sur, Unidad Chetumal
BACZP	BACZP2270-16	CH-659-H01	CALD200816CH2	BOLD:ADD7680	ECO-CH-Z	636[0n]	2							20-Aug-2016	Cyclopoida				El Colegio de la Frontera Sur, Unidad Chetumal
BACZP	BACZP2271-16	CH-659-H02	CALD200816CH2	BOLD:ADD4521	ECO-CH-Z	627[2n]	2							20-Aug-2016	Cyclopoida				El Colegio de la Frontera Sur, Unidad Chetumal
BACZP	BACZP2272-16	CH-659-H03	CALD200816CH2	BOLD:ADD7680	ECO-CH-Z	651[0n]	2							20-Aug-2016	Cyclopoida				El Colegio de la Frontera Sur, Unidad Chetumal
BACZP	BACZP2273-16	CH-659-H04	CALD200816CH2	BOLD:ADD9104	ECO-CH-Z	637[0n]	2							20-Aug-2016	Moinidae				El Colegio de la Frontera Sur, Unidad Chetumal
BACZP	BACZP2274-16	CH-659-H05	CALD200816CH2	BOLD:ADD7680	ECO-CH-Z	651[0n]	2							20-Aug-2016	Cyclopoida				El Colegio de la Frontera Sur, Unidad Chetumal
BACZP	BACZP2275-16	CH-659-H06	CALD200816CH2	BOLD:ADD7680	ECO-CH-Z	645[0n]	2							20-Aug-2016	Cyclopoida				El Colegio de la Frontera Sur, Unidad Chetumal
BACZP	BACZP2276-16	CH-659-H07	CALD200816CH2	BOLD:ADD9104	ECO-CH-Z	649[0n]	2							20-Aug-2016	Moinidae				El Colegio de la Frontera Sur, Unidad Chetumal
BACZP	BACZP2277-16	CH-659-H08	CALD200816CH2	BOLD:ADD7680	ECO-CH-Z	650[0n]	2							20-Aug-2016	Cyclopoida				El Colegio de la Frontera Sur, Unidad Chetumal
BACZP	BACZP2278-16	CH-659-H09	CALD200816CH2	BOLD:ADD7680	ECO-CH-Z	650[0n]	2							20-Aug-2016	Cyclopoida				El Colegio de la Frontera Sur, Unidad Chetumal
BACZP	BACZP2279-16	CH-659-H10	CALD200816CH2	BOLD:ADD7680	ECO-CH-Z	658[0n]	2							20-Aug-2016	Cyclopoida				El Colegio de la Frontera Sur, Unidad Chetumal
BACZP	BACZP2280-16	CH-659-H11	CALD200816CH2	BOLD:ADD6943	ECO-CH-Z	583[0n]	2							20-Aug-2016	Moinidae				El Colegio de la Frontera Sur, Unidad Chetumal
BACZP	BACZP191-15	GZPL-001	GUELPH291015	BOLD:AAB3601		653[0n]	2							29-Oct-2015	Chydorus brevilabris	Adult			El Colegio de la Frontera Sur, Unidad Chetumal
BACZP	BACZP192-15	GZPL-002	GUELPH291015			351[4n]	2							29-Oct-2015	Platycentropus radiatus	Larvae			University of Guelph, Centre for Biodiversity Genomics
BACZP	BACZP193-15	GZPL-003	GUELPH291015				2							29-Oct-2015	Cyprididae	Adult			El Colegio de la Frontera Sur, Unidad Chetumal
BACZP	BACZP194-15	GZPL-004	GUELPH291015			0[n]	2							29-Oct-2015	Diplostraca				El Colegio de la Frontera Sur, Unidad Chetumal
BACZP	BACZP195-15	GZPL-005	GUELPH291015			0[n]	2							29-Oct-2015	Diplostraca	Ephippia			El Colegio de la Frontera Sur, Unidad Chetumal
BACZP	BACZP196-15	GZPL-006	GUELPH291015			0[n]	2							29-Oct-2015	Diplostraca	Ephippia			El Colegio de la Frontera Sur, Unidad Chetumal
BACZP	BACZP197-15	GZPL-007	GUELPH291015			0[n]	2							29-Oct-2015	Diplostraca	Ephippia			El Colegio de la Frontera Sur, Unidad Chetumal
BACZP	BACZP198-15	GZPL-008	GUELPH291015				2							29-Oct-2015	Diplostraca	Ephippia			El Colegio de la Frontera Sur, Unidad Chetumal
BACZP	BACZP199-15	GZPL-009	GUELPH291015			0[n]	2							29-Oct-2015	Diplostraca	Ephippia			El Colegio de la Frontera Sur, Unidad Chetumal
BACZP	BACZP200-15	GZPL-010	GUELPH291015	BOLD:AAI3714		626[0n]	2							29-Oct-2015	Ceriodaphnia	Ephippia			El Colegio de la Frontera Sur, Unidad Chetumal
BACZP	BACZP201-15	GZPL-011	GUELPH291015			218[0n]	2							29-Oct-2015	Chydorus brevilabris	Adult			El Colegio de la Frontera Sur, Unidad Chetumal
BACZP	BACZP202-15	GZPL-012	GUELPH291015			169[0n]	2							29-Oct-2015	Diplostraca	Ephippia			El Colegio de la Frontera Sur, Unidad Chetumal
BACZP	BACZP203-15	GZPL-013	GUELPH291015	BOLD:AAC9302		504[4n]	2							29-Oct-2015	Pleuroxus cf. varidentatus	Adult			El Colegio de la Frontera Sur, Unidad Chetumal
BACZP	BACZP204-15	GZPL-014	GUELPH291015			0[n]	2							29-Oct-2015	Cyclopoida	Adult			El Colegio de la Frontera Sur, Unidad Chetumal
BACZP	BACZP205-15	GZPL-015	GUELPH291015			238[0n]	2							29-Oct-2015	Chydorus brevilabris	Adult			El Colegio de la Frontera Sur, Unidad Chetumal
BACZP	BACZP206-15	GZPL-016	GUELPH291015	BOLD:AAV0657		658[0n]	2							29-Oct-2015	Cyclopoida	Adult			El Colegio de la Frontera Sur, Unidad Chetumal
BACZP	BACZP207-15	GZPL-017	GUELPH291015	BOLD:AAG9780		642[0n]	2							29-Oct-2015	Cyclopoida	Adult			El Colegio de la Frontera Sur, Unidad Chetumal
BACZP	BACZP208-15	GZPL-018	GUELPH291015			213[1n]	2							29-Oct-2015	Chydorus brevilabris	Adult			El Colegio de la Frontera Sur, Unidad Chetumal
BACZP	BACZP209-15	GZPL-019	GUELPH291015			115[1n]	2							29-Oct-2015	Chydorus	Adult			El Colegio de la Frontera Sur, Unidad Chetumal
BACZP	BACZP210-15	GZPL-020	GUELPH291015	BOLD:AAN5383		650[0n]	2							29-Oct-2015	Dicrotendipes	Larvae			University of Guelph, Centre for Biodiversity Genomics
BACZP	BACZP211-15	GZPL-021	GUELPH291015			0[n]	2							29-Oct-2015	Chydorus	Adult			El Colegio de la Frontera Sur, Unidad Chetumal
BACZP	BACZP212-15	GZPL-022	GUELPH291015			0[n]	2							29-Oct-2015	Ostracoda	Adult			El Colegio de la Frontera Sur, Unidad Chetumal
BACZP	BACZP213-15	GZPL-023	GUELPH291015			0[n]	2							29-Oct-2015	Chydorus	Adult			El Colegio de la Frontera Sur, Unidad Chetumal
BACZP	BACZP214-15	GZPL-024	GUELPH291015			164[1n]	2							29-Oct-2015	Chydorus	Adult			El Colegio de la Frontera Sur, Unidad Chetumal
BACZP	BACZP215-15	GZPL-025	GUELPH291015	BOLD:AAD5497	ECO-CH-Z	658[0n]	2							29-Oct-2015	Camptocercus	Adult			El Colegio de la Frontera Sur, Unidad Chetumal
BACZP	BACZP216-15	GZPL-026	GUELPH291015	BOLD:AAG1894		658[0n]	2							29-Oct-2015	Kurzia	Adult			El Colegio de la Frontera Sur, Unidad Chetumal
BACZP	BACZP217-15	GZPL-027	GUELPH291015			0[n]	2							29-Oct-2015	Alona	Adult			El Colegio de la Frontera Sur, Unidad Chetumal
BACZP	BACZP218-15	GZPL-028	GUELPH291015	BOLD:AAC5002		658[0n]	2							29-Oct-2015	Daphnia laevis	Ephippia			El Colegio de la Frontera Sur, Unidad Chetumal
BACZP	BACZP219-15	GZPL-029	GUELPH291015	BOLD:ABX4934		658[0n]	2							29-Oct-2015	Bosmina longirostris	Adult			El Colegio de la Frontera Sur, Unidad Chetumal
BACZP	BACZP220-15	GZPL-030	GUELPH291015	BOLD:AAE7849		658[0n]	2							29-Oct-2015	Daphnia mendotae	Ephippia			El Colegio de la Frontera Sur, Unidad Chetumal
BACZP	BACZP221-15	GZPL-031	GUELPH291015			280[0n]	2							29-Oct-2015	Cyclopoida	Adult			El Colegio de la Frontera Sur, Unidad Chetumal
BACZP	BACZP222-15	GZPL-032	GUELPH291015			185[1n]	2							29-Oct-2015	Chydorus	Adult			El Colegio de la Frontera Sur, Unidad Chetumal
BACZP	BACZP223-15	GZPL-033	GUELPH291015			0[n]	2							29-Oct-2015	Chydorus	Adult			El Colegio de la Frontera Sur, Unidad Chetumal
BACZP	BACZP224-15	GZPL-034	GUELPH291015			0[n]	2							29-Oct-2015	Cyclopoida	Adult			El Colegio de la Frontera Sur, Unidad Chetumal
BACZP	BACZP225-15	GZPL-035	GUELPH291015			0[n]	2							29-Oct-2015	Cyclopoida	Adult			El Colegio de la Frontera Sur, Unidad Chetumal
BACZP	BACZP226-15	GZPL-036	GUELPH291015			0[n]	2							29-Oct-2015	Chydorus	Adult			El Colegio de la Frontera Sur, Unidad Chetumal
BACZP	BACZP227-15	GZPL-037	GUELPH291015	BOLD:AAB3601		647[4n]	2							29-Oct-2015	Chydorus brevilabris	Adult			El Colegio de la Frontera Sur, Unidad Chetumal
BACZP	BACZP228-15	GZPL-038	GUELPH291015			218[2n]	2							29-Oct-2015	Chydorus brevilabris	Adult			El Colegio de la Frontera Sur, Unidad Chetumal
BACZP	BACZP229-15	GZPL-039	GUELPH291015			309[0n]	2							29-Oct-2015	Alona	Adult			El Colegio de la Frontera Sur, Unidad Chetumal
BACZP	BACZP230-15	GZPL-040	GUELPH291015			0[n]	2							29-Oct-2015	Alona	Adult			El Colegio de la Frontera Sur, Unidad Chetumal
BACZP	BACZP231-15	GZPL-041	GUELPH291015			615[6n]	2							29-Oct-2015	Chydorus brevilabris	Adult			El Colegio de la Frontera Sur, Unidad Chetumal
BACZP	BACZP232-15	GZPL-042	GUELPH291015	BOLD:AAB3601		658[0n]	2							29-Oct-2015	Chydorus brevilabris	Adult			El Colegio de la Frontera Sur, Unidad Chetumal
BACZP	BACZP233-15	GZPL-043	GUELPH291015			289[0n]	2							29-Oct-2015	Plectrocnemia nascotia	Larvae			University of Guelph, Centre for Biodiversity Genomics
BACZP	BACZP234-15	GZPL-044	GUELPH291015			0[n]	2							29-Oct-2015	Chydorus	Adult			El Colegio de la Frontera Sur, Unidad Chetumal
BACZP	BACZP235-15	GZPL-045	GUELPH291015			189[0n]	2							29-Oct-2015	Chydorus	Adult			El Colegio de la Frontera Sur, Unidad Chetumal
BACZP	BACZP236-15	GZPL-046	GUELPH291015			0[n]	2							29-Oct-2015	Cyclopoida	Adult			El Colegio de la Frontera Sur, Unidad Chetumal
BACZP	BACZP237-15	GZPL-047	GUELPH291015			259[0n]	2						COI-5P	29-Oct-2015	Chydorus	Adult			El Colegio de la Frontera Sur, Unidad Chetumal
BACZP	BACZP238-15	GZPL-048	GUELPH291015	BOLD:AAB3601		658[0n]	2							29-Oct-2015	Chydorus brevilabris	Adult			El Colegio de la Frontera Sur, Unidad Chetumal
BACZP	BACZP239-15	GZPL-049	PGUELP291015	BOLD:AAD8054	ECO-CH-Z	658[0n]	2							29-Oct-2015	Aloninae	Adult			El Colegio de la Frontera Sur, Unidad Chetumal
BACZP	BACZP240-15	GZPL-050	PGUELP291015			0[n]	2							29-Oct-2015	Chydorus	Adult			El Colegio de la Frontera Sur, Unidad Chetumal
BACZP	BACZP241-15	GZPL-051	PGUELP291015			0[n]	2							29-Oct-2015	Cyclopoida	Adult			El Colegio de la Frontera Sur, Unidad Chetumal
BACZP	BACZP242-15	GZPL-052	PGUELP291015	BOLD:AAG9778		538[3n]	2							29-Oct-2015	Cyclopoida	Adult			El Colegio de la Frontera Sur, Unidad Chetumal
BACZP	BACZP243-15	GZPL-053	PGUELP291015			0[n]	2							29-Oct-2015	Cyclopoida	Adult			El Colegio de la Frontera Sur, Unidad Chetumal
BACZP	BACZP244-15	GZPL-054	PGUELP291015			0[n]	2							29-Oct-2015	Cyclopoida	Adult			El Colegio de la Frontera Sur, Unidad Chetumal
BACZP	BACZP245-15	GZPL-055	PGUELP291015			0[n]	2							29-Oct-2015	Cyclopoida	Adult			El Colegio de la Frontera Sur, Unidad Chetumal
BACZP	BACZP246-15	GZPL-056	PGUELP291015	BOLD:AAD8054	ECO-CH-Z	615[4n]	2							29-Oct-2015	Aloninae	Adult			El Colegio de la Frontera Sur, Unidad Chetumal
BACZP	BACZP247-15	GZPL-057	PGUELP291015	BOLD:ACY4296	ECO-CH-Z	546[0n]	2							29-Oct-2015	Bdelloidea	Adult			El Colegio de la Frontera Sur, Unidad Chetumal
BACZP	BACZP248-15	GZPL-058	PGUELP291015			0[n]	2							29-Oct-2015	Cyclopoida	Adult			El Colegio de la Frontera Sur, Unidad Chetumal
BACZP	BACZP249-15	GZPL-059	PGUELP291015	BOLD:AAV0656		660[0n]	2							29-Oct-2015	Cyclopidae	Adult			El Colegio de la Frontera Sur, Unidad Chetumal
BACZP	BACZP250-15	GZPL-060	PGUELP291015	BOLD:AAD8054	ECO-CH-Z	658[1n]	2							29-Oct-2015	Aloninae	Adult			El Colegio de la Frontera Sur, Unidad Chetumal
BACZP	BACZP251-15	GZPL-061	PGUELP291015	BOLD:ABV9371		658[0n]	2							29-Oct-2015	Harpacticoida	Adult			El Colegio de la Frontera Sur, Unidad Chetumal
BACZP	BACZP252-15	GZPL-062	PGUELP291015			0[n]	2							29-Oct-2015	Ostracoda	Adult			El Colegio de la Frontera Sur, Unidad Chetumal
BACZP	BACZP253-15	GZPL-063	PGUELP291015			206[0n]	2							29-Oct-2015	Alona	Adult			El Colegio de la Frontera Sur, Unidad Chetumal
BACZP	BACZP254-15	GZPL-064	PGUELP291015			0[n]	2							29-Oct-2015	Chydorus	Adult			El Colegio de la Frontera Sur, Unidad Chetumal
BACZP	BACZP255-15	GZPL-065	PGUELP291015			0[n]	2							29-Oct-2015	Cyclopoida	Adult			El Colegio de la Frontera Sur, Unidad Chetumal
BACZP	BACZP256-15	GZPL-066	PGUELP291015			0[n]	2							29-Oct-2015	Cyclopoida	Adult			El Colegio de la Frontera Sur, Unidad Chetumal
BACZP	BACZP257-15	GZPL-067	PGUELP291015			0[n]	2							29-Oct-2015	Cyclopoida	Adult			El Colegio de la Frontera Sur, Unidad Chetumal
BACZP	BACZP258-15	GZPL-068	PGUELP291015			0[n]	2							29-Oct-2015	Cyclopoida	Adult			El Colegio de la Frontera Sur, Unidad Chetumal
BACZP	BACZP259-15	GZPL-069	PGUELP291015			0[n]	2							29-Oct-2015	Ostracoda	Adult			El Colegio de la Frontera Sur, Unidad Chetumal
BACZP	BACZP260-15	GZPL-070	PGUELP291015			0[n]	2							29-Oct-2015	Cyclopoida	Adult			El Colegio de la Frontera Sur, Unidad Chetumal
BACZP	BACZP261-15	GZPL-071	PGUELP291015			0[n]	2							29-Oct-2015	Chydorus	Adult			El Colegio de la Frontera Sur, Unidad Chetumal
BACZP	BACZP262-15	GZPL-072	PGUELP291015	BOLD:AAB3601		658[0n]	2							29-Oct-2015	Chydorus brevilabris	Adult			El Colegio de la Frontera Sur, Unidad Chetumal
BACZP	BACZP263-15	GZPL-073	PGUELP291015			0[n]	2							29-Oct-2015	Chydorus	Adult			El Colegio de la Frontera Sur, Unidad Chetumal
BACZP	BACZP264-15	GZPL-074	PGUELP291015			0[n]	2							29-Oct-2015	Cyclopoida	Adult			El Colegio de la Frontera Sur, Unidad Chetumal
BACZP	BACZP265-15	GZPL-075	PGUELP291015			0[n]	2							29-Oct-2015	Chydorus	Adult			El Colegio de la Frontera Sur, Unidad Chetumal
BACZP	BACZP266-15	GZPL-076	PGUELP291015			0[n]	2							29-Oct-2015	Cyclopoida	Adult			El Colegio de la Frontera Sur, Unidad Chetumal
BACZP	BACZP267-15	GZPL-077	PGUELP291015			0[n]	2							29-Oct-2015	Cyclopoida	Adult			El Colegio de la Frontera Sur, Unidad Chetumal
BACZP	BACZP268-15	GZPL-078	PGUELP291015			0[n]	2							29-Oct-2015	Cyclopoida	Adult			El Colegio de la Frontera Sur, Unidad Chetumal
BACZP	BACZP269-15	GZPL-079	PGUELP291015			0[n]	2							29-Oct-2015	Chydorus	Adult			El Colegio de la Frontera Sur, Unidad Chetumal
BACZP	BACZP270-15	GZPL-080	PGUELP291015			0[n]	2							29-Oct-2015	Amphipoda	Adult			El Colegio de la Frontera Sur, Unidad Chetumal
BACZP	BACZP271-15	GZPL-081	PGUELP291015			0[n]	2							29-Oct-2015	Amphipoda	Adult			El Colegio de la Frontera Sur, Unidad Chetumal
BACZP	BACZP272-15	GZPL-082	PGUELP291015			0[n]	2							29-Oct-2015	Amphipoda	Adult			El Colegio de la Frontera Sur, Unidad Chetumal
BACZP	BACZP273-15	GZPL-083	PGUELP291015			0[n]	2							29-Oct-2015	Amphipoda	Adult			El Colegio de la Frontera Sur, Unidad Chetumal
BACZP	BACZP274-15	GZPL-084	PGUELP291015			0[n]	2							29-Oct-2015	Amphipoda	Adult			El Colegio de la Frontera Sur, Unidad Chetumal
BACZP	BACZP275-15	GZPL-085	PGUELP291015			0[n]	2							29-Oct-2015	Amphipoda	Adult			El Colegio de la Frontera Sur, Unidad Chetumal
BACZP	BACZP276-15	GZPL-086	PGUELP291015	BOLD:AAA2219	ECO-CH-Z	658[0n]	2							29-Oct-2015	Ischnura	Larvae			El Colegio de la Frontera Sur, Unidad Chetumal
BACZP	BACZP277-15	GZPL-087	PGUELP291015	BOLD:AAI2160		658[0n]	2							29-Oct-2015	Ischnura kellicotti	Larvae			University of Guelph, Centre for Biodiversity Genomics
BACZP	BACZP278-15	GZPL-088	PGUELP291015			0[n]	2							29-Oct-2015	Insecta	Larvae			El Colegio de la Frontera Sur, Unidad Chetumal
[truncated: 139 more rows]

## Sheet: Voucher Info
Project:	Search (2136 records)			User:	Manuel Elias-Gutierrez
Created:	2017-03-22
Sample ID	Field ID	Museum ID	Collection Code	Institution Storing
BACAZ-001	COCA190615LP	ECO-CH-Z	ECO-CH-Z	El Colegio de la Frontera Sur, Unidad Chetumal
BACAZ-002	COCA190615LP	ECO-CH-Z	ECO-CH-Z	El Colegio de la Frontera Sur, Unidad Chetumal
BACAZ-003	COCA190615LP	ECO-CH-Z	ECO-CH-Z	El Colegio de la Frontera Sur, Unidad Chetumal
BACAZ-004	COCA190615LP	ECO-CH-Z	ECO-CH-Z	El Colegio de la Frontera Sur, Unidad Chetumal
BACAZ-005	COCA190615LP	ECO-CH-Z	ECO-CH-Z	El Colegio de la Frontera Sur, Unidad Chetumal
BACAZ-006	COCA190615LP	ECO-CH-Z	ECO-CH-Z	El Colegio de la Frontera Sur, Unidad Chetumal
BACAZ-007	COCA190615LP	ECO-CH-Z	ECO-CH-Z	El Colegio de la Frontera Sur, Unidad Chetumal
BACAZ-008	COCA190615LP	ECO-CH-Z	ECO-CH-Z	El Colegio de la Frontera Sur, Unidad Chetumal
BACAZ-009	COCA190615LP	ECO-CH-Z	ECO-CH-Z	El Colegio de la Frontera Sur, Unidad Chetumal
BACAZ-010	COCA190615LP	ECO-CH-Z	ECO-CH-Z	El Colegio de la Frontera Sur, Unidad Chetumal
BACAZ-011	COCA190615LP	ECO-CH-Z	ECO-CH-Z	El Colegio de la Frontera Sur, Unidad Chetumal
BACAZ-012	COCA190615LP		ECO-CH-Z	El Colegio de la Frontera Sur, Unidad Chetumal
BACAZ-013	COCA190615LP	ECO-CH-Z	ECO-CH-Z	El Colegio de la Frontera Sur, Unidad Chetumal
BACAZ-014	COCA190615LP	ECO-CH-Z	ECO-CH-Z	El Colegio de la Frontera Sur, Unidad Chetumal
BACAZ-015	COCA190615LP		ECO-CH-Z	El Colegio de la Frontera Sur, Unidad Chetumal
BACAZ-016	COCA190615LP	ECO-CH-Z	ECO-CH-Z	El Colegio de la Frontera Sur, Unidad Chetumal
BACAZ-017	COCA190615LP		ECO-CH-Z	El Colegio de la Frontera Sur, Unidad Chetumal
BACAZ-018	COCA190615LP		ECO-CH-Z	El Colegio de la Frontera Sur, Unidad Chetumal
BACAZ-019	COCA190615LP		ECO-CH-Z	El Colegio de la Frontera Sur, Unidad Chetumal
BACAZ-020	COCA190615LP		ECO-CH-Z	El Colegio de la Frontera Sur, Unidad Chetumal
BACAZ-021	COCA190615LP		ECO-CH-Z	El Colegio de la Frontera Sur, Unidad Chetumal
BACAZ-022	COCA190615LP		ECO-CH-Z	El Colegio de la Frontera Sur, Unidad Chetumal
BACAZ-023	COCA190615LP	000	ECO-CH-Z	El Colegio de la Frontera Sur, Unidad Chetumal
BACAZ-024	COCA190615LP	000	ECO-CH-Z	El Colegio de la Frontera Sur, Unidad Chetumal
BACAZ-025	COCA190615LP		ECO-CH-Z	El Colegio de la Frontera Sur, Unidad Chetumal
BACAZ-026	COCA190615LP		ECO-CH-Z	El Colegio de la Frontera Sur, Unidad Chetumal
BACAZ-027	COCA190615LP		ECO-CH-Z	El Colegio de la Frontera Sur, Unidad Chetumal
BACAZ-028	COCA190615LP		ECO-CH-Z	El Colegio de la Frontera Sur, Unidad Chetumal
BACAZ-029	COCA190615LP	ECO-CH-Z	ECO-CH-Z	El Colegio de la Frontera Sur, Unidad Chetumal
BACAZ-030	COCA190615LP		ECO-CH-Z	El Colegio de la Frontera Sur, Unidad Chetumal
BACAZ-031	COCA190615LP		ECO-CH-Z	El Colegio de la Frontera Sur, Unidad Chetumal
BACAZ-032	COCA190615LP	ECO-CH-Z	ECO-CH-Z	El Colegio de la Frontera Sur, Unidad Chetumal
BACAZ-033	COCA190615LP		ECO-CH-Z	El Colegio de la Frontera Sur, Unidad Chetumal
BACAZ-034	COCA190615LP	ECO-CH-Z	ECO-CH-Z	El Colegio de la Frontera Sur, Unidad Chetumal
BACAZ-035	COCA190615LP		ECO-CH-Z	El Colegio de la Frontera Sur, Unidad Chetumal
BACAZ-036	COCA190615LP	ECO-CH-Z	ECO-CH-Z	El Colegio de la Frontera Sur, Unidad Chetumal
BACAZ-037	COCA180415	ECO-CH-Z	ECO-CH-Z	El Colegio de la Frontera Sur, Unidad Chetumal
BACAZ-038	COCA180415	ECO-CH-Z	ECO-CH-Z	El Colegio de la Frontera Sur, Unidad Chetumal
BACAZ-039	COCA180415	ECO-CH-Z	ECO-CH-Z	El Colegio de la Frontera Sur, Unidad Chetumal
BACAZ-040	COCA180415	ECO-CH-Z	ECO-CH-Z	El Colegio de la Frontera Sur, Unidad Chetumal
BACAZ-041	COCA180415	ECO-CH-Z	ECO-CH-Z	El Colegio de la Frontera Sur, Unidad Chetumal
BACAZ-042	COCA180415	ECO-CH-Z	ECO-CH-Z	El Colegio de la Frontera Sur, Unidad Chetumal
BACAZ-043	COCA180415	ECO-CH-Z	ECO-CH-Z	El Colegio de la Frontera Sur, Unidad Chetumal
BACAZ-044	COCA180415	ECO-CH-Z	ECO-CH-Z	El Colegio de la Frontera Sur, Unidad Chetumal
BACAZ-045	COCAPAS180415	ECO-CH-Z	ECO-CH-Z	El Colegio de la Frontera Sur, Unidad Chetumal
BACAZ-046	COCAPAS180415		ECO-CH-Z	El Colegio de la Frontera Sur, Unidad Chetumal
BACAZ-047	COCAPAS180415	ECO-CH-Z	ECO-CH-Z	El Colegio de la Frontera Sur, Unidad Chetumal
BACAZ-048	COCAPAS180415	ECO-CH-Z	ECO-CH-Z	El Colegio de la Frontera Sur, Unidad Chetumal
BACAZ-049	COCAPAS180415		ECO-CH-Z	El Colegio de la Frontera Sur, Unidad Chetumal
BACAZ-050	COCAPAS180415		ECO-CH-Z	El Colegio de la Frontera Sur, Unidad Chetumal
BACAZ-051	COCAPAS180415	ECO-CH-Z	ECO-CH-Z	El Colegio de la Frontera Sur, Unidad Chetumal
BACAZ-052	COCAPAS180415	ECO-CH-Z	ECO-CH-Z	El Colegio de la Frontera Sur, Unidad Chetumal
BACAZ-053	COCAPAS180415	ECO-CH-Z	ECO-CH-Z	El Colegio de la Frontera Sur, Unidad Chetumal
BACAZ-054	COCAPAS180415	ECO-CH-Z	ECO-CH-Z	El Colegio de la Frontera Sur, Unidad Chetumal
BACAZ-055	COCA190715L5	ECO-CH-Z	ECO-CH-Z	El Colegio de la Frontera Sur, Unidad Chetumal
BACAZ-056	COCA310715T	ECO-CH-Z	ECO-CH-Z	El Colegio de la Frontera Sur, Unidad Chetumal
BACAZ-057	COCA310715T		ECO-CH-Z	El Colegio de la Frontera Sur, Unidad Chetumal
BACAZ-058	COCA310715T	ECO-CH-Z	ECO-CH-Z	El Colegio de la Frontera Sur, Unidad Chetumal
BACAZ-059	COCA310715T	000	ECO-CH-Z	El Colegio de la Frontera Sur, Unidad Chetumal
BACAZ-060	COCA310715T		ECO-CH-Z	El Colegio de la Frontera Sur, Unidad Chetumal
BACAZ-061	COCA310715T	ECO-CH-Z	ECO-CH-Z	El Colegio de la Frontera Sur, Unidad Chetumal
BACAZ-062	COCA310715T	ECO-CH-Z	ECO-CH-Z	El Colegio de la Frontera Sur, Unidad Chetumal
BACAZ-063	COCA310715T	ECO-CH-Z	ECO-CH-Z	El Colegio de la Frontera Sur, Unidad Chetumal
BACAZ-064	COCA310715T	ECO-CH-Z	ECO-CH-Z	El Colegio de la Frontera Sur, Unidad Chetumal
BACAZ-065	COCA310715T	ECO-CH-Z	ECO-CH-Z	El Colegio de la Frontera Sur, Unidad Chetumal
BACAZ-066	COCA310715T	ECO-CH-Z	ECO-CH-Z	El Colegio de la Frontera Sur, Unidad Chetumal
BACAZ-067	COCA310715T	ECO-CH-Z	ECO-CH-Z	El Colegio de la Frontera Sur, Unidad Chetumal
BACAZ-068	COCA310715T		ECO-CH-Z	El Colegio de la Frontera Sur, Unidad Chetumal
BACAZ-069	COCA310715T	ECO-CH-Z	ECO-CH-Z	El Colegio de la Frontera Sur, Unidad Chetumal
BACAZ-070	COCA310715T		ECO-CH-Z	El Colegio de la Frontera Sur, Unidad Chetumal
BACAZ-071	COCA310715T		ECO-CH-Z	El Colegio de la Frontera Sur, Unidad Chetumal
BACAZ-072	COCA310715T	ECO-CH-Z	ECO-CH-Z	El Colegio de la Frontera Sur, Unidad Chetumal
BACAZ-073	COCA310715T	ECO-CH-Z	ECO-CH-Z	El Colegio de la Frontera Sur, Unidad Chetumal
BACAZ-074	COCA310715T	ECO-CH-Z	ECO-CH-Z	El Colegio de la Frontera Sur, Unidad Chetumal
BACAZ-075	NORM280615	ECO-CH-Z	ECO-CH-Z	El Colegio de la Frontera Sur, Unidad Chetumal
BACAZ-076	NORM280615	000	ECO-CH-Z	El Colegio de la Frontera Sur, Unidad Chetumal
BACAZ-077	NORM280615		ECO-CH-Z	El Colegio de la Frontera Sur, Unidad Chetumal
BACAZ-078	XUL310715T		ECO-CH-Z	El Colegio de la Frontera Sur, Unidad Chetumal
BACAZ-079	XUL310715T		ECO-CH-Z	El Colegio de la Frontera Sur, Unidad Chetumal
BACAZ-080	XUL310715T	ECO-CH-Z	ECO-CH-Z	El Colegio de la Frontera Sur, Unidad Chetumal
BACAZ-081	XUL310715T		ECO-CH-Z	El Colegio de la Frontera Sur, Unidad Chetumal
BACAZ-082	XUL310715T		ECO-CH-Z	El Colegio de la Frontera Sur, Unidad Chetumal
BACAZ-083	XUL310715T		ECO-CH-Z	El Colegio de la Frontera Sur, Unidad Chetumal
BACAZ-084	COCA180415	ECO-CH-Z	ECO-CH-Z	El Colegio de la Frontera Sur, Unidad Chetumal
BACAZ-085	COCA180415	ECO-CH-Z	ECO-CH-Z	El Colegio de la Frontera Sur, Unidad Chetumal
BACAZ-086	COCA180415	ECO-CH-Z	ECO-CH-Z	El Colegio de la Frontera Sur, Unidad Chetumal
BACAZ-087	COCA180415	ECO-CH-Z	ECO-CH-Z	El Colegio de la Frontera Sur, Unidad Chetumal
BACAZ-088	COCA180415	ECO-CH-Z	ECO-CH-Z	El Colegio de la Frontera Sur, Unidad Chetumal
BACAZ-089	COCA180415	ECO-CH-Z	ECO-CH-Z	El Colegio de la Frontera Sur, Unidad Chetumal
BACAZ-090	COCA180415	ECO-CH-Z	ECO-CH-Z	El Colegio de la Frontera Sur, Unidad Chetumal
BACAZ-091	COCA180415	ECO-CH-Z	ECO-CH-Z	El Colegio de la Frontera Sur, Unidad Chetumal
BACAZ-092	COCA180415	ECO-CH-Z	ECO-CH-Z	El Colegio de la Frontera Sur, Unidad Chetumal
BACAZ-093	XUL310715T	ECO-CH-Z	ECO-CH-Z	El Colegio de la Frontera Sur, Unidad Chetumal
BACAZ-094	COCA180415	ECO-CH-Z	ECO-CH-Z	El Colegio de la Frontera Sur, Unidad Chetumal
BACAZ-095	XUL310715TS		ECO-CH-Z	El Colegio de la Frontera Sur, Unidad Chetumal
BACAZ-096	COCA190715L5		ECO-CH-Z	El Colegio de la Frontera Sur, Unidad Chetumal
BACAZ-097	COCA190715L5	ECO-CH-Z	ECO-CH-Z	El Colegio de la Frontera Sur, Unidad Chetumal
BACAZ-098	COCA190715L5	ECO-CH-Z	ECO-CH-Z	El Colegio de la Frontera Sur, Unidad Chetumal
BACAZ-099	COCA190715L5	ECO-CH-Z	ECO-CH-Z	El Colegio de la Frontera Sur, Unidad Chetumal
BACAZ-100	COCA190715L5	ECO-CH-Z	ECO-CH-Z	El Colegio de la Frontera Sur, Unidad Chetumal
BACAZ-101	COCA190715L5	ECO-CH-Z	ECO-CH-Z	El Colegio de la Frontera Sur, Unidad Chetumal
BACAZ-102	COCA190715L5	ECO-CH-Z	ECO-CH-Z	El Colegio de la Frontera Sur, Unidad Chetumal
BACAZ-103	COCA190715L5	ECO-CH-Z	ECO-CH-Z	El Colegio de la Frontera Sur, Unidad Chetumal
BACAZ-104	COCA190715L5	ECO-CH-Z	ECO-CH-Z	El Colegio de la Frontera Sur, Unidad Chetumal
BACAZ-105	COCA190715L5	ECO-CH-Z	ECO-CH-Z	El Colegio de la Frontera Sur, Unidad Chetumal
BACAZ-106	COCA190715L5	ECO-CH-Z	ECO-CH-Z	El Colegio de la Frontera Sur, Unidad Chetumal
BACAZ-107	COCA190715L5		ECO-CH-Z	El Colegio de la Frontera Sur, Unidad Chetumal
BACAZ-108	COCA190715L5	ECO-CH-Z	ECO-CH-Z	El Colegio de la Frontera Sur, Unidad Chetumal
BACAZ-109	COCA190715L5	ECO-CH-Z	ECO-CH-Z	El Colegio de la Frontera Sur, Unidad Chetumal
BACAZ-110	COCA190715L5	ECO-CH-Z	ECO-CH-Z	El Colegio de la Frontera Sur, Unidad Chetumal
BACAZ-111	COCA190715L5	ECO-CH-Z	ECO-CH-Z	El Colegio de la Frontera Sur, Unidad Chetumal
BACAZ-112	COCA190715LT		ECO-CH-Z	El Colegio de la Frontera Sur, Unidad Chetumal
BACAZ-113	COCA190715LT		ECO-CH-Z	El Colegio de la Frontera Sur, Unidad Chetumal
BACAZ-114	COCA190715LT		ECO-CH-Z	El Colegio de la Frontera Sur, Unidad Chetumal
BACAZ-115	COCA190715LT		ECO-CH-Z	El Colegio de la Frontera Sur, Unidad Chetumal
BACAZ-116	COCA190715LT		ECO-CH-Z	El Colegio de la Frontera Sur, Unidad Chetumal
BACAZ-117	COCA190715LT	ECOS-CH-Z	ECO-CH-Z	El Colegio de la Frontera Sur, Unidad Chetumal
BACAZ-118	COCA190715LT	ECO-CH-Z	ECO-CH-Z	El Colegio de la Frontera Sur, Unidad Chetumal
BACAZ-119	COCA190715LT	ECOS-CH-Z	ECO-CH-Z	El Colegio de la Frontera Sur, Unidad Chetumal
BACAZ-120	COCA190715LT		ECO-CH-Z	El Colegio de la Frontera Sur, Unidad Chetumal
BACAZ-121	COCA190715LT		ECO-CH-Z	El Colegio de la Frontera Sur, Unidad Chetumal
BACAZ-122	COCA190715LT		ECO-CH-Z	El Colegio de la Frontera Sur, Unidad Chetumal
BACAZ-123	COCA190715LT		ECO-CH-Z	El Colegio de la Frontera Sur, Unidad Chetumal
BACAZ-124	COCA190715LT		ECO-CH-Z	El Colegio de la Frontera Sur, Unidad Chetumal
BACAZ-125	XUL310715T		ECO-CH-Z	El Colegio de la Frontera Sur, Unidad Chetumal
BACAZ-126	COCA190715L12	000	ECO-CH-Z	El Colegio de la Frontera Sur, Unidad Chetumal
BACAZ-127	COCA190715L12	000	ECO-CH-Z	El Colegio de la Frontera Sur, Unidad Chetumal
BACAZ-128	COCA190715L12	000	ECO-CH-Z	El Colegio de la Frontera Sur, Unidad Chetumal
BACAZ-129	COCA190715L12	000	ECO-CH-Z	El Colegio de la Frontera Sur, Unidad Chetumal
BACAZ-130	COCA190715L12	ECO-CH-Z	ECO-CH-Z	El Colegio de la Frontera Sur, Unidad Chetumal
BACAZ-131	COCA190715L12	ECO-CH-Z	ECO-CH-Z	El Colegio de la Frontera Sur, Unidad Chetumal
BACAZ-132	COCA190715L12		ECO-CH-Z	El Colegio de la Frontera Sur, Unidad Chetumal
BACAZ-133	COCA190715L12		ECO-CH-Z	El Colegio de la Frontera Sur, Unidad Chetumal
BACAZ-134	COCA190715L12	ECO-CH-Z	ECO-CH-Z	El Colegio de la Frontera Sur, Unidad Chetumal
BACAZ-135	COCA190715L12	ECO-CH-Z	ECO-CH-Z	El Colegio de la Frontera Sur, Unidad Chetumal
BACAZ-136	COCA190715L12		ECO-CH-Z	El Colegio de la Frontera Sur, Unidad Chetumal
BACAZ-137	COCA190715L12	ECO-CH-Z	ECO-CH-Z	El Colegio de la Frontera Sur, Unidad Chetumal
BACAZ-138	COCA190715L12		ECO-CH-Z	El Colegio de la Frontera Sur, Unidad Chetumal
BACAZ-139	COCAPAS180415	ECO-CH-Z	ECO-CH-Z	El Colegio de la Frontera Sur, Unidad Chetumal
BACAZ-140	COCAPAS180415		ECO-CH-Z	El Colegio de la Frontera Sur, Unidad Chetumal
BACAZ-141	COCAPAS180415		ECO-CH-Z	El Colegio de la Frontera Sur, Unidad Chetumal
BACAZ-142	COCAPAS180415		ECO-CH-Z	El Colegio de la Frontera Sur, Unidad Chetumal
BACAZ-143	COCAPAS180415	ECO-CH-Z	ECO-CH-Z	El Colegio de la Frontera Sur, Unidad Chetumal
BACAZ-144	COCAPAS180415	ECO-CH-Z	ECO-CH-Z	El Colegio de la Frontera Sur, Unidad Chetumal
BACAZ-145	COCAPAS180415		ECO-CH-Z	El Colegio de la Frontera Sur, Unidad Chetumal
BACAZ-146	COCAPAS180415	000	ECO-CH-Z	El Colegio de la Frontera Sur, Unidad Chetumal
BACAZ-147	COCAPAS180415	ECO-CH-Z	ECO-CH-Z	El Colegio de la Frontera Sur, Unidad Chetumal
BACAZ-148	COCAPAS180415		ECO-CH-Z	El Colegio de la Frontera Sur, Unidad Chetumal
BACAZ-149	COCAPAS180415		ECO-CH-Z	El Colegio de la Frontera Sur, Unidad Chetumal
BACAZ-150	COCAPAS180415	ECO-CH-Z	ECO-CH-Z	El Colegio de la Frontera Sur, Unidad Chetumal
BACAZ-151	COCAPAS180415		ECO-CH-Z	El Colegio de la Frontera Sur, Unidad Chetumal
BACAZ-152	COCAPAS180415	ECO-CH-Z	ECO-CH-Z	El Colegio de la Frontera Sur, Unidad Chetumal
BACAZ-153	COCAPAS180415		ECO-CH-Z	El Colegio de la Frontera Sur, Unidad Chetumal
BACAZ-154	COCAPAS180415		ECO-CH-Z	El Colegio de la Frontera Sur, Unidad Chetumal
BACAZ-155	COCAPAS180415	ECO-CH-Z	ECO-CH-Z	El Colegio de la Frontera Sur, Unidad Chetumal
BACAZ-156	COCAPAS180415	ECO-CH-Z	ECO-CH-Z	El Colegio de la Frontera Sur, Unidad Chetumal
BACAZ-157	COCAPAS180415	000	ECO-CH-Z	El Colegio de la Frontera Sur, Unidad Chetumal
BACAZ-158	COCAPAS180415		ECO-CH-Z	El Colegio de la Frontera Sur, Unidad Chetumal
BACAZ-159	COCAPAS180415	ECO-CH-Z	ECO-CH-Z	El Colegio de la Frontera Sur, Unidad Chetumal
BACAZ-160	COCAPAS180415		ECO-CH-Z	El Colegio de la Frontera Sur, Unidad Chetumal
BACAZ-161	XUL310715TS	ECO-CH-Z	ECO-CH-Z	El Colegio de la Frontera Sur, Unidad Chetumal
BACAZ-162	XUL310715TS	ECO-CH-Z	ECO-CH-Z	El Colegio de la Frontera Sur, Unidad Chetumal
BACAZ-163	XUL310715TS	ECO-CH-Z	ECO-CH-Z	El Colegio de la Frontera Sur, Unidad Chetumal
BACAZ-164	XUL310715TS	ECO-CH-Z	ECO-CH-Z	El Colegio de la Frontera Sur, Unidad Chetumal
BACAZ-165	XUL310715TS	ECO-CH-Z	ECO-CH-Z	El Colegio de la Frontera Sur, Unidad Chetumal
BACAZ-166	XUL310715TS	ECO-CH-Z	ECO-CH-Z	El Colegio de la Frontera Sur, Unidad Chetumal
BACAZ-167	XUL310715TS	ECO-CH-Z	ECO-CH-Z	El Colegio de la Frontera Sur, Unidad Chetumal
BACAZ-168	COCA280615	ECO-CH-Z	ECO-CH-Z	El Colegio de la Frontera Sur, Unidad Chetumal
BACAZ-169	COCA280615	ECO-CH-Z	ECO-CH-Z	El Colegio de la Frontera Sur, Unidad Chetumal
BACAZ-170	COCA280615		ECO-CH-Z	El Colegio de la Frontera Sur, Unidad Chetumal
BACAZ-171	COCA280615	ECO-CH-Z	ECO-CH-Z	El Colegio de la Frontera Sur, Unidad Chetumal
BACAZ-172	COCA280615	ECO-CH-Z	ECO-CH-Z	El Colegio de la Frontera Sur, Unidad Chetumal
BACAZ-173	COCA280615	ECO-CH-Z	ECO-CH-Z	El Colegio de la Frontera Sur, Unidad Chetumal
BACAZ-174	NORM280615		ECO-CH-Z	El Colegio de la Frontera Sur, Unidad Chetumal
BACAZ-175	NORM280615	000	ECO-CH-Z	El Colegio de la Frontera Sur, Unidad Chetumal
BACAZ-176	NORM280615	000	ECO-CH-Z	El Colegio de la Frontera Sur, Unidad Chetumal
BACAZ-177	NORM280615	000	ECO-CH-Z	El Colegio de la Frontera Sur, Unidad Chetumal
BACAZ-178	NORM280615		ECO-CH-Z	El Colegio de la Frontera Sur, Unidad Chetumal
BACAZ-179	NORM280615		ECO-CH-Z	El Colegio de la Frontera Sur, Unidad Chetumal
BACAZ-180	NORM280615	ECO-CH-Z	ECO-CH-Z	El Colegio de la Frontera Sur, Unidad Chetumal
BACAZ-181	NORM280615	ECO-CH-Z	ECO-CH-Z	El Colegio de la Frontera Sur, Unidad Chetumal
BACAZ-182	NORM280615	000	ECO-CH-Z	El Colegio de la Frontera Sur, Unidad Chetumal
BACAZ-183	NORM280615	000	ECO-CH-Z	El Colegio de la Frontera Sur, Unidad Chetumal
BACAZ-184	NORM280615	ECO-CH-Z	ECO-CH-Z	El Colegio de la Frontera Sur, Unidad Chetumal
BACAZ-185	NORM280615	ECO-CH-Z	ECO-CH-Z	El Colegio de la Frontera Sur, Unidad Chetumal
BACAZ-186	NORM280615	ECO-CH-Z	ECO-CH-Z	El Colegio de la Frontera Sur, Unidad Chetumal
BACAZ-187	NORM280615	ECO-CH-Z	ECO-CH-Z	El Colegio de la Frontera Sur, Unidad Chetumal
BACAZ-188	NORM280615	ECO-CH-Z	ECO-CH-Z	El Colegio de la Frontera Sur, Unidad Chetumal
BACAZ-189	NORM280615	000	ECO-CH-Z	El Colegio de la Frontera Sur, Unidad Chetumal
BACAZ-190	NORM280615	ECO-CH-Z	ECO-CH-Z	El Colegio de la Frontera Sur, Unidad Chetumal
BACQ-01	BACQ-01	ECOCH	ECO-CH-LP	El Colegio de la Frontera Sur, Unidad Chetumal
BACQ-02	BACQ-02	ECOCH	ECO-CH-LP	El Colegio de la Frontera Sur, Unidad Chetumal
BACQ-03	BACQ-03	ECOCH	ECO-CH-LP	El Colegio de la Frontera Sur, Unidad Chetumal
BACQ-04	BACQ-04	ECOCH	ECO-CH-LP	El Colegio de la Frontera Sur, Unidad Chetumal
BACQ-05	BACQ-05	ECOCH	ECO-CH-LP	El Colegio de la Frontera Sur, Unidad Chetumal
BACQ-06	BACQ-06	ECOCH	ECO-CH-LP	El Colegio de la Frontera Sur, Unidad Chetumal
BACQ-07	BACQ-07	ECOCH	ECO-CH-LP	El Colegio de la Frontera Sur, Unidad Chetumal
BACQ-08	BACQ-08	ECOCH	ECO-CH-LP	El Colegio de la Frontera Sur, Unidad Chetumal
BACQ-09	BACQ-09	ECOCH	ECO-CH-LP	El Colegio de la Frontera Sur, Unidad Chetumal
BACQ-10	BACQ-10	ECOCH	ECO-CH-LP	El Colegio de la Frontera Sur, Unidad Chetumal
BACQ-102	FIP-197	ECOCH	ECO-CH-LP-	El Colegio de la Frontera Sur, Unidad Chetumal
BACQ-103	FIP-198	ECOCH	ECO-CH-LP-	El Colegio de la Frontera Sur, Unidad Chetumal
BACQ-104	FIP-199	ECOCH	ECO-CH-LP-	El Colegio de la Frontera Sur, Unidad Chetumal
BACQ-105	FIP-200	ECOCH	ECO-CH-LP-	El Colegio de la Frontera Sur, Unidad Chetumal
BACQ-106	FIP-201	ECOCH	ECO-CH-LP-	El Colegio de la Frontera Sur, Unidad Chetumal
BACQ-107	FIP-202	ECOCH	ECO-CH-LP-	El Colegio de la Frontera Sur, Unidad Chetumal
BACQ-108	FIP-203	ECOCH	ECO-CH-LP-	El Colegio de la Frontera Sur, Unidad Chetumal
BACQ-109	FIP-204	ECOCH	ECO-CH-LP-	El Colegio de la Frontera Sur, Unidad Chetumal
BACQ-11	BACQ-11	ECOCH	ECO-CH-LP	El Colegio de la Frontera Sur, Unidad Chetumal
BACQ-110	FIP-205	ECOCH	ECO-CH-LP-	El Colegio de la Frontera Sur, Unidad Chetumal
BACQ-111	FIP-206	ECOCH	ECO-CH-LP-	El Colegio de la Frontera Sur, Unidad Chetumal
BACQ-112	FIP-207	ECOCH	ECO-CH-LP-	El Colegio de la Frontera Sur, Unidad Chetumal
BACQ-113	FIP-208	ECOCH	ECO-CH-LP-	El Colegio de la Frontera Sur, Unidad Chetumal
BACQ-114	FIP-209	ECOCH	ECO-CH-LP-	El Colegio de la Frontera Sur, Unidad Chetumal
BACQ-115	FIP-210	ECOCH	ECO-CH-LP-	El Colegio de la Frontera Sur, Unidad Chetumal
BACQ-116	FIP-211	ECOCH	ECO-CH-LP-	El Colegio de la Frontera Sur, Unidad Chetumal
BACQ-117	FIP-212	ECOCH	ECO-CH-LP-	El Colegio de la Frontera Sur, Unidad Chetumal
BACQ-118	FIP-213	ECOCH	ECO-CH-LP-	El Colegio de la Frontera Sur, Unidad Chetumal
BACQ-119	FIP-214	ECOCH	ECO-CH-LP-	El Colegio de la Frontera Sur, Unidad Chetumal
BACQ-12	BACQ-12	ECOCH	ECO-CH-LP	El Colegio de la Frontera Sur, Unidad Chetumal
BACQ-120	FIP-215	ECOCH	ECO-CH-LP-	El Colegio de la Frontera Sur, Unidad Chetumal
BACQ-121	FIP-216	ECOCH	ECO-CH-LP-	El Colegio de la Frontera Sur, Unidad Chetumal
BACQ-122	FIP-217	ECOCH	ECO-CH-LP-	El Colegio de la Frontera Sur, Unidad Chetumal
BACQ-123	FIP-218	ECOCH	ECO-CH-LP-	El Colegio de la Frontera Sur, Unidad Chetumal
BACQ-124	FIP-219	ECOCH	ECO-CH-LP-	El Colegio de la Frontera Sur, Unidad Chetumal
BACQ-125	FIP-220	ECOCH	ECO-CH-LP-	El Colegio de la Frontera Sur, Unidad Chetumal
BACQ-126	FIP-221	ECOCH	ECO-CH-LP-	El Colegio de la Frontera Sur, Unidad Chetumal
BACQ-127	FIP-222	ECOCH	ECO-CH-LP-	El Colegio de la Frontera Sur, Unidad Chetumal
BACQ-13	BACQ-13	ECOCH	ECO-CH-LP	El Colegio de la Frontera Sur, Unidad Chetumal
BACQ-14	BACQ-14	ECOCH	ECO-CH-LP	El Colegio de la Frontera Sur, Unidad Chetumal
BACQ-15	BACQ-15	ECOCH	ECO-CH-LP	El Colegio de la Frontera Sur, Unidad Chetumal
BACQ-16	BACQ-16	ECOCH	ECO-CH-LP	El Colegio de la Frontera Sur, Unidad Chetumal
BACQ-17	BACQ-17	ECOCH	ECO-CH-LP	El Colegio de la Frontera Sur, Unidad Chetumal
BACQ-18	BACQ-18	ECOCH	ECO-CH-LP	El Colegio de la Frontera Sur, Unidad Chetumal
BACQ-19	BACQ-19	ECOCH	ECO-CH-LP	El Colegio de la Frontera Sur, Unidad Chetumal
BACQ-20	BACQ-20	ECOCH	ECO-CH-LP	El Colegio de la Frontera Sur, Unidad Chetumal
BACQ-21	BACQ-21	ECOCH	ECO-CH-LP	El Colegio de la Frontera Sur, Unidad Chetumal
BACQ-22	BACQ-22	ECOCH	ECO-CH-LP	El Colegio de la Frontera Sur, Unidad Chetumal
BACQ-23	BACQ-23	ECOCH	ECO-CH-LP	El Colegio de la Frontera Sur, Unidad Chetumal
BACQ-24	BACQ-24	ECOCH	ECO-CH-LP	El Colegio de la Frontera Sur, Unidad Chetumal
BACQ-25	BACQ-25	ECOCH	ECO-CH-LP	El Colegio de la Frontera Sur, Unidad Chetumal
BACQ-26	BACQ-26	ECOCH	ECO-CH-LP	El Colegio de la Frontera Sur, Unidad Chetumal
BACQ-27	BACQ-27	ECOCH	ECO-CH-LP	El Colegio de la Frontera Sur, Unidad Chetumal
BACQ-28	BACQ-28	ECOCH	ECO-CH-LP	El Colegio de la Frontera Sur, Unidad Chetumal
BACQ-29	BACQ-29	ECOCH	ECO-CH-LP	El Colegio de la Frontera Sur, Unidad Chetumal
BACQ-30	BACQ-30	ECOCH	ECO-CH-LP	El Colegio de la Frontera Sur, Unidad Chetumal
BACQ-31	BACQ-31	ECOCH	ECO-CH-LP	El Colegio de la Frontera Sur, Unidad Chetumal
BACQ-32	BACQ-32	ECOCH	ECO-CH-LP	El Colegio de la Frontera Sur, Unidad Chetumal
BACQ-33	BACQ-33	ECOCH	ECO-CH-LP	El Colegio de la Frontera Sur, Unidad Chetumal
BACQ-34	BACQ-34	ECOCH	ECO-CH-LP	El Colegio de la Frontera Sur, Unidad Chetumal
BACQ-35	BACQ-35	ECOCH	ECO-CH-LP	El Colegio de la Frontera Sur, Unidad Chetumal
BACQ-36	BACQ-36	ECOCH	ECO-CH-LP	El Colegio de la Frontera Sur, Unidad Chetumal
BACQ-37	BACQ-37	ECOCH	ECO-CH-LP	El Colegio de la Frontera Sur, Unidad Chetumal
BACQ-38	BACQ-38	ECOCH	ECO-CH-LP	El Colegio de la Frontera Sur, Unidad Chetumal
BACQ-39	BACQ-39	ECOCH	ECO-CH-LP	El Colegio de la Frontera Sur, Unidad Chetumal
BACQ-40	BACQ-40	ECOCH	ECO-CH-LP	El Colegio de la Frontera Sur, Unidad Chetumal
BACQ-41	BACQ-41	ECOCH	ECO-CH-LP	El Colegio de la Frontera Sur, Unidad Chetumal
BACQ-42	BACQ-42	ECOCH	ECO-CH-LP	El Colegio de la Frontera Sur, Unidad Chetumal
BACQ-43	BACQ-43	ECOCH	ECO-CH-LP	El Colegio de la Frontera Sur, Unidad Chetumal
BACQ-44	BACQ-44	ECOCH	ECO-CH-LP	El Colegio de la Frontera Sur, Unidad Chetumal
BACQ-45	BACQ-45	ECOCH	ECO-CH-LP	El Colegio de la Frontera Sur, Unidad Chetumal
BACQ-46	BACQ-46	ECOCH	ECO-CH-LP	El Colegio de la Frontera Sur, Unidad Chetumal
BACQ-47	BACQ-47	ECOCH	ECO-CH-LP	El Colegio de la Frontera Sur, Unidad Chetumal
BACQ-48	BACQ-48	ECOCH	ECO-CH-LP	El Colegio de la Frontera Sur, Unidad Chetumal
BACQ-49	BACQ-49	ECOCH	ECO-CH-LP	El Colegio de la Frontera Sur, Unidad Chetumal
BACQ-50	BACQ-50	ECOCH	ECO-CH-LP	El Colegio de la Frontera Sur, Unidad Chetumal
BACQ-51	BACQ-51	ECOCH	ECO-CH-LP	El Colegio de la Frontera Sur, Unidad Chetumal
BACQ-52	BACQ-52	ECOCH	ECO-CH-LP	El Colegio de la Frontera Sur, Unidad Chetumal
BACQ-53	BACQ-53	ECOCH	ECO-CH-LP	El Colegio de la Frontera Sur, Unidad Chetumal
BACQ-54	BACQ-54	ECOCH	ECO-CH-LP	El Colegio de la Frontera Sur, Unidad Chetumal
BACQ-55	BACQ-55	ECOCH	ECO-CH-LP	El Colegio de la Frontera Sur, Unidad Chetumal
BACQ-56	BACQ-56	ECOCH	ECO-CH-LP	El Colegio de la Frontera Sur, Unidad Chetumal
BACQ-57	BACQ-57	ECOCH	ECO-CH-LP	El Colegio de la Frontera Sur, Unidad Chetumal
BACQ-58	BACQ-58	ECOCH	ECO-CH-LP	El Colegio de la Frontera Sur, Unidad Chetumal
BACQ-59	BACQ-59	ECOCH	ECO-CH-LP	El Colegio de la Frontera Sur, Unidad Chetumal
BACQ-60	BACQ-60	ECOCH	ECO-CH-LP	El Colegio de la Frontera Sur, Unidad Chetumal
BACQ-61	BACQ-61	ECOCH	ECO-CH-LP	El Colegio de la Frontera Sur, Unidad Chetumal
BACQ-62	BACQ-62	ECOCH	ECO-CH-LP	El Colegio de la Frontera Sur, Unidad Chetumal
BACQ-63	BACQ-63	ECOCH	ECO-CH-LP	El Colegio de la Frontera Sur, Unidad Chetumal
BACQ-64	BACQ-64	ECOCH	ECO-CH-LP	El Colegio de la Frontera Sur, Unidad Chetumal
BACQ-65	BACQ-65	ECOCH	ECO-CH-LP	El Colegio de la Frontera Sur, Unidad Chetumal
BACQ-66	BACQ-66	ECOCH	ECO-CH-LP	El Colegio de la Frontera Sur, Unidad Chetumal
BACQ-67	BACQ-67	ECOCH	ECO-CH-LP	El Colegio de la Frontera Sur, Unidad Chetumal
BACQ-68	BACQ-68	ECOCH	ECO-CH-LP	El Colegio de la Frontera Sur, Unidad Chetumal
BACQ-69	BACQ-69	ECOCH	ECO-CH-LP	El Colegio de la Frontera Sur, Unidad Chetumal
BACQ-70	BACQ-70	ECOCH	ECO-CH-LP	El Colegio de la Frontera Sur, Unidad Chetumal
BACQ-71	BACQ-71	ECOCH	ECO-CH-LP	El Colegio de la Frontera Sur, Unidad Chetumal
BACQ-72	BACQ-72	ECOCH	ECO-CH-LP	El Colegio de la Frontera Sur, Unidad Chetumal
BACQ-73	BACQ-73	ECOCH	ECO-CH-LP	El Colegio de la Frontera Sur, Unidad Chetumal
BACQ-74	BACQ-74	ECOCH	ECO-CH-LP	El Colegio de la Frontera Sur, Unidad Chetumal
BACQ-75	BACQ-75	ECOCH	ECO-CH-LP	El Colegio de la Frontera Sur, Unidad Chetumal
BACQ-76	BACQ-76	ECOCH	ECO-CH-LP	El Colegio de la Frontera Sur, Unidad Chetumal
BACQ-77	BACQ-77	ECOCH	ECO-CH-LP	El Colegio de la Frontera Sur, Unidad Chetumal
BACQ-78	BACQ-78	ECOCH	ECO-CH-LP	El Colegio de la Frontera Sur, Unidad Chetumal
BACQ-79	BACQ-79	ECOCH	ECO-CH-LP	El Colegio de la Frontera Sur, Unidad Chetumal
BACQ-80	BACQ-80	ECOCH	ECO-CH-LP	El Colegio de la Frontera Sur, Unidad Chetumal
BACQ-81	BACQ-81	ECOCH	ECO-CH-LP	El Colegio de la Frontera Sur, Unidad Chetumal
BACQ-82	BACQ-82	ECOCH	ECO-CH-LP	El Colegio de la Frontera Sur, Unidad Chetumal
BACQ-83	BACQ-83	ECOCH	ECO-CH-LP	El Colegio de la Frontera Sur, Unidad Chetumal
BACQ-84	BACQ-84	ECOCH	ECO-CH-LP	El Colegio de la Frontera Sur, Unidad Chetumal
BACQ-85	BACQ-85	ECOCH	ECO-CH-LP	El Colegio de la Frontera Sur, Unidad Chetumal
BACQ-86	BACQ-86	ECOCH	ECO-CH-LP	El Colegio de la Frontera Sur, Unidad Chetumal
BACQ-87	BACQ-87	ECOCH	ECO-CH-LP	El Colegio de la Frontera Sur, Unidad Chetumal
BACQ-88	BACQ-88	ECOCH	ECO-CH-LP	El Colegio de la Frontera Sur, Unidad Chetumal
BACQ-89	BACQ-89	ECOCH	ECO-CH-LP	El Colegio de la Frontera Sur, Unidad Chetumal
BACQ-90	BACQ-90	ECOCH	ECO-CH-LP	El Colegio de la Frontera Sur, Unidad Chetumal
BACQ-91	BACQ-91	ECOCH	ECO-CH-LP	El Colegio de la Frontera Sur, Unidad Chetumal
BACQ-92	BACQ-92	ECOCH	ECO-CH-LP	El Colegio de la Frontera Sur, Unidad Chetumal
BACQ-93	BACQ-93	ECOCH	ECO-CH-LP	El Colegio de la Frontera Sur, Unidad Chetumal
BACQ-94	BACQ-94	ECOCH	ECO-CH-LP	El Colegio de la Frontera Sur, Unidad Chetumal
BACQ-95	BACQ-95	ECOCH	ECO-CH-P	El Colegio de la Frontera Sur, Unidad Chetumal
BIOUG25721-A01	L#15BAC-003	BIOUG25721-A01		El Colegio de la Frontera Sur
BIOUG25721-A02	L#15BAC-003	BIOUG25721-A02		El Colegio de la Frontera Sur
BIOUG25721-A03	L#15BAC-003	BIOUG25721-A03		El Colegio de la Frontera Sur
BIOUG25721-A04	L#15BAC-003	BIOUG25721-A04		El Colegio de la Frontera Sur
BIOUG25721-A05	L#15BAC-003	BIOUG25721-A05		El Colegio de la Frontera Sur
BIOUG25721-A06	L#15BAC-003	BIOUG25721-A06		El Colegio de la Frontera Sur
BIOUG25721-A07	L#15BAC-003	BIOUG25721-A07		El Colegio de la Frontera Sur
BIOUG25721-A08	L#15BAC-003	BIOUG25721-A08		El Colegio de la Frontera Sur
BIOUG25721-A09	L#15BAC-003	BIOUG25721-A09		El Colegio de la Frontera Sur
BIOUG25721-A10	L#15BAC-003	BIOUG25721-A10		El Colegio de la Frontera Sur
BIOUG25721-A11	L#15BAC-003	BIOUG25721-A11		El Colegio de la Frontera Sur
BIOUG25721-A12	L#15BAC-003	BIOUG25721-A12		El Colegio de la Frontera Sur
BIOUG25721-B01	L#15BAC-003	BIOUG25721-B01		El Colegio de la Frontera Sur
BIOUG25721-B02	L#15BAC-003	BIOUG25721-B02		El Colegio de la Frontera Sur
BIOUG25721-B03	L#15BAC-003	BIOUG25721-B03		El Colegio de la Frontera Sur
BIOUG25721-B04	L#15BAC-003	BIOUG25721-B04		El Colegio de la Frontera Sur
BIOUG25721-B05	L#15BAC-003	BIOUG25721-B05		El Colegio de la Frontera Sur
BIOUG25721-B06	L#15BAC-003	BIOUG25721-B06		El Colegio de la Frontera Sur
BIOUG25721-B07	L#15BAC-003	BIOUG25721-B07		El Colegio de la Frontera Sur
BIOUG25721-B08	L#15BAC-003	BIOUG25721-B08		El Colegio de la Frontera Sur
BIOUG25721-B09	L#15BAC-003	BIOUG25721-B09		El Colegio de la Frontera Sur
BIOUG25721-B10	L#15BAC-003	BIOUG25721-B10		El Colegio de la Frontera Sur
BIOUG25721-B11	L#15BAC-003	BIOUG25721-B11		El Colegio de la Frontera Sur
BIOUG25721-B12	L#15BAC-003	BIOUG25721-B12		El Colegio de la Frontera Sur
BIOUG25721-C01	L#15BAC-003	BIOUG25721-C01		El Colegio de la Frontera Sur
BIOUG25721-C02	L#15BAC-003	BIOUG25721-C02		El Colegio de la Frontera Sur
BIOUG25721-C03	L#15BAC-003	BIOUG25721-C03		El Colegio de la Frontera Sur
BIOUG25721-C04	L#15BAC-003	BIOUG25721-C04		El Colegio de la Frontera Sur
BIOUG25721-C05	L#15BAC-003	BIOUG25721-C05		El Colegio de la Frontera Sur
BIOUG25721-C06	L#15BAC-003	BIOUG25721-C06		El Colegio de la Frontera Sur
BIOUG25721-C07	L#15BAC-003	BIOUG25721-C07		El Colegio de la Frontera Sur
BIOUG25721-C08	L#15BAC-003	BIOUG25721-C08		El Colegio de la Frontera Sur
BIOUG25721-C09	L#15BAC-003	BIOUG25721-C09		El Colegio de la Frontera Sur
BIOUG25721-C10	L#15BAC-003	BIOUG25721-C10		El Colegio de la Frontera Sur
BIOUG25721-C11	L#15BAC-003	BIOUG25721-C11		El Colegio de la Frontera Sur
BIOUG25721-C12	L#15BAC-003	BIOUG25721-C12		El Colegio de la Frontera Sur
BIOUG25721-D01	L#15BAC-003	BIOUG25721-D01		El Colegio de la Frontera Sur
BIOUG25721-D02	L#15BAC-003	BIOUG25721-D02		El Colegio de la Frontera Sur
BIOUG25721-D03	L#15BAC-003	BIOUG25721-D03		El Colegio de la Frontera Sur
BIOUG25721-D04	L#15BAC-003	BIOUG25721-D04		El Colegio de la Frontera Sur
BIOUG25721-D05	L#15BAC-001	BIOUG25721-D05		El Colegio de la Frontera Sur
BIOUG25721-D06	L#15BAC-001	BIOUG25721-D06		El Colegio de la Frontera Sur
BIOUG25721-D07	L#15BAC-001	BIOUG25721-D07		El Colegio de la Frontera Sur
BIOUG25721-D08	L#15BAC-001	BIOUG25721-D08		El Colegio de la Frontera Sur
BIOUG25721-D09	L#15BAC-001	BIOUG25721-D09		El Colegio de la Frontera Sur
BIOUG25721-D10	L#15BAC-001	BIOUG25721-D10		El Colegio de la Frontera Sur
BIOUG25721-D11	L#15BAC-001	BIOUG25721-D11		El Colegio de la Frontera Sur
BIOUG25721-D12	L#15BAC-001	BIOUG25721-D12		El Colegio de la Frontera Sur
BIOUG25721-E01	L#15BAC-001	BIOUG25721-E01		El Colegio de la Frontera Sur
BIOUG25721-E02	L#15BAC-001	BIOUG25721-E02		El Colegio de la Frontera Sur
BIOUG25721-E03	L#15BAC-001	BIOUG25721-E03		El Colegio de la Frontera Sur
BIOUG25721-E04	L#15BAC-001	BIOUG25721-E04		El Colegio de la Frontera Sur
BIOUG25721-E05	L#15BAC-001	BIOUG25721-E05		El Colegio de la Frontera Sur
BIOUG25721-E06	L#15BAC-001	BIOUG25721-E06		El Colegio de la Frontera Sur
BIOUG25721-E07	L#15BAC-001	BIOUG25721-E07		El Colegio de la Frontera Sur
BIOUG25721-E08	L#15BAC-001	BIOUG25721-E08		El Colegio de la Frontera Sur
BIOUG25721-E09	L#15BAC-001	BIOUG25721-E09		El Colegio de la Frontera Sur
BIOUG25721-E10	L#15BAC-001	BIOUG25721-E10		El Colegio de la Frontera Sur
BIOUG25721-E11	L#15BAC-001	BIOUG25721-E11		El Colegio de la Frontera Sur
BIOUG25721-E12	L#15BAC-001	BIOUG25721-E12		El Colegio de la Frontera Sur
BIOUG25721-F01	L#15BAC-001	BIOUG25721-F01		El Colegio de la Frontera Sur
BIOUG25721-F02	L#15BAC-001	BIOUG25721-F02		El Colegio de la Frontera Sur
BIOUG25721-F03	L#15BAC-001	BIOUG25721-F03		El Colegio de la Frontera Sur
BIOUG25721-F04	L#15BAC-001	BIOUG25721-F04		El Colegio de la Frontera Sur
BIOUG25721-F05	L#15BAC-001	BIOUG25721-F05		El Colegio de la Frontera Sur
BIOUG25721-F06	L#15BAC-001	BIOUG25721-F06		El Colegio de la Frontera Sur
BIOUG25721-F07	L#15BAC-001	BIOUG25721-F07		El Colegio de la Frontera Sur
BIOUG25721-F08	L#15BAC-001	BIOUG25721-F08		El Colegio de la Frontera Sur
BIOUG25721-F09	L#15BAC-001	BIOUG25721-F09		El Colegio de la Frontera Sur
BIOUG25721-F10	L#15BAC-002	BIOUG25721-F10		El Colegio de la Frontera Sur
BIOUG25721-F11	L#15BAC-002	BIOUG25721-F11		El Colegio de la Frontera Sur
BIOUG25721-F12	L#15BAC-002	BIOUG25721-F12		El Colegio de la Frontera Sur
BIOUG25721-G01	L#15BAC-002	BIOUG25721-G01		El Colegio de la Frontera Sur
BIOUG25721-G02	L#15BAC-002	BIOUG25721-G02		El Colegio de la Frontera Sur
BIOUG25721-G03	L#15BAC-002	BIOUG25721-G03		El Colegio de la Frontera Sur
BIOUG25721-G04	L#15BAC-002	BIOUG25721-G04		El Colegio de la Frontera Sur
BIOUG25721-G05	L#15BAC-002	BIOUG25721-G05		El Colegio de la Frontera Sur
BIOUG25721-G06	L#15BAC-002	BIOUG25721-G06		El Colegio de la Frontera Sur
BIOUG25721-G07	L#15BAC-002	BIOUG25721-G07		El Colegio de la Frontera Sur
BIOUG25721-G08	L#15BAC-002	BIOUG25721-G08		El Colegio de la Frontera Sur
BIOUG25721-G09	L#15BAC-002	BIOUG25721-G09		El Colegio de la Frontera Sur
BIOUG25721-G10	L#15BAC-002	BIOUG25721-G10		El Colegio de la Frontera Sur
BIOUG25721-G11	L#15BAC-002	BIOUG25721-G11		El Colegio de la Frontera Sur
BIOUG25721-G12	L#15BAC-002	BIOUG25721-G12		El Colegio de la Frontera Sur
BIOUG25721-H01	L#15BAC-002	BIOUG25721-H01		El Colegio de la Frontera Sur
BIOUG25721-H02	L#15BAC-002	BIOUG25721-H02		El Colegio de la Frontera Sur
BIOUG25721-H03	L#15BAC-002	BIOUG25721-H03		El Colegio de la Frontera Sur
BIOUG25721-H04	L#15BAC-002	BIOUG25721-H04		El Colegio de la Frontera Sur
BIOUG25721-H05	L#15BAC-002	BIOUG25721-H05		El Colegio de la Frontera Sur
BIOUG25721-H06	L#15BAC-002	BIOUG25721-H06		El Colegio de la Frontera Sur
BIOUG25721-H07	L#15BAC-002	BIOUG25721-H07		El Colegio de la Frontera Sur
BIOUG25721-H08	L#15BAC-002	BIOUG25721-H08		El Colegio de la Frontera Sur
BIOUG25721-H09	L#15BAC-002	BIOUG25721-H09		El Colegio de la Frontera Sur
BIOUG25721-H10	L#15BAC-002	BIOUG25721-H10		El Colegio de la Frontera Sur
BIOUG25721-H11	L#15BAC-002	BIOUG25721-H11		El Colegio de la Frontera Sur
BIOUG25722-A01	L#15BAC-002	BIOUG25722-A01	BIOUG	University of Guelph, Centre for Biodiversity Genomics
BIOUG25722-A02	L#15BAC-002	BIOUG25722-A02	BIOUG	University of Guelph, Centre for Biodiversity Genomics
BIOUG25722-A03	L#15BAC-002	BIOUG25722-A03	BIOUG	University of Guelph, Centre for Biodiversity Genomics
BIOUG25722-A04	L#15BAC-002	BIOUG25722-A04	BIOUG	University of Guelph, Centre for Biodiversity Genomics
BIOUG25722-A05	L#15BAC-002	BIOUG25722-A05	BIOUG	University of Guelph, Centre for Biodiversity Genomics
BIOUG25722-A06	L#15BAC-002	BIOUG25722-A06	BIOUG	University of Guelph, Centre for Biodiversity Genomics
BIOUG25722-A07	L#15BAC-002	BIOUG25722-A07	BIOUG	University of Guelph, Centre for Biodiversity Genomics
BIOUG25722-A08	L#15BAC-002	BIOUG25722-A08	BIOUG	University of Guelph, Centre for Biodiversity Genomics
BIOUG25722-A09	L#15BAC-002	BIOUG25722-A09	BIOUG	University of Guelph, Centre for Biodiversity Genomics
BIOUG25722-A10	L#15BAC-002	BIOUG25722-A10	BIOUG	University of Guelph, Centre for Biodiversity Genomics
BIOUG25722-A11	L#15BAC-002	BIOUG25722-A11	BIOUG	University of Guelph, Centre for Biodiversity Genomics
BIOUG25722-A12	L#15BAC-002	BIOUG25722-A12	BIOUG	University of Guelph, Centre for Biodiversity Genomics
BIOUG25722-B01	L#15BAC-002	BIOUG25722-B01	BIOUG	University of Guelph, Centre for Biodiversity Genomics
BIOUG25722-B02	L#15BAC-002	BIOUG25722-B02	BIOUG	University of Guelph, Centre for Biodiversity Genomics
BIOUG25722-B03	L#15BAC-002	BIOUG25722-B03	BIOUG	University of Guelph, Centre for Biodiversity Genomics
BIOUG25722-B04	L#15BAC-007	BIOUG25722-B04	BIOUG	University of Guelph, Centre for Biodiversity Genomics
BIOUG25722-B05	L#15BAC-007	BIOUG25722-B05	BIOUG	University of Guelph, Centre for Biodiversity Genomics
BIOUG25722-B06	L#15BAC-007	BIOUG25722-B06	BIOUG	University of Guelph, Centre for Biodiversity Genomics
BIOUG25722-B07	L#15BAC-007	BIOUG25722-B07	BIOUG	University of Guelph, Centre for Biodiversity Genomics
BIOUG25722-B08	L#15BAC-007	BIOUG25722-B08	BIOUG	University of Guelph, Centre for Biodiversity Genomics
BIOUG25722-B09	L#15BAC-007	BIOUG25722-B09	BIOUG	University of Guelph, Centre for Biodiversity Genomics
BIOUG25722-B10	L#15BAC-007	BIOUG25722-B10	BIOUG	University of Guelph, Centre for Biodiversity Genomics
BIOUG25722-B11	L#15BAC-007	BIOUG25722-B11	BIOUG	University of Guelph, Centre for Biodiversity Genomics
BIOUG25722-B12	L#15BAC-007	BIOUG25722-B12	BIOUG	University of Guelph, Centre for Biodiversity Genomics
BIOUG25722-C01	L#15BAC-007	BIOUG25722-C01	BIOUG	University of Guelph, Centre for Biodiversity Genomics
BIOUG25722-C02	L#15BAC-007	BIOUG25722-C02	BIOUG	University of Guelph, Centre for Biodiversity Genomics
BIOUG25722-C03	L#15BAC-007	BIOUG25722-C03	BIOUG	University of Guelph, Centre for Biodiversity Genomics
BIOUG25722-C04	L#15BAC-006	BIOUG25722-C04	BIOUG	University of Guelph, Centre for Biodiversity Genomics
BIOUG25722-C05	L#15BAC-006	BIOUG25722-C05	BIOUG	University of Guelph, Centre for Biodiversity Genomics
BIOUG25722-C06	L#15BAC-006	BIOUG25722-C06	BIOUG	University of Guelph, Centre for Biodiversity Genomics
BIOUG25722-C07	L#15BAC-006	BIOUG25722-C07	BIOUG	University of Guelph, Centre for Biodiversity Genomics
BIOUG25722-C08	L#15BAC-006	BIOUG25722-C08	BIOUG	University of Guelph, Centre for Biodiversity Genomics
BIOUG25722-C09	L#15BAC-006	BIOUG25722-C09	BIOUG	University of Guelph, Centre for Biodiversity Genomics
BIOUG25722-C10	L#15BAC-006	BIOUG25722-C10	BIOUG	University of Guelph, Centre for Biodiversity Genomics
BIOUG25722-C11	L#15BAC-006	BIOUG25722-C11	BIOUG	University of Guelph, Centre for Biodiversity Genomics
BIOUG25722-C12	L#15BAC-006	BIOUG25722-C12	BIOUG	University of Guelph, Centre for Biodiversity Genomics
BIOUG25722-D01	L#15BAC-006	BIOUG25722-D01	BIOUG	University of Guelph, Centre for Biodiversity Genomics
BIOUG25722-D02	L#15BAC-006	BIOUG25722-D02	BIOUG	University of Guelph, Centre for Biodiversity Genomics
BIOUG25722-D03	L#15BAC-006	BIOUG25722-D03	BIOUG	University of Guelph, Centre for Biodiversity Genomics
BIOUG25722-D04	L#15BAC-006	BIOUG25722-D04	BIOUG	University of Guelph, Centre for Biodiversity Genomics
BIOUG25722-D05	L#15BAC-006	BIOUG25722-D05	BIOUG	University of Guelph, Centre for Biodiversity Genomics
BIOUG25722-D06	L#15BAC-006	BIOUG25722-D06	BIOUG	University of Guelph, Centre for Biodiversity Genomics
BIOUG25722-D07	L#15BAC-006	BIOUG25722-D07	BIOUG	University of Guelph, Centre for Biodiversity Genomics
BIOUG25722-D08	L#15BAC-006	BIOUG25722-D08	BIOUG	University of Guelph, Centre for Biodiversity Genomics
BIOUG25722-D09	L#15BAC-005	BIOUG25722-D09	BIOUG	University of Guelph, Centre for Biodiversity Genomics
BIOUG25722-D10	L#15BAC-005	BIOUG25722-D10	BIOUG	University of Guelph, Centre for Biodiversity Genomics
BIOUG25722-D11	L#15BAC-005	BIOUG25722-D11	BIOUG	University of Guelph, Centre for Biodiversity Genomics
BIOUG25722-D12	L#15BAC-005	BIOUG25722-D12	BIOUG	University of Guelph, Centre for Biodiversity Genomics
BIOUG25722-E01	L#15BAC-005	BIOUG25722-E01	BIOUG	University of Guelph, Centre for Biodiversity Genomics
BIOUG25722-E02	L#15BAC-005	BIOUG25722-E02	BIOUG	University of Guelph, Centre for Biodiversity Genomics
BIOUG25722-E03	L#15BAC-005	BIOUG25722-E03	BIOUG	University of Guelph, Centre for Biodiversity Genomics
BIOUG25722-E04	L#15BAC-005	BIOUG25722-E04	BIOUG	University of Guelph, Centre for Biodiversity Genomics
BIOUG25722-E05	L#15BAC-005	BIOUG25722-E05	BIOUG	University of Guelph, Centre for Biodiversity Genomics
BIOUG25722-E06	L#15BAC-005	BIOUG25722-E06	BIOUG	University of Guelph, Centre for Biodiversity Genomics
BIOUG25722-E07	L#15BAC-005	BIOUG25722-E07	BIOUG	University of Guelph, Centre for Biodiversity Genomics
BIOUG25722-E08	L#15BAC-005	BIOUG25722-E08	BIOUG	University of Guelph, Centre for Biodiversity Genomics
BIOUG25722-E09	L#15BAC-005	BIOUG25722-E09	BIOUG	University of Guelph, Centre for Biodiversity Genomics
BIOUG25722-E10	L#15BAC-005	BIOUG25722-E10	BIOUG	University of Guelph, Centre for Biodiversity Genomics
BIOUG25722-E11	L#15BAC-005	BIOUG25722-E11	BIOUG	University of Guelph, Centre for Biodiversity Genomics
BIOUG25722-E12	L#15BAC-005	BIOUG25722-E12	BIOUG	University of Guelph, Centre for Biodiversity Genomics
BIOUG25722-F01	L#15BAC-005	BIOUG25722-F01	BIOUG	University of Guelph, Centre for Biodiversity Genomics
BIOUG25722-F02	L#15BAC-005	BIOUG25722-F02	BIOUG	University of Guelph, Centre for Biodiversity Genomics
BIOUG25722-F03	L#15BAC-005	BIOUG25722-F03	BIOUG	University of Guelph, Centre for Biodiversity Genomics
BIOUG25722-F04	L#15BAC-005	BIOUG25722-F04	BIOUG	University of Guelph, Centre for Biodiversity Genomics
BIOUG25722-F05	L#15BAC-005	BIOUG25722-F05	BIOUG	University of Guelph, Centre for Biodiversity Genomics
BIOUG25722-F06	L#15BAC-005	BIOUG25722-F06	BIOUG	University of Guelph, Centre for Biodiversity Genomics
BIOUG25722-F07	L#15BAC-005	BIOUG25722-F07	BIOUG	University of Guelph, Centre for Biodiversity Genomics
BIOUG25722-F08	L#15BAC-005	BIOUG25722-F08	BIOUG	University of Guelph, Centre for Biodiversity Genomics
BIOUG25722-F09	L#15BAC-005	BIOUG25722-F09	BIOUG	University of Guelph, Centre for Biodiversity Genomics
BIOUG25722-F10	L#15BAC-005	BIOUG25722-F10	BIOUG	University of Guelph, Centre for Biodiversity Genomics
BIOUG25722-F11	L#15BAC-005	BIOUG25722-F11	BIOUG	University of Guelph, Centre for Biodiversity Genomics
BIOUG25722-F12	L#15BAC-005	BIOUG25722-F12	BIOUG	University of Guelph, Centre for Biodiversity Genomics
BIOUG25722-G01	L#15BAC-005	BIOUG25722-G01	BIOUG	University of Guelph, Centre for Biodiversity Genomics
BIOUG25722-G02	L#15BAC-005	BIOUG25722-G02	BIOUG	University of Guelph, Centre for Biodiversity Genomics
BIOUG25722-G03	L#15BAC-005	BIOUG25722-G03	BIOUG	University of Guelph, Centre for Biodiversity Genomics
BIOUG25722-G04	L#15BAC-005	BIOUG25722-G04	BIOUG	University of Guelph, Centre for Biodiversity Genomics
BIOUG25722-G05	L#15BAC-005	BIOUG25722-G05	BIOUG	University of Guelph, Centre for Biodiversity Genomics
BIOUG25722-G06	L#15BAC-005	BIOUG25722-G06	BIOUG	University of Guelph, Centre for Biodiversity Genomics
BIOUG25722-G07	L#15BAC-005	BIOUG25722-G07	BIOUG	University of Guelph, Centre for Biodiversity Genomics
BIOUG25722-G08	L#15BAC-005	BIOUG25722-G08	BIOUG	University of Guelph, Centre for Biodiversity Genomics
BIOUG25722-G09	L#15BAC-005	BIOUG25722-G09	BIOUG	University of Guelph, Centre for Biodiversity Genomics
BIOUG25722-G10	L#15BAC-005	BIOUG25722-G10	BIOUG	University of Guelph, Centre for Biodiversity Genomics
BIOUG25722-G11	L#15BAC-005	BIOUG25722-G11	BIOUG	University of Guelph, Centre for Biodiversity Genomics
BIOUG25722-G12	L#15BAC-005	BIOUG25722-G12	BIOUG	University of Guelph, Centre for Biodiversity Genomics
BIOUG25722-H01	L#15BAC-005	BIOUG25722-H01	BIOUG	University of Guelph, Centre for Biodiversity Genomics
BIOUG25722-H02	L#15BAC-005	BIOUG25722-H02	BIOUG	University of Guelph, Centre for Biodiversity Genomics
BIOUG25722-H03	L#15BAC-005	BIOUG25722-H03	BIOUG	University of Guelph, Centre for Biodiversity Genomics
BIOUG25722-H04	L#15BAC-005	BIOUG25722-H04	BIOUG	University of Guelph, Centre for Biodiversity Genomics
BIOUG25722-H05	L#15BAC-005	BIOUG25722-H05	BIOUG	University of Guelph, Centre for Biodiversity Genomics
BIOUG25722-H06	L#15BAC-004	BIOUG25722-H06	BIOUG	University of Guelph, Centre for Biodiversity Genomics
BIOUG25722-H07	L#15BAC-004	BIOUG25722-H07	BIOUG	University of Guelph, Centre for Biodiversity Genomics
BIOUG25722-H08	L#15BAC-004	BIOUG25722-H08	BIOUG	University of Guelph, Centre for Biodiversity Genomics
BIOUG25722-H09	L#15BAC-004	BIOUG25722-H09	BIOUG	University of Guelph, Centre for Biodiversity Genomics
BIOUG25722-H10	L#15BAC-004	BIOUG25722-H10	BIOUG	University of Guelph, Centre for Biodiversity Genomics
BIOUG25722-H11	L#15BAC-004	BIOUG25722-H11	BIOUG	University of Guelph, Centre for Biodiversity Genomics
BIOUG25923-A01	L#15BAC-004	BIOUG25923-A01	BIOUG	University of Guelph, Centre for Biodiversity Genomics
BIOUG25923-A02	L#15BAC-004	BIOUG25923-A02	BIOUG	University of Guelph, Centre for Biodiversity Genomics
BIOUG25923-A03	L#15BAC-004	BIOUG25923-A03	BIOUG	University of Guelph, Centre for Biodiversity Genomics
BIOUG25923-A04	L#15BAC-004	BIOUG25923-A04	BIOUG	University of Guelph, Centre for Biodiversity Genomics
BIOUG25923-A05	L#15BAC-004	BIOUG25923-A05	BIOUG	University of Guelph, Centre for Biodiversity Genomics
BIOUG25923-A06	L#15BAC-004	BIOUG25923-A06	BIOUG	University of Guelph, Centre for Biodiversity Genomics
BIOUG25923-A07	L#15BAC-004	BIOUG25923-A07	BIOUG	University of Guelph, Centre for Biodiversity Genomics
BIOUG25923-A08	L#15BAC-004	BIOUG25923-A08	BIOUG	University of Guelph, Centre for Biodiversity Genomics
BIOUG25923-A09	L#15BAC-004	BIOUG25923-A09	BIOUG	University of Guelph, Centre for Biodiversity Genomics
BIOUG25923-A10	L#15BAC-004	BIOUG25923-A10	BIOUG	University of Guelph, Centre for Biodiversity Genomics
BIOUG25923-A11	L#15BAC-004	BIOUG25923-A11	BIOUG	University of Guelph, Centre for Biodiversity Genomics
BIOUG25923-A12	L#15BAC-004	BIOUG25923-A12	BIOUG	University of Guelph, Centre for Biodiversity Genomics
BIOUG25923-B01	L#15BAC-004	BIOUG25923-B01	BIOUG	University of Guelph, Centre for Biodiversity Genomics
BIOUG25923-B02	L#15BAC-004	BIOUG25923-B02	BIOUG	University of Guelph, Centre for Biodiversity Genomics
BIOUG25923-B03	L#15BAC-004	BIOUG25923-B03	BIOUG	University of Guelph, Centre for Biodiversity Genomics
BIOUG25923-B04	L#15BAC-004	BIOUG25923-B04	BIOUG	University of Guelph, Centre for Biodiversity Genomics
BIOUG25923-B05	L#15BAC-004	BIOUG25923-B05	BIOUG	University of Guelph, Centre for Biodiversity Genomics
BIOUG25923-B06	L#15BAC-004	BIOUG25923-B06	BIOUG	University of Guelph, Centre for Biodiversity Genomics
BIOUG25923-B07	L#15BAC-004	BIOUG25923-B07	BIOUG	University of Guelph, Centre for Biodiversity Genomics
BIOUG25923-B08	L#15BAC-004	BIOUG25923-B08	BIOUG	University of Guelph, Centre for Biodiversity Genomics
BIOUG25923-B09	L#15BAC-004	BIOUG25923-B09	BIOUG	University of Guelph, Centre for Biodiversity Genomics
BIOUG25923-B10	L#15BAC-004	BIOUG25923-B10	BIOUG	University of Guelph, Centre for Biodiversity Genomics
BIOUG25923-B11	L#15BAC-004	BIOUG25923-B11	BIOUG	University of Guelph, Centre for Biodiversity Genomics
BIOUG25923-B12	L#15BAC-004	BIOUG25923-B12	BIOUG	University of Guelph, Centre for Biodiversity Genomics
BIOUG25923-C01	L#15BAC-004	BIOUG25923-C01	BIOUG	University of Guelph, Centre for Biodiversity Genomics
BIOUG25923-C02	L#15BAC-004	BIOUG25923-C02	BIOUG	University of Guelph, Centre for Biodiversity Genomics
BIOUG25923-C03	L#15BAC-004	BIOUG25923-C03	BIOUG	University of Guelph, Centre for Biodiversity Genomics
BIOUG25923-C04	L#15BAC-004	BIOUG25923-C04	BIOUG	University of Guelph, Centre for Biodiversity Genomics
BIOUG25923-C05	L#15BAC-004	BIOUG25923-C05	BIOUG	University of Guelph, Centre for Biodiversity Genomics
BIOUG25923-C06	L#15BAC-004	BIOUG25923-C06	BIOUG	University of Guelph, Centre for Biodiversity Genomics
BIOUG25923-C07	L#15BAC-004	BIOUG25923-C07	BIOUG	University of Guelph, Centre for Biodiversity Genomics
BIOUG25923-C08	L#15BAC-004	BIOUG25923-C08	BIOUG	University of Guelph, Centre for Biodiversity Genomics
BIOUG25923-C09	L#15BAC-004	BIOUG25923-C09	BIOUG	University of Guelph, Centre for Biodiversity Genomics
BIOUG25923-C10	L#15BAC-004	BIOUG25923-C10	BIOUG	University of Guelph, Centre for Biodiversity Genomics
BIOUG25923-C11	L#15BAC-004	BIOUG25923-C11	BIOUG	University of Guelph, Centre for Biodiversity Genomics
BIOUG25923-C12	L#15BAC-004	BIOUG25923-C12	BIOUG	University of Guelph, Centre for Biodiversity Genomics
BIOUG25923-D01	L#15BAC-004	BIOUG25923-D01	BIOUG	University of Guelph, Centre for Biodiversity Genomics
BIOUG25923-D02	L#15BAC-004	BIOUG25923-D02	BIOUG	University of Guelph, Centre for Biodiversity Genomics
BIOUG25923-D03	L#15BAC-004	BIOUG25923-D03	BIOUG	University of Guelph, Centre for Biodiversity Genomics
BIOUG25923-D04	L#15BAC-004	BIOUG25923-D04	BIOUG	University of Guelph, Centre for Biodiversity Genomics
BIOUG25923-D05	L#15BAC-004	BIOUG25923-D05	BIOUG	University of Guelph, Centre for Biodiversity Genomics
BIOUG25923-D06	L#15BAC-004	BIOUG25923-D06	BIOUG	University of Guelph, Centre for Biodiversity Genomics
BIOUG25923-D07	L#15BAC-008	BIOUG25923-D07	BIOUG	University of Guelph, Centre for Biodiversity Genomics
BIOUG25923-D08	L#15BAC-008	BIOUG25923-D08	BIOUG	University of Guelph, Centre for Biodiversity Genomics
BIOUG25923-D09	L#15BAC-008	BIOUG25923-D09	BIOUG	University of Guelph, Centre for Biodiversity Genomics
BIOUG25923-D10	L#15BAC-008	BIOUG25923-D10	BIOUG	University of Guelph, Centre for Biodiversity Genomics
BIOUG25923-D11	L#15BAC-008	BIOUG25923-D11	BIOUG	University of Guelph, Centre for Biodiversity Genomics
BIOUG25923-D12	L#15BAC-008	BIOUG25923-D12	BIOUG	University of Guelph, Centre for Biodiversity Genomics
BIOUG25923-E01	L#15BAC-008	BIOUG25923-E01	BIOUG	University of Guelph, Centre for Biodiversity Genomics
BIOUG25923-E02	L#15BAC-008	BIOUG25923-E02	BIOUG	University of Guelph, Centre for Biodiversity Genomics
BIOUG25923-E03	L#15BAC-008	BIOUG25923-E03	BIOUG	University of Guelph, Centre for Biodiversity Genomics
BIOUG25923-E04	L#15BAC-008	BIOUG25923-E04	BIOUG	University of Guelph, Centre for Biodiversity Genomics
BIOUG25923-E05	L#15BAC-008	BIOUG25923-E05	BIOUG	University of Guelph, Centre for Biodiversity Genomics
BIOUG25923-E06	L#15BAC-008	BIOUG25923-E06	BIOUG	University of Guelph, Centre for Biodiversity Genomics
BIOUG25923-E07	L#15BAC-008	BIOUG25923-E07	BIOUG	University of Guelph, Centre for Biodiversity Genomics
BIOUG25923-E08	L#15BAC-008	BIOUG25923-E08	BIOUG	University of Guelph, Centre for Biodiversity Genomics
BIOUG25923-E09	L#15BAC-008	BIOUG25923-E09	BIOUG	University of Guelph, Centre for Biodiversity Genomics
BIOUG25923-E10	L#15BAC-008	BIOUG25923-E10	BIOUG	University of Guelph, Centre for Biodiversity Genomics
BIOUG25923-E11	L#15BAC-008	BIOUG25923-E11	BIOUG	University of Guelph, Centre for Biodiversity Genomics
BIOUG25923-E12	L#15BAC-008	BIOUG25923-E12	BIOUG	University of Guelph, Centre for Biodiversity Genomics
BIOUG25923-F01	L#15BAC-008	BIOUG25923-F01	BIOUG	University of Guelph, Centre for Biodiversity Genomics
BIOUG25923-F02	L#15BAC-008	BIOUG25923-F02	BIOUG	University of Guelph, Centre for Biodiversity Genomics
BIOUG25923-F03	L#15BAC-008	BIOUG25923-F03	BIOUG	University of Guelph, Centre for Biodiversity Genomics
BIOUG25923-F04	L#15BAC-008	BIOUG25923-F04	BIOUG	University of Guelph, Centre for Biodiversity Genomics
BIOUG25923-F05	L#15BAC-008	BIOUG25923-F05	BIOUG	University of Guelph, Centre for Biodiversity Genomics
BIOUG25923-F06	L#15BAC-008	BIOUG25923-F06	BIOUG	University of Guelph, Centre for Biodiversity Genomics
BIOUG25923-F07	L#15BAC-008	BIOUG25923-F07	BIOUG	University of Guelph, Centre for Biodiversity Genomics
BIOUG25923-F08	L#15BAC-008	BIOUG25923-F08	BIOUG	University of Guelph, Centre for Biodiversity Genomics
BIOUG25923-F09	L#15BAC-008	BIOUG25923-F09	BIOUG	University of Guelph, Centre for Biodiversity Genomics
BIOUG25923-F10	L#15BAC-008	BIOUG25923-F10	BIOUG	University of Guelph, Centre for Biodiversity Genomics
BIOUG25923-F11	L#15BAC-008	BIOUG25923-F11	BIOUG	University of Guelph, Centre for Biodiversity Genomics
BIOUG25923-F12	L#15BAC-008	BIOUG25923-F12	BIOUG	University of Guelph, Centre for Biodiversity Genomics
BIOUG25923-G01	L#15BAC-008	BIOUG25923-G01	BIOUG	University of Guelph, Centre for Biodiversity Genomics
BIOUG25923-G02	L#15BAC-008	BIOUG25923-G02	BIOUG	University of Guelph, Centre for Biodiversity Genomics
BIOUG25923-G03	L#15BAC-008	BIOUG25923-G03	BIOUG	University of Guelph, Centre for Biodiversity Genomics
BIOUG25923-G04	L#15BAC-008	BIOUG25923-G04	BIOUG	University of Guelph, Centre for Biodiversity Genomics
BIOUG25923-G05	L#15BAC-008	BIOUG25923-G05	BIOUG	University of Guelph, Centre for Biodiversity Genomics
BIOUG25923-G06	L#15BAC-008	BIOUG25923-G06	BIOUG	University of Guelph, Centre for Biodiversity Genomics
BIOUG25923-G07	L#15BAC-008	BIOUG25923-G07	BIOUG	University of Guelph, Centre for Biodiversity Genomics
BIOUG25923-G08	L#15BAC-008	BIOUG25923-G08	BIOUG	University of Guelph, Centre for Biodiversity Genomics
BIOUG25923-G09	L#15BAC-008	BIOUG25923-G09	BIOUG	University of Guelph, Centre for Biodiversity Genomics
BIOUG25923-G10	L#15BAC-008	BIOUG25923-G10	BIOUG	University of Guelph, Centre for Biodiversity Genomics
BIOUG25923-G11	L#15BAC-008	BIOUG25923-G11	BIOUG	University of Guelph, Centre for Biodiversity Genomics
BIOUG25923-G12	L#15BAC-008	BIOUG25923-G12	BIOUG	University of Guelph, Centre for Biodiversity Genomics
BIOUG25923-H01	L#15BAC-008	BIOUG25923-H01	BIOUG	University of Guelph, Centre for Biodiversity Genomics
BIOUG25923-H02	L#15BAC-008	BIOUG25923-H02	BIOUG	University of Guelph, Centre for Biodiversity Genomics
BIOUG25923-H03	L#15BAC-008	BIOUG25923-H03	BIOUG	University of Guelph, Centre for Biodiversity Genomics
BIOUG25923-H04	L#15BAC-008	BIOUG25923-H04	BIOUG	University of Guelph, Centre for Biodiversity Genomics
BIOUG25923-H05	L#15BAC-008	BIOUG25923-H05	BIOUG	University of Guelph, Centre for Biodiversity Genomics
BIOUG25923-H06	L#15BAC-008	BIOUG25923-H06	BIOUG	University of Guelph, Centre for Biodiversity Genomics
BIOUG25923-H07	L#15BAC-008	BIOUG25923-H07	BIOUG	University of Guelph, Centre for Biodiversity Genomics
BIOUG25923-H08	L#15BAC-008	BIOUG25923-H08	BIOUG	University of Guelph, Centre for Biodiversity Genomics
BIOUG25923-H09	L#15BAC-008	BIOUG25923-H09	BIOUG	University of Guelph, Centre for Biodiversity Genomics
BIOUG25923-H10	L#15BAC-008	BIOUG25923-H10	BIOUG	University of Guelph, Centre for Biodiversity Genomics
BIOUG25923-H11	L#15BAC-008	BIOUG25923-H11	BIOUG	University of Guelph, Centre for Biodiversity Genomics
BIOUG27038-H01	L#15BAC-008	L#15BAC-008	BIOUG	University of Guelph, Centre for Biodiversity Genomics
BIOUG27038-H02	L#15BAC-003	L#15BAC-003	BIOUG	University of Guelph, Centre for Biodiversity Genomics
BIOUG27038-H03	L#15BAC-003	L#15BAC-003	BIOUG	University of Guelph, Centre for Biodiversity Genomics
BIOUG27652-A01	ATL181114L	ECOSUR-CH-Z	ECOSUR-CH-Z	El Colegio de la Frontera Sur, Unidad Chetumal
BIOUG27652-A02	ATL181114L	ECOSUR-CH-Z	ECOSUR-CH-Z	El Colegio de la Frontera Sur, Unidad Chetumal
BIOUG27652-A03	ATL181114L	ECOSUR-CH-Z	ECOSUR-CH-Z	El Colegio de la Frontera Sur, Unidad Chetumal
BIOUG27652-A04	ATL181114L	ECOSUR-CH-Z	ECOSUR-CH-Z	El Colegio de la Frontera Sur, Unidad Chetumal
BIOUG27652-A05	ATL181114L	ECOSUR-CH-Z	ECOSUR-CH-Z	El Colegio de la Frontera Sur, Unidad Chetumal
BIOUG27652-A06	ATL181114L	ECOSUR-CH-Z	ECOSUR-CH-Z	El Colegio de la Frontera Sur, Unidad Chetumal
BIOUG27652-A07	ATL181114L	ECOSUR-CH-Z	ECOSUR-CH-Z	El Colegio de la Frontera Sur, Unidad Chetumal
BIOUG27652-A08	ATL181114L	ECOSUR-CH-Z	ECOSUR-CH-Z	El Colegio de la Frontera Sur, Unidad Chetumal
BIOUG27652-A09	ATL181114L	ECOSUR-CH-Z	ECOSUR-CH-Z	El Colegio de la Frontera Sur, Unidad Chetumal
BIOUG27652-A10	ATL181114L	ECOSUR-CH-Z	ECOSUR-CH-Z	El Colegio de la Frontera Sur, Unidad Chetumal
BIOUG27652-A11	ATL181114L	ECOSUR-CH-Z	ECOSUR-CH-Z	El Colegio de la Frontera Sur, Unidad Chetumal
BIOUG27652-A12	ATL181114L	ECOSUR-CH-Z	ECOSUR-CH-Z	El Colegio de la Frontera Sur, Unidad Chetumal
BIOUG27652-B01	ATL181114L	ECOSUR-CH-Z	ECOSUR-CH-Z	El Colegio de la Frontera Sur, Unidad Chetumal
BIOUG27652-B02	ATL181114L	ECOSUR-CH-Z	ECOSUR-CH-Z	El Colegio de la Frontera Sur, Unidad Chetumal
BIOUG27652-B03	ATL181114L	ECOSUR-CH-Z	ECOSUR-CH-Z	El Colegio de la Frontera Sur, Unidad Chetumal
BIOUG27652-B04	ATL181114L	ECOSUR-CH-Z	ECOSUR-CH-Z	El Colegio de la Frontera Sur, Unidad Chetumal
BIOUG27652-B05	CHIP181114L3	ECOSUR-CH-Z	ECOSUR-CH-Z	El Colegio de la Frontera Sur, Unidad Chetumal
BIOUG27652-B06	CHIP181114L3	ECOSUR-CH-Z	ECOSUR-CH-Z	El Colegio de la Frontera Sur, Unidad Chetumal
BIOUG27652-B07	CHIP181114L3	ECOSUR-CH-Z	ECOSUR-CH-Z	El Colegio de la Frontera Sur, Unidad Chetumal
BIOUG27652-B08	CHIP181114L3	ECOSUR-CH-Z	ECOSUR-CH-Z	El Colegio de la Frontera Sur, Unidad Chetumal
BIOUG27652-B09	CHIP181114L3	ECOSUR-CH-Z	ECOSUR-CH-Z	El Colegio de la Frontera Sur, Unidad Chetumal
BIOUG27652-B10	CHIP181114L3	ECOSUR-CH-Z	ECOSUR-CH-Z	El Colegio de la Frontera Sur, Unidad Chetumal
BIOUG27652-B11	CHIP181114L3	ECOSUR-CH-Z	ECOSUR-CH-Z	El Colegio de la Frontera Sur, Unidad Chetumal
BIOUG27652-B12	CHIP181114L3	ECOSUR-CH-Z	ECOSUR-CH-Z	El Colegio de la Frontera Sur, Unidad Chetumal
BIOUG27652-C01	CHIP181114L3	ECOSUR-CH-Z	ECOSUR-CH-Z	El Colegio de la Frontera Sur, Unidad Chetumal
BIOUG27652-C02	CHIP181114L3	ECOSUR-CH-Z	ECOSUR-CH-Z	El Colegio de la Frontera Sur, Unidad Chetumal
BIOUG27652-C03	CHIP181114L3	ECOSUR-CH-Z	ECOSUR-CH-Z	El Colegio de la Frontera Sur, Unidad Chetumal
BIOUG27652-C04	CHIP181114L3	ECOSUR-CH-Z	ECOSUR-CH-Z	El Colegio de la Frontera Sur, Unidad Chetumal
BIOUG27652-C05	CHIP181114L3	ECOSUR-CH-Z	ECOSUR-CH-Z	El Colegio de la Frontera Sur, Unidad Chetumal
BIOUG27652-C06	CHIP181114L3	ECOSUR-CH-Z	ECOSUR-CH-Z	El Colegio de la Frontera Sur, Unidad Chetumal
BIOUG27652-C07	CHIP181114L3	ECOSUR-CH-Z	ECOSUR-CH-Z	El Colegio de la Frontera Sur, Unidad Chetumal
BIOUG27652-C08	CHIP181114L3	ECOSUR-CH-Z	ECOSUR-CH-Z	El Colegio de la Frontera Sur, Unidad Chetumal
BIOUG27652-C09	CHIP181114L3	ECOSUR-CH-Z	ECOSUR-CH-Z	El Colegio de la Frontera Sur, Unidad Chetumal
BIOUG27652-C10	CHIP181114L3	ECOSUR-CH-Z	ECOSUR-CH-Z	El Colegio de la Frontera Sur, Unidad Chetumal
BIOUG27652-C11	CHIP181114L3	ECOSUR-CH-Z	ECOSUR-CH-Z	El Colegio de la Frontera Sur, Unidad Chetumal
BIOUG27652-C12	CHIP181114L3	ECOSUR-CH-Z	ECOSUR-CH-Z	El Colegio de la Frontera Sur, Unidad Chetumal
BIOUG27652-D01	CHIP181114L3	ECOSUR-CH-Z	ECOSUR-CH-Z	El Colegio de la Frontera Sur, Unidad Chetumal
BIOUG27652-D02	CHIP181114L3	ECOSUR-CH-Z	ECOSUR-CH-Z	El Colegio de la Frontera Sur, Unidad Chetumal
BIOUG27652-D03	CHIP181114L3	ECOSUR-CH-Z	ECOSUR-CH-Z	El Colegio de la Frontera Sur, Unidad Chetumal
BIOUG27652-D04	CHIP181114L3	ECOSUR-CH-Z	ECOSUR-CH-Z	El Colegio de la Frontera Sur, Unidad Chetumal
BIOUG27652-D05	CHIP181114L3	ECOSUR-CH-Z	ECOSUR-CH-Z	El Colegio de la Frontera Sur, Unidad Chetumal
BIOUG27652-D06	CHIP181114L3	ECOSUR-CH-Z	ECOSUR-CH-Z	El Colegio de la Frontera Sur, Unidad Chetumal
BIOUG27652-D07	CHIP181114L3	ECOSUR-CH-Z	ECOSUR-CH-Z	El Colegio de la Frontera Sur, Unidad Chetumal
BIOUG27652-D08	CHIP181114L3	ECOSUR-CH-Z	ECOSUR-CH-Z	El Colegio de la Frontera Sur, Unidad Chetumal
BIOUG27652-D09	CHIP181114L3	ECOSUR-CH-Z	ECOSUR-CH-Z	El Colegio de la Frontera Sur, Unidad Chetumal
BIOUG27652-D10	CHIP181114L3	ECOSUR-CH-Z	ECOSUR-CH-Z	El Colegio de la Frontera Sur, Unidad Chetumal
BIOUG27652-D11	CHIP181114L3	ECOSUR-CH-Z	ECOSUR-CH-Z	El Colegio de la Frontera Sur, Unidad Chetumal
BIOUG27652-D12	CHIP181114L3	ECOSUR-CH-Z	ECOSUR-CH-Z	El Colegio de la Frontera Sur, Unidad Chetumal
BIOUG27652-E01	CHIP181114L3	ECOSUR-CH-Z	ECOSUR-CH-Z	El Colegio de la Frontera Sur, Unidad Chetumal
BIOUG27652-E02	CHIP181114L3	ECOSUR-CH-Z	ECOSUR-CH-Z	El Colegio de la Frontera Sur, Unidad Chetumal
BIOUG27652-E03	CHIP181114L3	ECOSUR-CH-Z	ECOSUR-CH-Z	El Colegio de la Frontera Sur, Unidad Chetumal
BIOUG27652-E04	CHIP181114L3	ECOSUR-CH-Z	ECOSUR-CH-Z	El Colegio de la Frontera Sur, Unidad Chetumal
BIOUG27652-E05	CHIP181114L3	ECOSUR-CH-Z	ECOSUR-CH-Z	El Colegio de la Frontera Sur, Unidad Chetumal
BIOUG27652-E06	CHIP181114L3	ECOSUR-CH-Z	ECOSUR-CH-Z	El Colegio de la Frontera Sur, Unidad Chetumal
BIOUG27652-E07	CHIP181114L3	ECOSUR-CH-Z	ECOSUR-CH-Z	El Colegio de la Frontera Sur, Unidad Chetumal
BIOUG27652-E08	CHIP181114L3	ECOSUR-CH-Z	ECOSUR-CH-Z	El Colegio de la Frontera Sur, Unidad Chetumal
BIOUG27652-E09	CHIP181114L3	ECOSUR-CH-Z	ECOSUR-CH-Z	El Colegio de la Frontera Sur, Unidad Chetumal
BIOUG27652-E10	CHIP181114L3	ECOSUR-CH-Z	ECOSUR-CH-Z	El Colegio de la Frontera Sur, Unidad Chetumal
BIOUG27652-E11	CHIP181114L3	ECOSUR-CH-Z	ECOSUR-CH-Z	El Colegio de la Frontera Sur, Unidad Chetumal
BIOUG27652-E12	CHIP181114L3	ECOSUR-CH-Z	ECOSUR-CH-Z	El Colegio de la Frontera Sur, Unidad Chetumal
BIOUG27652-F01	CACAX181114L	ECOSUR-CH-Z	ECOSUR-CH-Z	El Colegio de la Frontera Sur, Unidad Chetumal
BIOUG27652-F02	CACAX181114L	ECOSUR-CH-Z	ECOSUR-CH-Z	El Colegio de la Frontera Sur, Unidad Chetumal
BIOUG27652-F03	CACAX181114L	ECOSUR-CH-Z	ECOSUR-CH-Z	El Colegio de la Frontera Sur, Unidad Chetumal
BIOUG27652-F04	CACAX181114L	ECOSUR-CH-Z	ECOSUR-CH-Z	El Colegio de la Frontera Sur, Unidad Chetumal
BIOUG27652-F05	CACAX181114L	ECOSUR-CH-Z	ECOSUR-CH-Z	El Colegio de la Frontera Sur, Unidad Chetumal
BIOUG27652-F06	CACAX181114L	ECOSUR-CH-Z	ECOSUR-CH-Z	El Colegio de la Frontera Sur, Unidad Chetumal
BIOUG27652-F07	CACAX181114L	ECOSUR-CH-Z	ECOSUR-CH-Z	El Colegio de la Frontera Sur, Unidad Chetumal
BIOUG27652-F08	CACAX181114L	ECOSUR-CH-Z	ECOSUR-CH-Z	El Colegio de la Frontera Sur, Unidad Chetumal
BIOUG27652-F09	CACAX181114L	ECOSUR-CH-Z	ECOSUR-CH-Z	El Colegio de la Frontera Sur, Unidad Chetumal
BIOUG27652-F10	CACAX181114L	ECOSUR-CH-Z	ECOSUR-CH-Z	El Colegio de la Frontera Sur, Unidad Chetumal
BIOUG27652-F11	CACAX181114L	ECOSUR-CH-Z	ECOSUR-CH-Z	El Colegio de la Frontera Sur, Unidad Chetumal
BIOUG27652-F12	CACAX181114L	ECOSUR-CH-Z	ECOSUR-CH-Z	El Colegio de la Frontera Sur, Unidad Chetumal
BIOUG27652-G01	CACAX181114L	ECOSUR-CH-Z	ECOSUR-CH-Z	El Colegio de la Frontera Sur, Unidad Chetumal
BIOUG27652-G02	CACAX181114L	ECOSUR-CH-Z	ECOSUR-CH-Z	El Colegio de la Frontera Sur, Unidad Chetumal
BIOUG27652-G03	COCA021215TL	ECOSUR-CH-Z	ECOSUR-CH-Z	El Colegio de la Frontera Sur, Unidad Chetumal
BIOUG27652-G04	COCA021215TL	ECOSUR-CH-Z	ECOSUR-CH-Z	El Colegio de la Frontera Sur, Unidad Chetumal
BIOUG27652-G05	COCA021215TL	ECOSUR-CH-Z	ECOSUR-CH-Z	El Colegio de la Frontera Sur, Unidad Chetumal
BIOUG27652-G06	COCA021215TL	ECOSUR-CH-Z	ECOSUR-CH-Z	El Colegio de la Frontera Sur, Unidad Chetumal
BIOUG27652-G07	COCA021215TL	ECOSUR-CH-Z	ECOSUR-CH-Z	El Colegio de la Frontera Sur, Unidad Chetumal
BIOUG27652-G08	COCA021215TL	ECOSUR-CH-Z	ECOSUR-CH-Z	El Colegio de la Frontera Sur, Unidad Chetumal
BIOUG27652-G09	COCA021215TL	ECOSUR-CH-Z	ECOSUR-CH-Z	El Colegio de la Frontera Sur, Unidad Chetumal
BIOUG27652-G10	COCA021215TL	ECOSUR-CH-Z	ECOSUR-CH-Z	University of Guelph, Centre for Biodiversity Genomics
BIOUG27652-G11	COCA021215TL	ECOSUR-CH-Z	ECOSUR-CH-Z	El Colegio de la Frontera Sur, Unidad Chetumal
BIOUG27652-G12	COCA021215TL	ECOSUR-CH-Z	ECOSUR-CH-Z	El Colegio de la Frontera Sur, Unidad Chetumal
BIOUG27652-H01	COCA021215TL	ECOSUR-CH-Z	ECOSUR-CH-Z	El Colegio de la Frontera Sur, Unidad Chetumal
BIOUG27652-H02	COCA021215TL	ECOSUR-CH-Z	ECOSUR-CH-Z	El Colegio de la Frontera Sur, Unidad Chetumal
BIOUG27652-H03	COCA021215TL	ECOSUR-CH-Z	ECOSUR-CH-Z	El Colegio de la Frontera Sur, Unidad Chetumal
BIOUG27652-H04	COCA021215TL	ECOSUR-CH-Z	ECOSUR-CH-Z	El Colegio de la Frontera Sur, Unidad Chetumal
BIOUG27652-H05	COCA021215TL	ECOSUR-CH-Z	ECOSUR-CH-Z	El Colegio de la Frontera Sur, Unidad Chetumal
BIOUG27652-H06	COCA021215TL	ECOSUR-CH-Z	ECOSUR-CH-Z	El Colegio de la Frontera Sur, Unidad Chetumal
BIOUG27652-H07	COCA021215TL	ECOSUR-CH-Z	ECOSUR-CH-Z	El Colegio de la Frontera Sur, Unidad Chetumal
BIOUG27652-H08	COCA021215TL	ECOSUR-CH-Z	ECOSUR-CH-Z	El Colegio de la Frontera Sur, Unidad Chetumal
BIOUG27652-H09	COCA021215TL	ECOSUR-CH-Z	ECOSUR-CH-Z	El Colegio de la Frontera Sur, Unidad Chetumal
BIOUG27652-H10	COCA021215TL	ECOSUR-CH-Z	ECOSUR-CH-Z	El Colegio de la Frontera Sur, Unidad Chetumal
BIOUG27652-H11	COCA021215TL	ECOSUR-CH-Z	ECOSUR-CH-Z	El Colegio de la Frontera Sur, Unidad Chetumal
BIOUG28612-E10	COCA240416TL1	ECCO-CH-Z	ECO-CH-Z	El Colegio de la Frontera Sur, Unidad Chetumal
BIOUG28612-E11	COCA240416TL1	ECCO-CH-Z	ECO-CH-Z	El Colegio de la Frontera Sur, Unidad Chetumal
BIOUG28612-E12	COCA240416TL1	ECCO-CH-Z	ECO-CH-Z	El Colegio de la Frontera Sur, Unidad Chetumal
BIOUG28612-F01	COCA240416TL1	ECCO-CH-Z	ECO-CH-Z	El Colegio de la Frontera Sur, Unidad Chetumal
BIOUG28612-F02	COCA240416TL1	ECCO-CH-Z	ECO-CH-Z	El Colegio de la Frontera Sur, Unidad Chetumal
BIOUG28612-F03	COCA240416TL1	ECCO-CH-Z	ECO-CH-Z	El Colegio de la Frontera Sur, Unidad Chetumal
BIOUG28612-F04	COCA240416TL1	ECCO-CH-Z	ECO-CH-Z	El Colegio de la Frontera Sur, Unidad Chetumal
BIOUG28612-F05	COCA240416TL1	ECCO-CH-Z	ECO-CH-Z	El Colegio de la Frontera Sur, Unidad Chetumal
BIOUG28612-F06	COCA240416TL1	ECCO-CH-Z	ECO-CH-Z	El Colegio de la Frontera Sur, Unidad Chetumal
BIOUG28612-F07	COCA240416TL1	ECCO-CH-Z	ECO-CH-Z	El Colegio de la Frontera Sur, Unidad Chetumal
BIOUG28612-F08	COCA240416TL1	ECCO-CH-Z	ECO-CH-Z	El Colegio de la Frontera Sur, Unidad Chetumal
[truncated: 1,431 more rows]

## Sheet: Taxonomy
Project:		Search (2136 records)				User:			User:	Manuel Elias-Gutierrez
[truncated: 2,138 more rows]

[truncated: 2 more sheets: Specimen Details, Collection Data]
